# Supplementary material for: The immune suppressive microenvironment affects efficacy of radio‐immunotherapy in brain metastasis
Source: EMBO Mol Med. 2021 Mar 23;13(5):e13412. doi: 10.15252/emmm.202013412 (PMC8103101; doi:10.15252/emmm.202013412)
Supplement: Supplementary file 3 — Dataset EV1 [file EMMM-13-e13412-s001.xlsx]

## Sheet: Table content
Dataset EV1: Table containing RNAseq results
Table content
Tab 1	Differentially expressed genes in TAM-MDM compared to normal blood monocytes
Tab 2	Differentially expressed genes in TAM-Mono compared to normal blood monocytes
Tab 3	Differentially expressed genes in TAM-MG compared to normal microglia
Tab 4	Differentially expressed genes shared across TAM populations
Tab 5	Differentially expressed genes in TIL-CD4 compared to blood CD4 T cells
Tab 6	Differentially expressed genes in TIL-CD8 compared to blood CD8 T cells
Tab 7	Differentially expressed genes in TIL-B220 compared to blood B220 B cells
Tab 8	Differentially expressed genes shared across TIL populations

## Sheet: TAM-MDM
ensembl_gene_id	Gene_name	log2FoldChange	padj	up	ensembl_gene_id	Gene_name	log2FoldChange	padj	down
ENSMUSG00000040829	Zmynd15	11.4618	6.07731e-30	1399	ENSMUSG00000052305	Hbb-bs	-11.2766	4.58645e-27	1274
ENSMUSG00000042286	Stab1	11.3725	2.36065e-30		ENSMUSG00000102051	Ly6a2	-10.6661	6.30104e-26
ENSMUSG00000032496	Ltf	11.3432	5.44646e-29		ENSMUSG00000069917	Hba-a2	-9.94615	6.77853e-17
ENSMUSG00000030117	Gdf3	11.2599	3.40108e-27		ENSMUSG00000073940	Hbb-bt	-9.86183	5.91283e-24
ENSMUSG00000001622	Csn3	11.0686	8.68601e-25		ENSMUSG00000025889	Snca	-9.76912	5.61566e-12
ENSMUSG00000031451	Gas6	11.029	8.71694e-27		ENSMUSG00000069919	Hba-a1	-9.61051	1.49067e-17
ENSMUSG00000005672	Kit	10.9709	4.49058e-21		ENSMUSG00000092572	Serpinb10	-9.41566	8.82772e-16
ENSMUSG00000027399	Il1a	10.8949	1.00602e-23		ENSMUSG00000052212	Cd177	-9.22895	3.35936e-17
ENSMUSG00000009185	Ccl8	10.7213	1.20615e-18		ENSMUSG00000051177	Plcb1	-9.06328	3.11308e-15
ENSMUSG00000079110	Capn3	10.3343	3.0855e-20		ENSMUSG00000043017	Ptgir	-8.70812	3.9256e-11
ENSMUSG00000000957	Mmp14	10.2378	2.31429e-49		ENSMUSG00000094335	Igkv1-117	-8.59731	1.19734e-08
ENSMUSG00000027962	Vcam1	10.1552	9.095e-20		ENSMUSG00000043468	Adam30	-8.45088	1.71188e-08
ENSMUSG00000005947	Itgae	10.0259	1.48794e-20		ENSMUSG00000025270	Alas2	-8.25761	1.86433e-11
ENSMUSG00000045404	Kcnk13	9.98887	2.73971e-18		ENSMUSG00000031377	Bmx	-8.23173	4.26583e-08
ENSMUSG00000023078	Cxcl13	9.96841	5.70647e-14		ENSMUSG00000024011	Pi16	-8.15927	2.9322e-11
ENSMUSG00000001763	Tspan33	9.90055	3.26231e-18		ENSMUSG00000022818	Cyp2ab1	-8.00087	1.63488e-07
ENSMUSG00000026051	Ecrg4	9.86663	1.28568e-16		ENSMUSG00000093861	Igkv1-110	-7.8213	1.02882e-05
ENSMUSG00000061577	Adgrg5	9.81956	2.01193e-16		ENSMUSG00000117871	Gm50287	-7.59201	1.5282e-10
ENSMUSG00000045312	Lhfpl2	9.77362	9.5394e-23		ENSMUSG00000021879	Dnah12	-7.43738	5.35526e-09
ENSMUSG00000053007	Creb5	9.63808	6.61035e-16		ENSMUSG00000096490	Igkv10-94	-7.32335	3.17635e-05
ENSMUSG00000035373	Ccl7	9.60594	1.95205e-20		ENSMUSG00000097160	A630072L19Rik	-7.16106	1.87873e-11
ENSMUSG00000035352	Ccl12	9.56574	7.10948e-24		ENSMUSG00000102202	Gm33280	-7.14001	4.26748e-07
ENSMUSG00000033213	AA467197	9.54609	1.28568e-16		ENSMUSG00000050377	Il31ra	-7.10419	4.79335e-07
ENSMUSG00000022415	Syngr1	9.53967	1.7604e-24		ENSMUSG00000098068	Gm7909	-7.10124	4.50113e-06
ENSMUSG00000020829	Slc46a1	9.52144	1.41983e-16		ENSMUSG00000021614	Vcan	-7.07811	1.18163e-09
ENSMUSG00000117239	Gpr31c	9.43585	3.11308e-15		ENSMUSG00000024673	Ms4a1	-7.05227	5.72345e-07
ENSMUSG00000031740	Mmp2	9.39286	7.27089e-16		ENSMUSG00000114048	4930549C15Rik	-7.0149	4.59139e-06
ENSMUSG00000071547	Nt5dc2	9.35423	1.01754e-14		ENSMUSG00000045094	Arhgef37	-6.98138	1.44626e-09
ENSMUSG00000029101	Rgs12	9.33454	3.15787e-15		ENSMUSG00000070868	Skint3	-6.97311	2.49494e-18
ENSMUSG00000015854	Cd5l	9.32466	4.44191e-14		ENSMUSG00000096336	Igkv1-135	-6.97132	0.000102885
ENSMUSG00000004296	Il12b	9.32388	8.49673e-19		ENSMUSG00000057098	Ebf1	-6.94649	2.86818e-05
ENSMUSG00000063234	Gpr84	9.21603	2.48197e-14		ENSMUSG00000005540	Fcer2a	-6.92606	1.73051e-05
ENSMUSG00000037095	Lrg1	9.15454	2.00007e-13		ENSMUSG00000111213	Gm47867	-6.89891	4.25876e-05
ENSMUSG00000029096	Htra3	9.14511	1.36552e-13		ENSMUSG00000072596	Ear2	-6.86842	4.41289e-23
ENSMUSG00000021253	Tgfb3	9.13481	5.43457e-14		ENSMUSG00000102912	Gm20731	-6.8504	1.08235e-06
ENSMUSG00000071604	Fam189a2	9.12307	1.43712e-14		ENSMUSG00000085145	Gm11614	-6.80986	1.84166e-05
ENSMUSG00000036362	P2ry13	9.0615	6.3967e-20		ENSMUSG00000033427	Upb1	-6.77382	3.16938e-10
ENSMUSG00000017716	Birc5	8.9874	1.34493e-16		ENSMUSG00000032915	Adgre4	-6.77098	6.31729e-08
ENSMUSG00000040552	C3ar1	8.94154	1.18988e-63		ENSMUSG00000076934	Iglv1	-6.74465	0.000728339
ENSMUSG00000027315	Spint1	8.93128	1.4153e-21		ENSMUSG00000105935	Gm43628	-6.73752	6.83628e-06
ENSMUSG00000045502	Hcar2	8.91801	1.12017e-22		ENSMUSG00000014453	Blk	-6.6619	2.50515e-06
ENSMUSG00000085295	4930430E12Rik	8.91511	9.43557e-14		ENSMUSG00000020681	Ace	-6.64976	6.22046e-19
ENSMUSG00000018920	Cxcl16	8.90903	1.34493e-16		ENSMUSG00000107276	Gm42858	-6.62255	5.79645e-09
ENSMUSG00000062960	Kdr	8.90648	3.12265e-13		ENSMUSG00000021182	Ccdc88c	-6.43032	3.81515e-27
ENSMUSG00000026207	Speg	8.8768	2.16347e-13		ENSMUSG00000097636	Mirt1	-6.38509	6.57248e-14
ENSMUSG00000074457	S100a16	8.84975	1.62294e-13		ENSMUSG00000093087	Mir3473d	-6.31888	1.99642e-07
ENSMUSG00000021200	Asb2	8.82458	1.45681e-10		ENSMUSG00000033316	Galnt9	-6.30925	9.09775e-05
ENSMUSG00000024535	Snx24	8.81771	4.7483e-13		ENSMUSG00000114537	Gm48569	-6.24279	0.000984714
ENSMUSG00000006777	Krt23	8.74504	1.3394e-12		ENSMUSG00000095589	Ighv1-55	-6.18549	0.00213416
ENSMUSG00000035385	Ccl2	8.70974	9.74637e-32		ENSMUSG00000112417	A430028G04Rik	-6.14975	2.733e-05
ENSMUSG00000027546	Atp9a	8.67948	1.00946e-12		ENSMUSG00000114552	Gm48570	-6.14566	0.00170159
ENSMUSG00000071311	Gpr31b	8.67846	2.56994e-11		ENSMUSG00000026579	F5	-6.14547	5.54203e-06
ENSMUSG00000023909	Paqr4	8.63113	1.90591e-12		ENSMUSG00000104467	Gm37660	-6.12796	1.28985e-05
ENSMUSG00000002104	Rapsn	8.62547	1.14209e-12		ENSMUSG00000105606	Igkv2-109	-6.12366	0.00226765
ENSMUSG00000026285	Pdcd1	8.6199	9.49176e-13		ENSMUSG00000040809	Chil3	-6.11811	1.04981e-20
ENSMUSG00000026249	Serpine2	8.61811	1.07943e-25		ENSMUSG00000020642	Rnf144a	-6.08483	4.1314e-08
ENSMUSG00000027570	Col9a3	8.60716	3.34778e-12		ENSMUSG00000073529	F830208F22Rik	-6.07173	8.81537e-07
ENSMUSG00000029134	Plb1	8.59083	3.14065e-11		ENSMUSG00000103703	Gm42568	-6.02252	0.00325358
ENSMUSG00000033350	Chst2	8.5807	8.90388e-12		ENSMUSG00000095794	Igkv6-17	-5.98937	0.00331037
ENSMUSG00000039452	Snx22	8.53333	2.32986e-11		ENSMUSG00000039579	Grin3a	-5.96923	0.0037574
ENSMUSG00000021822	Plau	8.5166	3.79554e-12		ENSMUSG00000044749	Abca6	-5.94528	0.00144417
ENSMUSG00000003534	Ddr1	8.50928	1.87873e-11		ENSMUSG00000093740	Gm18417	-5.94127	0.00242327
ENSMUSG00000031075	Ano1	8.50512	2.15763e-11		ENSMUSG00000118314	1700001K23Rik	-5.9317	7.6461e-07
ENSMUSG00000036887	C1qa	8.5016	6.5544e-12		ENSMUSG00000091491	Vmn2r97	-5.93107	0.00383877
ENSMUSG00000057092	Fxyd3	8.50071	1.52412e-11		ENSMUSG00000047419	Cmya5	-5.8306	0.00533861
ENSMUSG00000043300	B3galnt1	8.48749	2.90927e-10		ENSMUSG00000032323	Cyp11a1	-5.82686	0.00520986
ENSMUSG00000050578	Mmp13	8.48481	6.86516e-10		ENSMUSG00000022861	Dgkg	-5.8168	5.61694e-06
ENSMUSG00000061666	Gdpd1	8.43894	9.31383e-12		ENSMUSG00000024548	Setbp1	-5.81465	7.93115e-10
ENSMUSG00000079037	Prnp	8.42927	1.36979e-10		ENSMUSG00000093739	Gm20692	-5.79181	0.00533861
ENSMUSG00000023191	P3h3	8.428	1.50821e-11		ENSMUSG00000048015	Neurod4	-5.7886	0.00537344
ENSMUSG00000039395	Mreg	8.40892	3.9256e-11		ENSMUSG00000113634	Gm36756	-5.78701	0.000449004
ENSMUSG00000028463	Car9	8.37143	1.0257e-11		ENSMUSG00000113775	Gm48027	-5.77751	5.39229e-05
ENSMUSG00000043664	Tmem221	8.33207	8.07297e-14		ENSMUSG00000102850	Gm37082	-5.77708	6.90333e-06
ENSMUSG00000039976	Tbc1d16	8.32995	5.82063e-17		ENSMUSG00000104400	Gm38010	-5.74637	0.00600308
ENSMUSG00000040722	Scamp5	8.3282	1.58248e-13		ENSMUSG00000085784	Gm12158	-5.73449	0.00592174
ENSMUSG00000020027	Socs2	8.29478	2.15763e-11		ENSMUSG00000032946	Rasgrp2	-5.73254	4.87939e-12
ENSMUSG00000023031	Cela1	8.28858	3.9256e-11		ENSMUSG00000115553	Gm49124	-5.72721	0.000171253
ENSMUSG00000036896	C1qc	8.27438	8.71309e-11		ENSMUSG00000023473	Celsr3	-5.72211	1.71009e-06
ENSMUSG00000021720	Rnf180	8.2508	3.13887e-16		ENSMUSG00000067149	Jchain	-5.71631	0.00601663
ENSMUSG00000018459	Slc13a3	8.24226	7.39176e-11		ENSMUSG00000106904	Gm43029	-5.71096	3.10371e-05
ENSMUSG00000029304	Spp1	8.2076	3.7599e-77		ENSMUSG00000032028	Nxpe2	-5.69557	0.0066795
ENSMUSG00000063506	Arhgap22	8.17321	3.15556e-13		ENSMUSG00000021123	Rdh12	-5.68761	0.000508315
ENSMUSG00000030200	Bcl2l14	8.16292	1.03521e-09		ENSMUSG00000104592	Gm42721	-5.6599	0.0066067
ENSMUSG00000024124	Prss30	8.15468	8.64223e-11		ENSMUSG00000102861	Gm37637	-5.63694	0.00165528
ENSMUSG00000036634	Mag	8.15404	1.93345e-10		ENSMUSG00000003228	Grk5	-5.60551	1.04025e-06
ENSMUSG00000005360	Slc1a3	8.15047	2.06611e-08		ENSMUSG00000078787	Cyp2t4	-5.57233	7.80316e-06
ENSMUSG00000026303	Mlph	8.13497	1.37801e-10		ENSMUSG00000106341	Gm43330	-5.54084	1.31187e-06
ENSMUSG00000049723	Mmp12	8.13241	1.56186e-10		ENSMUSG00000040694	Apobec2	-5.52905	6.11195e-05
ENSMUSG00000043099	Hic1	8.12503	1.19395e-10		ENSMUSG00000110529	Gm45694	-5.52473	0.00904074
ENSMUSG00000117613	Gm2629	8.1243	4.56848e-13		ENSMUSG00000099775	Gm5960	-5.42653	0.0116765
ENSMUSG00000040714	Klc3	8.11459	1.37801e-10		ENSMUSG00000110397	Gm45540	-5.38424	0.0127471
ENSMUSG00000022371	Col14a1	8.08126	2.4969e-08		ENSMUSG00000062859	Tcp11	-5.34647	8.29351e-08
ENSMUSG00000022246	Rai14	8.07642	9.49176e-13		ENSMUSG00000113852	Gm48062	-5.34071	0.0131963
ENSMUSG00000024697	Gna14	8.07525	3.20297e-12		ENSMUSG00000104724	Gm43162	-5.33632	4.20115e-06
ENSMUSG00000028678	Kif2c	8.05539	2.80394e-10		ENSMUSG00000022041	Chrna2	-5.32697	1.39258e-08
ENSMUSG00000002799	Jag2	8.05274	8.03662e-10		ENSMUSG00000107317	Gm19719	-5.30234	0.000329228
ENSMUSG00000023960	Enpp5	8.03458	9.49176e-13		ENSMUSG00000104118	Gm37298	-5.29827	0.00781403
ENSMUSG00000015094	Npdc1	8.02956	1.91891e-10		ENSMUSG00000040624	Plekhg1	-5.2947	7.35099e-10
ENSMUSG00000041674	BC006965	8.01747	4.35208e-09		ENSMUSG00000027896	Slc16a4	-5.28217	0.000334567
ENSMUSG00000026822	Lcn2	7.9909	1.75887e-15		ENSMUSG00000026581	Sell	-5.25684	7.39042e-15
ENSMUSG00000027165	B230118H07Rik	7.99082	1.28545e-09		ENSMUSG00000100629	Gm28192	-5.21462	2.80909e-10
ENSMUSG00000018217	Pmp22	7.98982	3.22508e-15		ENSMUSG00000044229	Nxpe4	-5.20701	6.77682e-10
ENSMUSG00000035914	Cd276	7.96294	1.09039e-11		ENSMUSG00000107355	AI839979	-5.20334	9.15948e-10
ENSMUSG00000023032	Slc4a8	7.95381	1.13264e-09		ENSMUSG00000063646	Jakmip1	-5.16339	0.00101628
ENSMUSG00000000308	Ckmt1	7.95069	5.94086e-10		ENSMUSG00000086915	Gm16364	-5.15637	0.0128373
ENSMUSG00000033006	Sox10	7.94103	8.12586e-11		ENSMUSG00000100975	Gm28875	-5.13101	1.15445e-09
ENSMUSG00000074892	B3galt5	7.9382	2.46464e-09		ENSMUSG00000113917	Gm48382	-5.11629	1.21936e-07
ENSMUSG00000055612	Cdca7	7.93547	3.79498e-09		ENSMUSG00000045087	S1pr5	-5.0965	7.39864e-05
ENSMUSG00000036905	C1qb	7.92322	3.43763e-09		ENSMUSG00000086991	Gm15334	-5.06577	0.00176815
ENSMUSG00000031778	Cx3cl1	7.92127	8.79539e-10		ENSMUSG00000094626	Tmem121b	-5.06472	0.00830201
ENSMUSG00000047501	Cldn4	7.91169	2.74247e-09		ENSMUSG00000079481	Nhsl2	-5.06166	2.2704e-11
ENSMUSG00000026131	Dst	7.88093	6.15984e-13		ENSMUSG00000107428	Gm44154	-5.06002	1.04822e-07
ENSMUSG00000058254	Tspan7	7.88011	1.13818e-13		ENSMUSG00000038421	Fcrla	-5.05446	0.00035837
ENSMUSG00000022240	Ctnnd2	7.86449	1.2836e-11		ENSMUSG00000006462	A530013C23Rik	-5.04958	2.61623e-08
ENSMUSG00000073555	Gm4951	7.85786	1.15642e-08		ENSMUSG00000085667	Gm12992	-5.04888	8.49902e-06
ENSMUSG00000026683	Nuf2	7.8324	1.42039e-09		ENSMUSG00000042589	Cux2	-5.04741	0.0224819
ENSMUSG00000020053	Igf1	7.82845	4.12697e-09		ENSMUSG00000062515	Fabp4	-5.0428	3.63473e-06
ENSMUSG00000018672	Copz2	7.79981	1.32044e-11		ENSMUSG00000069833	Ahnak	-5.03097	2.55913e-82
ENSMUSG00000028654	Mycl	7.78984	2.29565e-09		ENSMUSG00000117413	Gm50044	-5.02499	0.0233963
ENSMUSG00000050410	Tcf19	7.74811	1.05664e-10		ENSMUSG00000111496	Gm47483	-5.01685	1.2514e-06
ENSMUSG00000054675	Tmem119	7.72907	4.13298e-17		ENSMUSG00000107118	Gm42986	-5.01317	0.00059742
ENSMUSG00000050919	Zfp366	7.70139	2.66522e-09		ENSMUSG00000114576	Naip3-ps1	-5.01209	0.000357774
ENSMUSG00000022091	Sorbs3	7.68612	6.37088e-09		ENSMUSG00000098146	Gm26935	-5.01039	0.0142268
ENSMUSG00000051314	Ffar2	7.66056	1.15526e-07		ENSMUSG00000027834	Serpini1	-5.00342	0.00751802
ENSMUSG00000041548	Hspb8	7.65344	7.63857e-09		ENSMUSG00000034557	Zfyve9	-4.99682	2.50982e-07
ENSMUSG00000028640	Tfap2c	7.6534	2.88333e-08		ENSMUSG00000104213	Ighd	-4.98647	1.10423e-06
ENSMUSG00000028766	Alpl	7.64376	7.32722e-08		ENSMUSG00000104432	A430027C01Rik	-4.96713	7.62632e-06
ENSMUSG00000045319	Proser2	7.64214	1.15642e-08		ENSMUSG00000110159	Gm45501	-4.93863	2.84316e-05
ENSMUSG00000047230	Cldn2	7.63687	2.39781e-06		ENSMUSG00000030068	Gm20696	-4.93718	3.56148e-05
ENSMUSG00000000028	Cdc45	7.63351	2.15773e-10		ENSMUSG00000086064	4930439A04Rik	-4.85551	2.85489e-06
ENSMUSG00000019080	Mfsd3	7.63016	3.69829e-08		ENSMUSG00000114605	C130051F05Rik	-4.82721	0.000499038
ENSMUSG00000001761	Smo	7.62486	3.15913e-11		ENSMUSG00000022584	Ly6c2	-4.81373	3.00915e-08
ENSMUSG00000062127	Cttnbp2nl	7.62282	3.24179e-23		ENSMUSG00000103778	Gm36930	-4.79432	0.00722013
ENSMUSG00000040026	Saa3	7.61445	3.29317e-12		ENSMUSG00000116395	Gm49499	-4.79118	0.0119814
ENSMUSG00000020150	Gamt	7.61219	2.41784e-08		ENSMUSG00000046908	Ltb4r1	-4.78809	1.57167e-08
ENSMUSG00000022033	Pbk	7.59844	4.55843e-10		ENSMUSG00000098645	Gm27201	-4.76746	1.23674e-06
ENSMUSG00000039481	Nrtn	7.58676	1.67144e-08		ENSMUSG00000105378	Gm42515	-4.7668	4.04643e-05
ENSMUSG00000024664	Fads3	7.56831	1.3764e-08		ENSMUSG00000106643	Gm43422	-4.74885	0.0376894
ENSMUSG00000068101	Cenpm	7.5649	1.53812e-08		ENSMUSG00000084632	Gm23887	-4.74496	3.53245e-06
ENSMUSG00000070427	Il18bp	7.56223	9.49176e-13		ENSMUSG00000028359	Orm3	-4.73785	1.46635e-05
ENSMUSG00000024940	Ltbp3	7.5532	3.1329e-12		ENSMUSG00000024206	Rfx2	-4.72679	0.000104191
ENSMUSG00000000567	Sox9	7.54642	4.87939e-12		ENSMUSG00000104136	Gm36955	-4.72648	0.00920364
ENSMUSG00000073599	Ecscr	7.54266	6.94745e-10		ENSMUSG00000074652	Myh7b	-4.703	0.0197977
ENSMUSG00000007080	Pole	7.53631	1.19885e-09		ENSMUSG00000089755	0610012D04Rik	-4.70238	0.0244235
ENSMUSG00000039715	Wdr34	7.53493	3.64021e-08		ENSMUSG00000103151	Gm38292	-4.6959	0.00144754
ENSMUSG00000022303	Dcstamp	7.52614	2.73284e-08		ENSMUSG00000112759	Gm47615	-4.68295	1.46518e-06
ENSMUSG00000024791	Cdca5	7.52555	6.22081e-10		ENSMUSG00000078783	Gm9733	-4.68035	4.93646e-10
ENSMUSG00000031780	Ccl17	7.52427	2.08943e-09		ENSMUSG00000058794	Nfe2	-4.66099	5.5036e-07
ENSMUSG00000007097	Atp1a2	7.51477	5.56373e-18		ENSMUSG00000082686	Gm12961	-4.65149	0.0150319
ENSMUSG00000047592	Nxpe5	7.50827	1.25175e-08		ENSMUSG00000096991	Gm26789	-4.63865	2.92537e-06
ENSMUSG00000022893	Adamts1	7.50015	9.80697e-11		ENSMUSG00000108180	Gm44141	-4.62944	0.00159646
ENSMUSG00000028068	Iqgap3	7.49456	5.15227e-07		ENSMUSG00000115148	Gm49125	-4.61144	0.001483
ENSMUSG00000015852	Fcrls	7.48727	1.8117e-10		ENSMUSG00000108957	Gm45235	-4.61029	0.0273587
ENSMUSG00000104713	Gbp6	7.48675	6.51473e-08		ENSMUSG00000092625	Gm20404	-4.60269	0.000321172
ENSMUSG00000044708	Kcnj10	7.48067	3.52363e-08		ENSMUSG00000114689	Gm9465	-4.58431	0.0023017
ENSMUSG00000044217	Aqp5	7.47103	5.55215e-09		ENSMUSG00000095105	Edaradd	-4.57914	0.0133882
ENSMUSG00000025856	Pdgfa	7.46493	1.38723e-10		ENSMUSG00000105728	Gm42819	-4.57286	5.15227e-07
ENSMUSG00000035638	Muc20	7.44819	1.04071e-07		ENSMUSG00000116626	Gm49705	-4.55631	0.00060584
ENSMUSG00000022146	Osmr	7.44657	2.77792e-08		ENSMUSG00000115044	Gm48978	-4.55314	0.0129366
ENSMUSG00000039629	Strip2	7.44124	7.39881e-07		ENSMUSG00000102639	Gm38223	-4.54497	0.00638627
ENSMUSG00000034981	Parm1	7.43561	3.14109e-08		ENSMUSG00000104906	Gm43005	-4.54134	0.0145057
ENSMUSG00000021411	Pxdc1	7.42695	4.20658e-14		ENSMUSG00000056602	Fry	-4.53511	5.9658e-17
ENSMUSG00000034906	Ncaph	7.3624	7.85044e-10		ENSMUSG00000107411	Gm19040	-4.51906	1.04025e-06
ENSMUSG00000018919	Tm4sf5	7.35888	5.10134e-08		ENSMUSG00000025359	Pmel	-4.50562	0.000365525
ENSMUSG00000026566	Mpzl1	7.3458	2.64276e-11		ENSMUSG00000095061	E030018B13Rik	-4.4866	0.0108299
ENSMUSG00000038400	Pmepa1	7.33724	1.24392e-48		ENSMUSG00000026729	4930562F07Rik	-4.46158	0.00309989
ENSMUSG00000013076	Amotl1	7.33671	4.82178e-08		ENSMUSG00000100529	Gm19261	-4.46151	0.00366908
ENSMUSG00000039062	Anpep	7.31471	1.16115e-09		ENSMUSG00000108388	Gm44673	-4.43181	0.0204806
ENSMUSG00000005410	Mcm5	7.31306	9.86996e-18		ENSMUSG00000104052	Gm38125	-4.43045	0.00409929
ENSMUSG00000112714	Gm4798	7.29586	5.29886e-07		ENSMUSG00000029287	Tgfbr3	-4.41373	2.99952e-17
ENSMUSG00000024665	Fads2	7.29208	3.9256e-11		ENSMUSG00000063364	3300002I08Rik	-4.4088	0.0192747
ENSMUSG00000022199	Slc22a17	7.28331	8.69534e-08		ENSMUSG00000083209	Gm11969	-4.40215	0.000998193
ENSMUSG00000019997	Ccn2	7.26488	2.59105e-07		ENSMUSG00000089810	Gm16536	-4.40002	5.82057e-06
ENSMUSG00000026121	Sema4c	7.26013	1.44957e-10		ENSMUSG00000111082	Gm30934	-4.37533	0.000558284
ENSMUSG00000023046	Igfbp6	7.24707	1.02435e-07		ENSMUSG00000109709	Gm45290	-4.37388	0.0367883
ENSMUSG00000076431	Sox4	7.23768	7.21966e-13		ENSMUSG00000017309	Cd300lg	-4.34281	5.80571e-05
ENSMUSG00000024479	Mal2	7.22732	1.87234e-07		ENSMUSG00000043243	Fam129c	-4.31833	0.0122371
ENSMUSG00000026258	Snorc	7.20914	2.59766e-06		ENSMUSG00000112008	Gm47218	-4.31792	0.00259246
ENSMUSG00000025269	Apex2	7.20239	1.9505e-07		ENSMUSG00000108365	Gm44951	-4.29816	0.000343219
ENSMUSG00000047250	Ptgs1	7.18937	3.67042e-12		ENSMUSG00000115869	Gm31814	-4.29789	0.00147224
ENSMUSG00000034714	Ttyh2	7.18371	8.2684e-09		ENSMUSG00000089663	Gm15651	-4.29585	0.0156666
ENSMUSG00000062312	Erbb2	7.16888	5.46005e-11		ENSMUSG00000107971	Gm44260	-4.29456	0.000153668
ENSMUSG00000006930	Hap1	7.16327	4.6664e-07		ENSMUSG00000097586	Gm26528	-4.28803	0.0230207
ENSMUSG00000049521	Cdc42ep1	7.14561	4.85044e-09		ENSMUSG00000030427	Lilra6	-4.25945	0.00288664
ENSMUSG00000035683	Melk	7.13207	3.79498e-09		ENSMUSG00000058624	Gda	-4.24995	2.66855e-05
ENSMUSG00000000983	Wfdc18	7.1273	1.49067e-17		ENSMUSG00000107531	E330037G11Rik	-4.24784	0.0205929
ENSMUSG00000106820	D5Ertd605e	7.11766	5.25468e-07		ENSMUSG00000046169	Adamts6	-4.24617	2.0452e-05
ENSMUSG00000031760	Mt3	7.11686	3.45376e-05		ENSMUSG00000044734	Serpinb1a	-4.24534	7.53705e-14
ENSMUSG00000050232	Cxcr3	7.11138	6.56873e-08		ENSMUSG00000055044	Pdlim1	-4.21709	2.66394e-07
ENSMUSG00000017897	Eya2	7.11048	9.51952e-07		ENSMUSG00000086199	Bcas3os1	-4.20933	0.00984884
ENSMUSG00000020649	Rrm2	7.10048	3.15556e-13		ENSMUSG00000100901	Gm18829	-4.20818	0.0165063
ENSMUSG00000032470	Mras	7.09578	3.41456e-07		ENSMUSG00000002769	Gnmt	-4.19902	3.8173e-05
ENSMUSG00000042489	Clspn	7.08854	5.24884e-07		ENSMUSG00000091985	Gm17354	-4.195	8.33476e-14
ENSMUSG00000024486	Hbegf	7.08815	1.1308e-09		ENSMUSG00000109536	9330162G02Rik	-4.18731	0.000263005
ENSMUSG00000062300	Nectin2	7.08339	9.40486e-11		ENSMUSG00000085165	Gm12089	-4.18654	0.00191858
ENSMUSG00000062157	Ifnlr1	7.08015	2.7287e-08		ENSMUSG00000105677	Gm43328	-4.17721	1.28078e-05
ENSMUSG00000016024	Lbp	7.0774	9.70371e-09		ENSMUSG00000074071	Fam169b	-4.17593	0.0356531
ENSMUSG00000050967	Creg2	7.06332	5.49046e-07		ENSMUSG00000107352	Gm43660	-4.16832	9.13825e-05
ENSMUSG00000027276	Jag1	7.05738	5.17765e-07		ENSMUSG00000100302	Gm29670	-4.16442	0.0183841
ENSMUSG00000024798	Htr7	7.05719	1.15728e-06		ENSMUSG00000105586	Gm43009	-4.14135	0.000957265
ENSMUSG00000032281	Acsbg1	7.05257	1.43486e-05		ENSMUSG00000085852	Gm13807	-4.13979	0.000701887
ENSMUSG00000032418	Me1	7.04764	5.86353e-06		ENSMUSG00000019820	Utrn	-4.13679	4.19028e-15
ENSMUSG00000021091	Serpina3n	7.03283	8.44957e-05		ENSMUSG00000029477	Morn3	-4.13499	6.32218e-05
ENSMUSG00000027555	Car13	7.03175	5.16001e-07		ENSMUSG00000085786	Gm15987	-4.12779	1.32576e-06
ENSMUSG00000018417	Myo1b	7.03044	8.72939e-08		ENSMUSG00000041754	Trem3	-4.12477	7.68775e-07
ENSMUSG00000042429	Adora1	7.01714	9.50391e-07		ENSMUSG00000024730	Ms4a8a	-4.10609	0.00111407
ENSMUSG00000012017	Scarf2	7.01294	6.91962e-07		ENSMUSG00000090778	Gm3235	-4.1029	0.0198739
ENSMUSG00000022385	Gtse1	7.00867	5.19779e-07		ENSMUSG00000001604	Tcea3	-4.08051	0.0103435
ENSMUSG00000041046	Ramp3	7.00726	1.67402e-07		ENSMUSG00000039109	F13a1	-4.0783	2.5623e-08
ENSMUSG00000037887	Dusp8	6.99064	3.60748e-06		ENSMUSG00000085417	Gm13919	-4.07665	0.00159963
ENSMUSG00000074876	Spata5l1	6.98947	8.90774e-07		ENSMUSG00000109984	Gm38948	-4.06744	0.00407631
ENSMUSG00000027221	Chst1	6.98573	6.23977e-20		ENSMUSG00000031303	Map3k15	-4.06366	0.000775497
ENSMUSG00000017446	C1qtnf1	6.98131	1.57117e-06		ENSMUSG00000029212	Gabrb1	-4.06156	0.0425546
ENSMUSG00000040658	Dnph1	6.97401	1.09294e-06		ENSMUSG00000106636	Gm43813	-4.04594	2.70842e-07
ENSMUSG00000101655	2310040G24Rik	6.96984	2.12538e-06		ENSMUSG00000110751	C230053D17Rik	-4.04348	0.0174879
ENSMUSG00000020439	Smtn	6.96361	9.39998e-07		ENSMUSG00000109656	Gm45548	-4.0373	0.0280284
ENSMUSG00000026437	Cdk18	6.95627	1.45681e-10		ENSMUSG00000103821	D430013B06Rik	-4.03071	0.00700582
ENSMUSG00000027646	Src	6.95297	4.79666e-10		ENSMUSG00000026347	Tmem163	-4.02566	0.0177612
ENSMUSG00000037411	Serpine1	6.93387	1.23674e-06		ENSMUSG00000019235	Rps6kl1	-4.02379	2.34605e-06
ENSMUSG00000055322	Tns1	6.92686	2.79026e-07		ENSMUSG00000078816	Prkcg	-4.0198	0.00785984
ENSMUSG00000027611	Procr	6.92583	8.93522e-08		ENSMUSG00000107841	Gm44185	-4.01255	0.00467888
ENSMUSG00000005470	Asf1b	6.92531	3.45805e-15		ENSMUSG00000048924	Ccdc125	-4.00806	4.8219e-11
ENSMUSG00000043088	Il17re	6.9197	3.26278e-08		ENSMUSG00000026235	Epha4	-4.00454	0.0182641
ENSMUSG00000039239	Tgfb2	6.91949	1.03665e-06		ENSMUSG00000106427	Gm42820	-4.00157	2.63997e-09
ENSMUSG00000025151	Maged1	6.9133	9.49214e-21		ENSMUSG00000030340	Scnn1a	-3.98598	0.000527002
ENSMUSG00000051652	Lrrc3	6.90135	1.58223e-12		ENSMUSG00000074899	Sptbn5	-3.95889	0.00718954
ENSMUSG00000035413	Tmem98	6.90113	1.32576e-06		ENSMUSG00000036452	Arhgap26	-3.95857	1.06651e-14
ENSMUSG00000066584	Scgb2b27	6.89363	1.83419e-05		ENSMUSG00000104940	Gm42908	-3.95659	0.000557523
ENSMUSG00000020834	Dhrs13	6.89158	4.07691e-08		ENSMUSG00000102670	Gm37436	-3.93604	0.0384887
ENSMUSG00000055546	Timd4	6.88377	1.50466e-06		ENSMUSG00000044072	Eml6	-3.92707	3.20583e-05
ENSMUSG00000085939	Cd63-ps	6.87994	4.80295e-08		ENSMUSG00000051998	Lax1	-3.92505	0.0282195
ENSMUSG00000014602	Kif1a	6.8741	7.26884e-06		ENSMUSG00000105071	Gm43336	-3.90915	0.000106946
ENSMUSG00000016128	Stard13	6.86625	1.49293e-05		ENSMUSG00000075297	H60b	-3.90775	5.60251e-06
ENSMUSG00000045625	Pigz	6.85995	1.99957e-06		ENSMUSG00000102664	Gm38380	-3.895	8.3057e-06
ENSMUSG00000039043	Arpin	6.85675	3.06806e-06		ENSMUSG00000024174	Pot1b	-3.88913	8.79925e-08
ENSMUSG00000036459	Wtip	6.85162	3.60433e-08		ENSMUSG00000103984	Gm37447	-3.88054	0.0415561
ENSMUSG00000030170	Wnt5b	6.85126	9.14145e-06		ENSMUSG00000102970	Gm37349	-3.8705	0.00353137
ENSMUSG00000020159	Gabrp	6.85119	2.09096e-05		ENSMUSG00000113250	Gm48585	-3.86922	0.0392512
ENSMUSG00000057286	St6galnac2	6.85113	3.416e-06		ENSMUSG00000002885	Adgre5	-3.86355	5.34906e-14
ENSMUSG00000028195	Ccn1	6.84928	9.40486e-11		ENSMUSG00000085687	Gm16153	-3.85887	0.00179811
ENSMUSG00000030088	Aldh1l1	6.82743	7.5876e-07		ENSMUSG00000043794	D830025C05Rik	-3.8546	0.00181911
ENSMUSG00000031665	Sall1	6.81489	1.98356e-07		ENSMUSG00000110702	Gm45767	-3.85155	0.0493478
ENSMUSG00000102975	Gm37347	6.81264	7.59839e-08		ENSMUSG00000059108	Ifitm6	-3.83893	2.14259e-09
ENSMUSG00000010080	Epn3	6.80706	2.06515e-06		ENSMUSG00000018427	Ypel2	-3.83162	3.62636e-07
ENSMUSG00000004891	Nes	6.80121	2.49467e-05		ENSMUSG00000103192	Gm37645	-3.82982	0.0112871
ENSMUSG00000012350	Ehf	6.79614	9.4711e-16		ENSMUSG00000025094	Slc18a2	-3.82837	0.000148278
ENSMUSG00000041012	Cmtm8	6.78387	1.1965e-07		ENSMUSG00000029648	Flt1	-3.81552	9.80196e-05
ENSMUSG00000022479	Vdr	6.77263	3.97073e-09		ENSMUSG00000111030	Gm47234	-3.81435	0.00130552
ENSMUSG00000057969	Sema3b	6.76441	4.87427e-06		ENSMUSG00000106472	Gm43111	-3.80487	0.0107725
ENSMUSG00000051359	Ncald	6.75504	0.000144147		ENSMUSG00000102556	Gm37569	-3.80018	0.0158772
ENSMUSG00000031976	Urb2	6.73518	2.72984e-05		ENSMUSG00000113831	Gm49602	-3.79275	0.00603479
ENSMUSG00000006269	Atp6v1b1	6.73219	4.24494e-05		ENSMUSG00000112734	Gm47644	-3.78094	0.000317617
ENSMUSG00000006931	P3h4	6.72857	2.01294e-07		ENSMUSG00000106757	Gm43482	-3.77747	0.0261119
ENSMUSG00000041975	Mettl8	6.72549	1.43486e-05		ENSMUSG00000110167	Gm45532	-3.76528	0.0302535
ENSMUSG00000020062	Slc5a8	6.72303	3.55991e-06		ENSMUSG00000046280	She	-3.74251	0.0224278
ENSMUSG00000034591	Slc41a2	6.72222	4.06563e-06		ENSMUSG00000081078	Gm12568	-3.73984	0.00416141
ENSMUSG00000024909	Efemp2	6.71848	7.63857e-09		ENSMUSG00000086446	Prkag2os1	-3.73875	0.00725368
ENSMUSG00000039096	Rsad1	6.71125	3.91234e-06		ENSMUSG00000106758	Gm42731	-3.73847	0.00830176
ENSMUSG00000056366	Fabp3-ps1	6.7066	3.91152e-06		ENSMUSG00000047821	Trim16	-3.7295	0.00317768
ENSMUSG00000038296	Galnt18	6.70236	1.33626e-05		ENSMUSG00000105655	Gm42659	-3.72841	0.000376923
ENSMUSG00000031262	Cenpi	6.69451	3.81815e-06		ENSMUSG00000084760	Gm15472	-3.7139	0.0441298
ENSMUSG00000070047	Fat1	6.6925	5.62638e-06		ENSMUSG00000031444	F10	-3.71006	7.38526e-05
ENSMUSG00000052485	Tmem171	6.68886	1.31958e-05		ENSMUSG00000008496	Pou2f2	-3.70199	2.23718e-23
ENSMUSG00000028128	F3	6.68855	3.00956e-07		ENSMUSG00000051166	Eml5	-3.7011	8.28039e-06
ENSMUSG00000081169	Gm12551	6.68816	8.00047e-06		ENSMUSG00000061723	Tnnt3	-3.69503	0.00956043
ENSMUSG00000026669	Mcm10	6.68793	1.56105e-07		ENSMUSG00000093765	Gm20658	-3.69037	0.0452413
ENSMUSG00000112980	D430020J02Rik	6.68498	3.72422e-06		ENSMUSG00000105842	Gm43329	-3.68243	0.00600308
ENSMUSG00000021097	Clmn	6.68471	9.18185e-06		ENSMUSG00000023912	Slc25a27	-3.67934	0.00382277
ENSMUSG00000019214	Chtf18	6.68312	9.46691e-06		ENSMUSG00000104154	Gm38104	-3.67632	0.00320183
ENSMUSG00000038936	Sccpdh	6.68185	1.56522e-08		ENSMUSG00000104200	Gm37399	-3.67557	0.00207679
ENSMUSG00000027966	Col11a1	6.68161	4.98514e-06		ENSMUSG00000049687	Pheta2	-3.65721	0.0146006
ENSMUSG00000034127	Tspan8	6.64781	3.35172e-06		ENSMUSG00000044199	S1pr4	-3.65419	0.00301159
ENSMUSG00000040289	Hey1	6.64326	3.38627e-05		ENSMUSG00000103869	Gm37420	-3.65376	0.000926009
ENSMUSG00000025165	Sectm1a	6.63793	9.75791e-06		ENSMUSG00000103734	Gm37651	-3.64996	0.0101038
ENSMUSG00000031502	Col4a1	6.63751	1.4645e-05		ENSMUSG00000028550	Atg4c	-3.64453	0.000359113
ENSMUSG00000111147	Gm33699	6.63531	2.9448e-05		ENSMUSG00000079018	Ly6c1	-3.64443	0.0167539
ENSMUSG00000040998	Npnt	6.63075	2.32019e-07		ENSMUSG00000103976	Gm37677	-3.64227	0.00315483
ENSMUSG00000033022	Cdo1	6.62684	7.05044e-06		ENSMUSG00000039824	Myl6b	-3.64227	0.0405955
ENSMUSG00000070473	Cldn3	6.61869	1.78535e-09		ENSMUSG00000020992	4930512B01Rik	-3.64111	0.000144937
ENSMUSG00000050295	Foxc1	6.61617	7.43609e-06		ENSMUSG00000058470	Gm8369	-3.6367	0.00119127
ENSMUSG00000027002	Nckap1	6.60486	1.09195e-06		ENSMUSG00000085802	Gm16059	-3.63583	0.0494731
ENSMUSG00000032482	Cspg5	6.59984	0.000180768		ENSMUSG00000097295	Hmgb1-ps8	-3.62801	0.00131061
ENSMUSG00000035372	1810055G02Rik	6.5987	1.62902e-05		ENSMUSG00000045038	Prkce	-3.61905	4.30402e-06
ENSMUSG00000030737	Slco2b1	6.59417	4.14944e-09		ENSMUSG00000046101	Mcmdc2	-3.61572	0.00389135
ENSMUSG00000038781	Stap2	6.59258	2.00778e-05		ENSMUSG00000048058	Ldlrad3	-3.60133	6.68678e-07
ENSMUSG00000028434	Epb41l4b	6.58591	7.53309e-06		ENSMUSG00000080731	Rps2-ps9	-3.59808	0.0376539
ENSMUSG00000060183	Cxcl11	6.57787	1.11716e-05		ENSMUSG00000090397	Gm17096	-3.59766	0.00149468
ENSMUSG00000036854	Hspb6	6.57057	5.24884e-07		ENSMUSG00000031613	Hpgd	-3.59664	1.36954e-11
ENSMUSG00000042215	Bag2	6.56145	7.94816e-07		ENSMUSG00000106383	E330034L11Rik	-3.58971	0.00560831
ENSMUSG00000042439	Zfp532	6.55925	1.25605e-05		ENSMUSG00000106205	C230096K16Rik	-3.57973	1.35808e-10
ENSMUSG00000031381	Piga	6.55399	1.44507e-05		ENSMUSG00000024524	Gnal	-3.57838	0.00171481
ENSMUSG00000037035	Inhbb	6.55375	1.66454e-05		ENSMUSG00000108780	5430434F05Rik	-3.56622	0.0224194
ENSMUSG00000029207	Apbb2	6.55362	1.24184e-13		ENSMUSG00000113035	5830428M24Rik	-3.5635	0.0402454
ENSMUSG00000018906	P4ha2	6.55115	1.12841e-05		ENSMUSG00000042284	Itga1	-3.55812	0.0015502
ENSMUSG00000052271	Bhlha15	6.54692	3.2329e-05		ENSMUSG00000106696	Gm42729	-3.55041	0.0012874
ENSMUSG00000030124	Lag3	6.54555	1.08235e-06		ENSMUSG00000093465	Gm20682	-3.54696	0.0248916
ENSMUSG00000029359	Tesc	6.53565	0.000220257		ENSMUSG00000103085	Gm38120	-3.54568	0.00489541
ENSMUSG00000023232	Serinc2	6.53411	1.38164e-05		ENSMUSG00000008307	1700109H08Rik	-3.54189	1.4586e-06
ENSMUSG00000037544	Dlgap5	6.53003	2.23549e-05		ENSMUSG00000070315	4930581F22Rik	-3.54074	0.000199074
ENSMUSG00000026009	Icos	6.52933	3.39992e-05		ENSMUSG00000066687	Zbtb16	-3.53963	0.0125036
ENSMUSG00000025268	Maged2	6.52733	3.6278e-11		ENSMUSG00000058831	Opn1sw	-3.53897	0.00604848
ENSMUSG00000016283	H2-M2	6.52303	1.05324e-05		ENSMUSG00000031824	6430548M08Rik	-3.52616	0.00313554
ENSMUSG00000086150	Bach2os	6.51538	3.37688e-05		ENSMUSG00000036006	Ripor2	-3.52605	5.76217e-05
ENSMUSG00000031548	Sfrp1	6.51463	8.22071e-07		ENSMUSG00000103432	6720464F23Rik	-3.52	0.0322022
ENSMUSG00000086712	AI427809	6.508	2.49467e-05		ENSMUSG00000108394	Gm45477	-3.51143	0.000770316
ENSMUSG00000039364	Sectm1b	6.50315	0.000301985		ENSMUSG00000114094	Gm48375	-3.50113	0.00343736
ENSMUSG00000020808	Pimreg	6.5022	4.56447e-07		ENSMUSG00000080727	C920021L13Rik	-3.49777	0.00638526
ENSMUSG00000002504	Slc9a3r2	6.48937	1.5565e-05		ENSMUSG00000014846	Tppp3	-3.49722	1.97767e-05
ENSMUSG00000019874	Fabp7	6.48564	0.000415717		ENSMUSG00000086121	Gm16068	-3.4947	0.0142574
ENSMUSG00000074336	Apoc4	6.48502	1.5153e-05		ENSMUSG00000105519	E430021H15Rik	-3.48548	0.00714741
ENSMUSG00000053897	Slc39a8	6.47889	8.63339e-05		ENSMUSG00000037185	Krt80	-3.48543	1.46048e-06
ENSMUSG00000027860	Vangl1	6.47207	3.0411e-05		ENSMUSG00000040451	Sgms1	-3.48524	1.22151e-13
ENSMUSG00000048327	Ckap2l	6.46918	2.06853e-07		ENSMUSG00000055370	Gm9968	-3.481	0.0179441
ENSMUSG00000038963	Slco4a1	6.46408	3.50171e-06		ENSMUSG00000115026	Gm49041	-3.48014	0.00935807
ENSMUSG00000020185	E2f7	6.44489	3.2521e-05		ENSMUSG00000118210	Gm50394	-3.47613	5.25477e-05
ENSMUSG00000025351	Cd63	6.44371	1.2643e-06		ENSMUSG00000042903	Foxo4	-3.47103	0.000792607
ENSMUSG00000002808	Epdr1	6.44234	1.60647e-05		ENSMUSG00000023800	Tiam2	-3.47037	0.00409136
ENSMUSG00000044469	Tnfaip8l1	6.43311	0.000106946		ENSMUSG00000029530	Ccr9	-3.46956	0.000257802
ENSMUSG00000034773	BC030867	6.43164	3.60071e-05		ENSMUSG00000097820	E530011L22Rik	-3.46441	0.00338721
ENSMUSG00000043079	Synpo	6.42307	2.59721e-06		ENSMUSG00000025429	Pstpip2	-3.46108	0.00309531
ENSMUSG00000029816	Gpnmb	6.41926	3.61014e-08		ENSMUSG00000069804	Gm10277	-3.46044	0.00874
ENSMUSG00000033208	S100b	6.40721	0.000240014		ENSMUSG00000052407	Ccdc171	-3.45998	3.04764e-05
ENSMUSG00000087362	Gm13710	6.40336	3.72034e-05		ENSMUSG00000113650	Gm47826	-3.45945	0.000494166
ENSMUSG00000039013	Siglecf	6.4022	4.71247e-05		ENSMUSG00000106317	Gm43848	-3.45842	0.000413108
ENSMUSG00000046727	Cystm1	6.40191	1.53413e-09		ENSMUSG00000005800	Mmp8	-3.43543	0.0136697
ENSMUSG00000002055	Spag5	6.40143	8.65934e-05		ENSMUSG00000051457	Spn	-3.4344	8.14073e-09
ENSMUSG00000020377	Ltc4s	6.40009	1.955e-08		ENSMUSG00000030067	Foxp1	-3.42054	2.71416e-08
ENSMUSG00000037166	Ppp1r14a	6.39176	4.25957e-05		ENSMUSG00000085109	Gm15356	-3.42054	0.0153738
ENSMUSG00000046323	Dppa3	6.38379	2.91589e-05		ENSMUSG00000109854	Gm45345	-3.41965	0.014735
ENSMUSG00000026185	Igfbp5	6.37856	2.28091e-06		ENSMUSG00000030154	Klrb1f	-3.41854	0.000226654
ENSMUSG00000043419	Rnf227	6.37573	1.69744e-06		ENSMUSG00000037683	Armc3	-3.41466	0.001069
ENSMUSG00000073418	C4b	6.36948	6.68363e-09		ENSMUSG00000107211	Gm5864	-3.40297	0.000539471
ENSMUSG00000114665	Lncbate6	6.36088	3.17258e-05		ENSMUSG00000080810	Gm11737	-3.39833	0.000873341
ENSMUSG00000003051	Elf3	6.35309	1.24569e-06		ENSMUSG00000107586	Gm44283	-3.39434	0.00775699
ENSMUSG00000031375	Bgn	6.34778	3.20274e-06		ENSMUSG00000103546	Gm37666	-3.35778	0.0150319
ENSMUSG00000020614	Fam20a	6.3301	2.36581e-05		ENSMUSG00000114553	Gm7644	-3.35738	0.037169
ENSMUSG00000022562	Oplah	6.32735	4.70923e-08		ENSMUSG00000020717	Pecam1	-3.34907	3.75492e-05
ENSMUSG00000036667	Tcaf1	6.32552	0.000701421		ENSMUSG00000059325	Hopx	-3.33978	2.5126e-07
ENSMUSG00000004631	Sgce	6.3234	1.79039e-06		ENSMUSG00000108317	Gm44663	-3.33821	0.01681
ENSMUSG00000000303	Cdh1	6.32142	1.89446e-09		ENSMUSG00000065944	Rnu2-10	-3.33571	0.00584409
ENSMUSG00000054728	Phactr1	6.32118	3.31121e-05		ENSMUSG00000093289	Snord92	-3.3059	0.0117171
ENSMUSG00000103308	Gm37800	6.31025	3.17635e-05		ENSMUSG00000105545	4930599N24Rik	-3.30579	0.0136979
ENSMUSG00000036867	Smad6	6.3077	2.02064e-06		ENSMUSG00000025026	Add3	-3.29261	3.10488e-27
ENSMUSG00000074852	Hpse2	6.30721	0.000136015		ENSMUSG00000022565	Plec	-3.29239	4.45403e-14
ENSMUSG00000018849	Wwc1	6.30538	7.06293e-07		ENSMUSG00000030468	Siglecg	-3.28552	0.0279933
ENSMUSG00000026961	Lrrc26	6.30425	0.000143102		ENSMUSG00000039270	Megf9	-3.2844	0.00174655
ENSMUSG00000021062	Rab15	6.30001	5.39229e-05		ENSMUSG00000021892	Sh3bp5	-3.28241	6.39761e-05
ENSMUSG00000090894	Olfr110	6.29995	8.06468e-05		ENSMUSG00000102151	Gm37472	-3.27807	0.00745248
ENSMUSG00000074657	Kif5a	6.29768	0.00028371		ENSMUSG00000040441	Slc26a10	-3.27802	0.0021416
ENSMUSG00000047090	Tmem198b	6.29643	5.26354e-05		ENSMUSG00000105936	Gm43544	-3.27626	4.42343e-05
ENSMUSG00000026358	Rgs1	6.28744	2.79418e-13		ENSMUSG00000020788	Atp2a3	-3.26772	3.29414e-06
ENSMUSG00000008601	Rab25	6.27806	2.70995e-06		ENSMUSG00000037992	Rara	-3.26532	2.66394e-07
ENSMUSG00000024215	Spdef	6.2749	0.000116969		ENSMUSG00000105514	Gm42913	-3.26523	0.0317229
ENSMUSG00000013419	Zfp651	6.27479	4.20262e-06		ENSMUSG00000074277	Phldb3	-3.2588	0.016782
ENSMUSG00000047712	Ust	6.27046	2.10274e-06		ENSMUSG00000072847	A530017D24Rik	-3.24808	0.000230761
ENSMUSG00000021759	Plpp1	6.26585	0.000125115		ENSMUSG00000108268	Gm44187	-3.22257	0.0134769
ENSMUSG00000042834	Nrep	6.25923	5.76217e-05		ENSMUSG00000034248	Slc25a37	-3.22192	7.76504e-05
ENSMUSG00000051373	Plpp7	6.25888	4.71247e-05		ENSMUSG00000103715	4933431K14Rik	-3.21641	0.0129891
ENSMUSG00000022150	Dab2	6.23237	8.38163e-07		ENSMUSG00000051682	Treml4	-3.21323	6.91962e-07
ENSMUSG00000072980	Oip5	6.21873	5.58531e-05		ENSMUSG00000106617	Gm36266	-3.21247	0.0364298
ENSMUSG00000028544	Slc5a9	6.20718	1.16646e-05		ENSMUSG00000091993	B930036N10Rik	-3.21028	0.0228517
ENSMUSG00000020773	Trim47	6.20703	7.14632e-12		ENSMUSG00000075014	Gm10800	-3.20586	0.00533861
ENSMUSG00000029309	Sparcl1	6.20266	0.000365525		ENSMUSG00000091586	Cyp4f17	-3.20296	0.000798223
ENSMUSG00000021662	Arhgef28	6.20128	0.000134712		ENSMUSG00000103657	Gm37204	-3.19864	0.00727858
ENSMUSG00000055633	Zfp580	6.18933	7.5672e-05		ENSMUSG00000102719	Gm37760	-3.19778	0.00601402
ENSMUSG00000027379	Bub1	6.18818	0.000204016		ENSMUSG00000078616	Trim30c	-3.19437	0.000347376
ENSMUSG00000022335	Zfat	6.18007	8.0174e-05		ENSMUSG00000002489	Tiam1	-3.18783	0.00119347
ENSMUSG00000027323	Rad51	6.1666	7.93115e-10		ENSMUSG00000004568	Arhgef18	-3.18221	1.65701e-07
ENSMUSG00000036768	Kif15	6.16218	3.15305e-05		ENSMUSG00000102602	A930004J17Rik	-3.18209	0.000404916
ENSMUSG00000116935	Gpr31a	6.15758	2.16492e-05		ENSMUSG00000097885	5031434O11Rik	-3.17407	0.0224278
ENSMUSG00000044405	Adig	6.15446	0.000106703		ENSMUSG00000002500	Rpl3l	-3.17168	0.0120656
ENSMUSG00000078956	Gm14221	6.14823	0.000107267		ENSMUSG00000105429	Gm43692	-3.16519	0.00137966
ENSMUSG00000034855	Cxcl10	6.14741	1.4463e-13		ENSMUSG00000029322	Plac8	-3.16507	2.32006e-06
ENSMUSG00000074361	C5ar2	6.14321	3.19114e-05		ENSMUSG00000086894	Gm15708	-3.16079	0.0219996
ENSMUSG00000019478	Rab4a	6.13922	0.000148151		ENSMUSG00000034731	Dgkh	-3.12734	2.01948e-05
ENSMUSG00000096606	Tpbgl	6.13311	1.70264e-06		ENSMUSG00000035539	Ccdc180	-3.12705	3.92355e-07
ENSMUSG00000022887	Masp1	6.13046	2.77758e-05		ENSMUSG00000103497	Gm37407	-3.125	0.0192392
ENSMUSG00000079445	B3gnt7	6.12596	2.58861e-05		ENSMUSG00000118369	Gm30541	-3.12353	0.0210495
ENSMUSG00000045005	Fzd5	6.10023	5.76217e-05		ENSMUSG00000027605	Acss2	-3.1195	0.00222378
ENSMUSG00000047040	Prr15l	6.0962	2.64001e-09		ENSMUSG00000016493	Cd46	-3.11512	0.0469506
ENSMUSG00000090877	Hspa1b	6.09524	5.05171e-07		ENSMUSG00000074519	Zfp971	-3.11309	0.0152337
ENSMUSG00000072082	Ccnf	6.08187	2.35078e-09		ENSMUSG00000102662	Gm38377	-3.11184	0.0296922
ENSMUSG00000036473	Tbc1d24	6.07638	1.43806e-06		ENSMUSG00000106856	Gm43761	-3.10912	0.000600686
ENSMUSG00000074026	Gm6091	6.05974	1.12744e-05		ENSMUSG00000031584	Gsr	-3.10087	0.000151455
ENSMUSG00000029381	Shroom3	6.05706	0.000484706		ENSMUSG00000032648	Pygm	-3.09942	0.0142966
ENSMUSG00000071001	Hrct1	6.0552	9.3002e-06		ENSMUSG00000064032	Gm10143	-3.09713	0.0238417
ENSMUSG00000070871	Ccnyl1	6.05302	8.64682e-06		ENSMUSG00000000861	Bcl11a	-3.09677	0.00578088
ENSMUSG00000033965	Slc16a2	6.04594	0.000281246		ENSMUSG00000053291	Rab4b	-3.09491	0.0237547
ENSMUSG00000027864	Ptgfrn	6.03728	2.45349e-05		ENSMUSG00000102457	Gm38342	-3.0921	0.0097094
ENSMUSG00000027848	Olfml3	6.03054	1.33892e-43		ENSMUSG00000102153	Gm37474	-3.07316	0.0319094
ENSMUSG00000034783	Cd207	6.02471	0.000434652		ENSMUSG00000027009	Itga4	-3.07104	6.87233e-12
ENSMUSG00000037211	Spry1	6.02008	1.87606e-06		ENSMUSG00000116995	Gm21926	-3.06764	0.0282543
ENSMUSG00000038550	Ciart	6.01871	0.000422786		ENSMUSG00000103591	Gm38365	-3.06259	0.000261912
ENSMUSG00000025993	Slc40a1	6.01603	1.60418e-06		ENSMUSG00000050106	Tmc8	-3.06186	0.00436824
ENSMUSG00000033295	Ptprf	6.00949	6.51473e-08		ENSMUSG00000085311	Gm15445	-3.05281	0.0072178
ENSMUSG00000037712	Fermt2	6.00585	5.43135e-05		ENSMUSG00000102642	A130048G24Rik	-3.0526	0.00330684
ENSMUSG00000051378	Kif18b	6.00529	2.17411e-05		ENSMUSG00000046314	Stxbp6	-3.05219	5.26122e-06
ENSMUSG00000040434	Large2	6.00193	0.000372998		ENSMUSG00000036944	Tmem71	-3.04478	1.03521e-09
ENSMUSG00000005233	Spc25	5.99976	5.44518e-08		ENSMUSG00000085334	Gm12940	-3.04125	0.0460621
ENSMUSG00000002033	Cd3g	5.97992	0.000164384		ENSMUSG00000097392	D930016D06Rik	-3.03128	0.0207562
ENSMUSG00000034586	Hid1	5.97469	0.000101454		ENSMUSG00000096433	Zfp994	-3.02953	0.0289241
ENSMUSG00000068246	Apol9b	5.9646	1.93732e-06		ENSMUSG00000030589	Rasgrp4	-3.02512	4.49854e-05
ENSMUSG00000032860	P2ry2	5.95717	5.11661e-05		ENSMUSG00000031722	Hp	-3.00743	0.00158733
ENSMUSG00000028555	Ttc39a	5.95571	5.39229e-05		ENSMUSG00000032035	Ets1	-3.00694	0.0480886
ENSMUSG00000019558	Slc6a8	5.9507	2.02484e-05		ENSMUSG00000002997	Prkar2b	-3.00414	0.000239504
ENSMUSG00000027803	Wwtr1	5.93606	1.15448e-06		ENSMUSG00000103495	Gm37409	-3.00364	0.0360821
ENSMUSG00000028458	Tesk1	5.91884	1.13671e-08		ENSMUSG00000091831	Gm4707	-3.00245	0.000793601
ENSMUSG00000057346	Apol9a	5.9174	0.000428236		ENSMUSG00000103696	Gm37531	-2.99568	0.000492667
ENSMUSG00000028019	Pdgfc	5.91635	0.000804104		ENSMUSG00000105776	Gm43292	-2.99293	0.0274489
ENSMUSG00000098609	Anxa11os	5.91465	1.49293e-05		ENSMUSG00000042249	Grk3	-2.98876	8.85283e-05
ENSMUSG00000029781	Fkbp9	5.90188	7.60116e-05		ENSMUSG00000038205	Prkab2	-2.98484	0.00177072
ENSMUSG00000032076	Cadm1	5.89676	5.47917e-05		ENSMUSG00000080797	Gm15760	-2.98235	0.00322878
ENSMUSG00000026380	Tfcp2l1	5.89377	0.000901043		ENSMUSG00000018500	Adora2b	-2.97841	0.000679073
ENSMUSG00000017723	Wfdc2	5.89121	2.42586e-10		ENSMUSG00000048489	Depp1	-2.97775	0.0354574
ENSMUSG00000046591	Ticrr	5.88331	3.72034e-05		ENSMUSG00000114584	Gm47694	-2.97268	0.00822327
ENSMUSG00000001517	Foxm1	5.86835	2.17156e-07		ENSMUSG00000040929	Rfx3	-2.97237	0.000205381
ENSMUSG00000035105	Egln3	5.86362	6.55128e-07		ENSMUSG00000020212	Mdm1	-2.96081	0.0314989
ENSMUSG00000015519	2310057J18Rik	5.8599	0.00455804		ENSMUSG00000104571	Gm43010	-2.9582	0.0318361
ENSMUSG00000027800	Tm4sf1	5.85485	2.08354e-11		ENSMUSG00000048142	Nat8l	-2.95334	8.64682e-06
ENSMUSG00000025395	Prim1	5.85389	3.23755e-14		ENSMUSG00000052609	Plekhg3	-2.95132	0.000442178
ENSMUSG00000014361	Mertk	5.83954	3.60071e-05		ENSMUSG00000113136	Gm19951	-2.9459	0.00587078
ENSMUSG00000020181	Nav3	5.83858	3.61241e-06		ENSMUSG00000107286	Gm43788	-2.9417	0.00136518
ENSMUSG00000066583	Scgb1b27	5.83657	0.00481072		ENSMUSG00000050503	Fbxl22	-2.93424	0.0016055
ENSMUSG00000022032	Scara5	5.8356	3.84086e-06		ENSMUSG00000024236	Svil	-2.93424	1.5307e-05
ENSMUSG00000073434	Wdr90	5.8344	1.25136e-05		ENSMUSG00000075256	Cerkl	-2.92536	0.00024806
ENSMUSG00000030770	Parva	5.82237	2.3434e-07		ENSMUSG00000041959	S100a10	-2.92078	2.53212e-06
ENSMUSG00000013155	Enkd1	5.81863	5.72184e-05		ENSMUSG00000035623	Rsf1	-2.90773	0.000406032
ENSMUSG00000083668	Gm5648	5.81592	2.7287e-08		ENSMUSG00000056687	Gm11696	-2.90132	0.0268075
ENSMUSG00000078350	Smim1	5.81388	0.00111746		ENSMUSG00000025898	Cwf19l2	-2.89842	1.13324e-05
ENSMUSG00000032578	Cish	5.81293	2.7287e-08		ENSMUSG00000022534	Mefv	-2.89272	0.0112662
ENSMUSG00000036764	Dnajc12	5.80393	3.69867e-05		ENSMUSG00000111345	Gm48562	-2.89223	0.0366447
ENSMUSG00000024672	Ms4a7	5.80361	5.0117e-10		ENSMUSG00000107054	C730045M19Rik	-2.88491	0.0175773
ENSMUSG00000027186	Elf5	5.79952	3.17635e-05		ENSMUSG00000053205	Styx	-2.87987	0.0035599
ENSMUSG00000030346	Rad51ap1	5.79891	6.18501e-06		ENSMUSG00000035284	Vps13c	-2.87705	7.94816e-07
ENSMUSG00000063611	Gm10134	5.78549	5.66334e-07		ENSMUSG00000107610	D530018E20Rik	-2.87578	0.00376286
ENSMUSG00000090675	Olfr111	5.78138	0.00164174		ENSMUSG00000112824	Gm47917	-2.87352	0.0151942
ENSMUSG00000027257	Pacsin3	5.77342	9.74448e-05		ENSMUSG00000030592	Ryr1	-2.86807	1.35169e-05
ENSMUSG00000023043	Krt18	5.76851	2.10116e-10		ENSMUSG00000113183	Gm47664	-2.8453	0.0382753
ENSMUSG00000038235	F11r	5.76095	1.71314e-12		ENSMUSG00000090394	4930523C07Rik	-2.84385	3.81521e-05
ENSMUSG00000055254	Ntrk2	5.75746	0.00231781		ENSMUSG00000037622	Wdtc1	-2.82945	0.00544546
ENSMUSG00000002059	Rab34	5.74898	4.50305e-08		ENSMUSG00000066798	Zbtb6	-2.82676	0.0169899
ENSMUSG00000028573	Fggy	5.735	4.41169e-07		ENSMUSG00000028862	Map3k6	-2.8242	0.0262482
ENSMUSG00000020541	Tom1l1	5.73313	0.00101423		ENSMUSG00000066684	Pilrb1	-2.8222	0.00126402
ENSMUSG00000051934	Spats2	5.73095	5.04999e-05		ENSMUSG00000026469	Xpr1	-2.81431	0.000336119
ENSMUSG00000028459	Cd72	5.7302	2.93729e-07		ENSMUSG00000029471	Camkk2	-2.80511	3.79931e-08
ENSMUSG00000029417	Cxcl9	5.7233	3.8173e-05		ENSMUSG00000066170	E230001N04Rik	-2.80232	0.00675822
ENSMUSG00000021508	Cxcl14	5.72253	4.65686e-05		ENSMUSG00000073910	Mob3b	-2.79921	0.000272174
ENSMUSG00000008090	Fgfrl1	5.72	3.81139e-07		ENSMUSG00000022708	Zbtb20	-2.79581	0.00132288
ENSMUSG00000021638	Ocln	5.70492	0.000242898		ENSMUSG00000027939	Nup210l	-2.78662	0.00232359
ENSMUSG00000055912	Tmem150a	5.68481	0.00204453		ENSMUSG00000044465	Fam160a2	-2.7741	2.53212e-06
ENSMUSG00000039865	Slc44a3	5.67635	0.000130192		ENSMUSG00000074419	Gm15448	-2.76221	0.000905199
ENSMUSG00000031274	Col4a5	5.66223	0.000139417		ENSMUSG00000107143	Gm6598	-2.75709	0.00535744
ENSMUSG00000039942	Ptger4	5.66065	1.70684e-21		ENSMUSG00000030126	Tmcc1	-2.74957	8.41189e-06
ENSMUSG00000033998	Kcnk1	5.65378	3.9652e-06		ENSMUSG00000058567	Gm2531	-2.74237	0.0197788
ENSMUSG00000026955	Sapcd2	5.62004	9.13825e-05		ENSMUSG00000074417	Gm14548	-2.72211	0.012835
ENSMUSG00000036777	Anln	5.61622	1.42108e-10		ENSMUSG00000032740	Ccdc88a	-2.71948	0.00208442
ENSMUSG00000001504	Irx2	5.60426	2.68827e-05		ENSMUSG00000018927	Ccl6	-2.71762	1.08235e-06
ENSMUSG00000079227	Ccr5	5.59845	7.37457e-19		ENSMUSG00000027360	Hdc	-2.71529	0.0186797
ENSMUSG00000038252	Ncapd2	5.59358	1.91899e-11		ENSMUSG00000057329	Bcl2	-2.71359	1.14304e-08
ENSMUSG00000030516	Tjp1	5.59216	1.05974e-05		ENSMUSG00000086782	E130102H24Rik	-2.71324	0.0229625
ENSMUSG00000045763	Basp1	5.58993	6.7402e-06		ENSMUSG00000063663	Brwd3	-2.70981	2.49467e-05
ENSMUSG00000004609	Cd33	5.58444	2.04918e-11		ENSMUSG00000050931	Sgms2	-2.70713	0.0308769
ENSMUSG00000023045	Soat2	5.57772	1.3028e-06		ENSMUSG00000107756	Gm44164	-2.70634	3.45376e-05
ENSMUSG00000019942	Cdk1	5.55168	5.1829e-06		ENSMUSG00000107390	Gm43323	-2.70526	0.00231274
ENSMUSG00000023505	Cdca3	5.52712	2.70597e-05		ENSMUSG00000097589	Dleu2	-2.69713	0.000873718
ENSMUSG00000073274	Gm14636	5.50631	0.00537696		ENSMUSG00000117145	Gm4356	-2.69307	1.26984e-06
ENSMUSG00000027243	Harbi1	5.50502	0.000205381		ENSMUSG00000033066	Gas7	-2.69228	6.89501e-10
ENSMUSG00000022094	Slc39a14	5.50285	2.46041e-11		ENSMUSG00000110556	Gm45762	-2.68922	0.00881854
ENSMUSG00000051517	Arhgef39	5.49157	4.59987e-05		ENSMUSG00000117294	Gm49839	-2.68729	0.0388442
ENSMUSG00000020811	Wscd1	5.4886	0.00110479		ENSMUSG00000059423	Zfp933	-2.68401	0.0449619
ENSMUSG00000039115	Itga9	5.48468	3.84672e-05		ENSMUSG00000097275	Gm26648	-2.68281	0.00572611
ENSMUSG00000021223	Papln	5.48345	0.00426988		ENSMUSG00000022788	Fgd4	-2.67835	0.0195625
ENSMUSG00000026479	Lamc2	5.47929	0.00026883		ENSMUSG00000108633	Gm44694	-2.67181	0.00938329
ENSMUSG00000038552	Fndc4	5.4728	0.000592211		ENSMUSG00000089875	Etohd2	-2.66499	0.00574295
ENSMUSG00000021485	Mxd3	5.46003	5.25477e-05		ENSMUSG00000107362	Gm40309	-2.66053	0.0148521
ENSMUSG00000027326	Knl1	5.45764	0.000512159		ENSMUSG00000063410	Stk24	-2.66048	1.80047e-07
ENSMUSG00000052698	Tln2	5.45088	5.43093e-12		ENSMUSG00000055675	Kbtbd11	-2.6486	2.47569e-05
ENSMUSG00000018593	Sparc	5.4356	4.01111e-15		ENSMUSG00000097793	Gm17259	-2.64373	0.0122924
ENSMUSG00000020122	Egfr	5.42606	0.000300339		ENSMUSG00000048279	Sacs	-2.64352	0.0305798
ENSMUSG00000032060	Cryab	5.42017	7.44064e-05		ENSMUSG00000020227	Irak3	-2.64065	8.51165e-06
ENSMUSG00000039007	Cpq	5.415	3.38178e-06		ENSMUSG00000104339	C130089K02Rik	-2.64057	0.0151808
ENSMUSG00000050796	B3galt6	5.41045	3.08769e-05		ENSMUSG00000034610	Tut4	-2.63348	0.00259246
ENSMUSG00000040957	Cables1	5.40078	0.000277541		ENSMUSG00000108184	Gm44198	-2.63142	0.0229172
ENSMUSG00000015647	Lama5	5.3909	4.82178e-08		ENSMUSG00000114761	Gm47242	-2.62431	0.0377356
ENSMUSG00000022505	Emp2	5.38457	4.50181e-05		ENSMUSG00000022686	B3gnt5	-2.62348	0.0194344
ENSMUSG00000024565	Sall3	5.37324	0.00108384		ENSMUSG00000097705	Gm26740	-2.61784	0.0130486
ENSMUSG00000068417	Pnp2	5.3691	0.000243125		ENSMUSG00000033102	Cdc14b	-2.61535	0.0274605
ENSMUSG00000070044	Fam149a	5.36647	1.4531e-05		ENSMUSG00000089647	Gm2245	-2.61342	0.0137812
ENSMUSG00000040204	Pclaf	5.36625	2.57017e-08		ENSMUSG00000020738	Sumo2	-2.61249	0.0101215
ENSMUSG00000040213	Kyat3	5.36431	0.000466044		ENSMUSG00000037795	N4bp2	-2.61138	1.50429e-05
ENSMUSG00000040229	Gpr34	5.35659	7.66939e-14		ENSMUSG00000103291	Gm38235	-2.60868	0.0326638
ENSMUSG00000000531	Grasp	5.34719	7.42069e-11		ENSMUSG00000020272	Stk10	-2.60734	9.2294e-06
ENSMUSG00000024663	Rab3il1	5.3349	2.0666e-05		ENSMUSG00000103284	3110080O07Rik	-2.60006	0.03776
ENSMUSG00000050777	Tmem37	5.33406	2.42685e-05		ENSMUSG00000019878	Hsf2	-2.59628	0.0117485
ENSMUSG00000022548	Apod	5.3308	0.000147412		ENSMUSG00000039219	Arid4b	-2.59274	0.000124518
ENSMUSG00000038816	Ctnnal1	5.32992	0.000527415		ENSMUSG00000046806	Cyren	-2.58862	0.0235859
ENSMUSG00000034612	Chst11	5.31096	0.00012713		ENSMUSG00000063286	Gm8995	-2.58723	5.15053e-09
ENSMUSG00000021477	Ctsl	5.30403	1.62427e-34		ENSMUSG00000116114	Gm35853	-2.57992	0.000261912
ENSMUSG00000041707	Tmem273	5.29862	4.8219e-11		ENSMUSG00000043336	Filip1l	-2.57914	0.000367159
ENSMUSG00000027956	Tmem144	5.29831	2.98084e-05		ENSMUSG00000020064	Herc4	-2.57644	1.13682e-06
ENSMUSG00000007891	Ctsd	5.29147	7.10948e-24		ENSMUSG00000027947	Il6ra	-2.57443	2.01071e-06
ENSMUSG00000041782	Lad1	5.28559	6.35567e-06		ENSMUSG00000086944	Gm15859	-2.5685	0.0047367
ENSMUSG00000063765	Chadl	5.27645	0.012989		ENSMUSG00000033713	Foxn3	-2.56663	6.56978e-07
ENSMUSG00000045414	Dipk2a	5.26023	1.08235e-06		ENSMUSG00000002897	Il17ra	-2.56146	1.16791e-05
ENSMUSG00000001870	Ltbp1	5.25145	3.00094e-05		ENSMUSG00000046006	Gapt	-2.56008	2.71083e-05
ENSMUSG00000056313	Tcim	5.24264	0.000397794		ENSMUSG00000104910	Gm43331	-2.5538	0.0133781
ENSMUSG00000030800	Prss8	5.23157	7.61149e-05		ENSMUSG00000030577	Cd22	-2.55131	0.0257075
ENSMUSG00000032094	Cd3d	5.22018	0.00110479		ENSMUSG00000102964	9430034N14Rik	-2.54759	0.0130127
ENSMUSG00000023911	Flywch2	5.2093	0.000917769		ENSMUSG00000073902	Gm1966	-2.54484	2.72889e-08
ENSMUSG00000048574	Ccnb1-ps	5.20606	0.000413163		ENSMUSG00000073728	Tmem51os1	-2.5439	0.0136413
ENSMUSG00000028037	Ifi44	5.19362	9.58249e-09		ENSMUSG00000038368	Focad	-2.5437	0.00640697
ENSMUSG00000020534	Shmt1	5.19088	2.99031e-05		ENSMUSG00000108693	Gm45153	-2.53933	0.000437059
ENSMUSG00000003882	Il7r	5.16679	1.38752e-05		ENSMUSG00000021457	Syk	-2.53808	1.12698e-09
ENSMUSG00000028690	Mmachc	5.15141	6.70631e-08		ENSMUSG00000026014	Raph1	-2.53362	0.0179149
ENSMUSG00000022422	Dscc1	5.1514	0.00146105		ENSMUSG00000092274	Neat1	-2.53263	0.000337871
ENSMUSG00000041845	Rhod	5.14097	0.000288769		ENSMUSG00000049658	Bdp1	-2.53252	0.00238765
ENSMUSG00000014773	Dll1	5.12774	0.00114901		ENSMUSG00000106678	Gm43457	-2.53	0.0113546
ENSMUSG00000016494	Cd34	5.11751	6.22738e-06		ENSMUSG00000097750	Gm4673	-2.52723	0.0387445
ENSMUSG00000035314	Gdpd5	5.11691	0.00039213		ENSMUSG00000115764	Gm18811	-2.52479	0.00908191
ENSMUSG00000086109	Gm13391	5.11305	0.000178703		ENSMUSG00000035900	Gramd4	-2.52251	1.88905e-08
ENSMUSG00000001228	Uhrf1	5.06702	1.2837e-05		ENSMUSG00000037475	Thoc2	-2.51561	1.41022e-05
ENSMUSG00000022512	Cldn1	5.05354	5.94611e-05		ENSMUSG00000104488	Gm38062	-2.50163	0.0354574
ENSMUSG00000045268	Zfp691	5.0503	0.000162053		ENSMUSG00000057835	Zfp119a	-2.50123	0.00468206
ENSMUSG00000004558	Ndrg2	5.04626	0.00104501		ENSMUSG00000005686	Ampd3	-2.49834	0.000690584
ENSMUSG00000030905	Crym	5.04604	0.0221302		ENSMUSG00000108455	Gm44745	-2.49744	0.0321625
ENSMUSG00000021965	Ska3	5.03749	0.00372477		ENSMUSG00000034653	Ythdc2	-2.4961	0.000266078
ENSMUSG00000024670	Cd6	5.03701	0.00344103		ENSMUSG00000110972	5830462O15Rik	-2.49449	0.0375299
ENSMUSG00000027199	Gatm	5.03247	3.30886e-06		ENSMUSG00000069911	Insyn2b	-2.49362	0.00145209
ENSMUSG00000018569	Cldn7	5.02536	3.81446e-12		ENSMUSG00000073678	Pgap1	-2.48612	0.00166222
ENSMUSG00000032531	Amotl2	5.01768	7.72716e-05		ENSMUSG00000078942	Naip6	-2.48605	0.00517463
ENSMUSG00000032548	Slco2a1	5.01422	0.000544023		ENSMUSG00000029823	Luc7l2	-2.48472	3.43084e-05
ENSMUSG00000030867	Plk1	4.99008	6.63622e-05		ENSMUSG00000111264	E030022I16Rik	-2.48382	0.0348168
ENSMUSG00000005251	Ripk4	4.98764	0.00728756		ENSMUSG00000051344	Plekhm3	-2.48138	1.8584e-07
ENSMUSG00000006219	Fblim1	4.98743	0.000108014		ENSMUSG00000020608	Smc6	-2.48121	9.47229e-06
ENSMUSG00000008575	Nfib	4.98258	0.000220257		ENSMUSG00000032212	Sltm	-2.47813	1.33805e-06
ENSMUSG00000039911	Spsb1	4.97933	2.44805e-05		ENSMUSG00000105201	Gm43362	-2.47573	0.000439356
ENSMUSG00000070348	Ccnd1	4.97803	6.78289e-14		ENSMUSG00000035649	Zcchc7	-2.47544	7.22554e-05
ENSMUSG00000026723	Trdmt1	4.97342	0.00122627		ENSMUSG00000042105	Inpp5f	-2.47524	0.000122523
ENSMUSG00000026429	Ube2t	4.97005	7.81952e-05		ENSMUSG00000001930	Vwf	-2.46639	0.0372684
ENSMUSG00000069808	Fam57a	4.95225	0.000873416		ENSMUSG00000026786	Apbb1ip	-2.46628	1.35995e-06
ENSMUSG00000027469	Tpx2	4.95103	6.63066e-06		ENSMUSG00000046546	Fam43a	-2.45993	0.00176352
ENSMUSG00000028919	Arhgef19	4.94624	0.000993798		ENSMUSG00000022141	Nipbl	-2.45681	0.000122523
ENSMUSG00000032010	Usp2	4.94195	1.06952e-05		ENSMUSG00000113003	Gm47138	-2.45366	0.0339116
ENSMUSG00000022261	Sdc2	4.92145	2.02064e-06		ENSMUSG00000074733	Zfp950	-2.45279	0.016618
ENSMUSG00000042155	Klhl23	4.88933	0.000958223		ENSMUSG00000113752	Gm47817	-2.45274	0.0130019
ENSMUSG00000028194	Ddah1	4.88683	0.00194125		ENSMUSG00000048329	Mfsd6l	-2.4478	0.0208587
ENSMUSG00000044252	Osbpl1a	4.85533	2.30832e-08		ENSMUSG00000022475	Hdac7	-2.44766	0.00932495
ENSMUSG00000067206	Lrrc66	4.84943	0.0287153		ENSMUSG00000048410	Zfp407	-2.44715	0.00563579
ENSMUSG00000027715	Ccna2	4.84568	2.0322e-13		ENSMUSG00000089796	Gm16575	-2.43214	0.0495816
ENSMUSG00000046733	Gprc5a	4.84027	0.000383204		ENSMUSG00000111118	Gm6545	-2.42787	0.0170457
ENSMUSG00000022305	Lrp12	4.82181	0.000792607		ENSMUSG00000038766	Gabpb2	-2.4228	2.72544e-08
ENSMUSG00000054072	Iigp1	4.8166	0.000126292		ENSMUSG00000092341	Malat1	-2.42144	0.000202066
ENSMUSG00000000253	Gmpr	4.81557	0.000304314		ENSMUSG00000025357	Dgka	-2.41829	0.0112962
ENSMUSG00000020758	Itgb4	4.80526	0.000835233		ENSMUSG00000030102	Itpr1	-2.41367	2.51578e-07
ENSMUSG00000022322	Shcbp1	4.80133	0.0010447		ENSMUSG00000048442	Smim5	-2.41136	0.0122061
ENSMUSG00000066026	Dhrs3	4.79937	4.19104e-07		ENSMUSG00000005087	Cd44	-2.41027	7.42448e-05
ENSMUSG00000013089	Etv5	4.79535	2.00778e-05		ENSMUSG00000030365	Clec2i	-2.40892	0.000142244
ENSMUSG00000054932	Afp	4.79166	0.00759987		ENSMUSG00000019907	Ppp1r12a	-2.40702	0.0007808
ENSMUSG00000046341	Gm11223	4.78833	1.15728e-06		ENSMUSG00000063193	Cd300lb	-2.40608	0.0444099
ENSMUSG00000041444	Arhgap32	4.78773	0.00161162		ENSMUSG00000113894	Gm48838	-2.40594	0.0104718
ENSMUSG00000001403	Ube2c	4.78459	4.87698e-07		ENSMUSG00000014039	Prdm15	-2.40564	0.000501296
ENSMUSG00000030207	Fam234b	4.72732	4.44924e-05		ENSMUSG00000001025	S100a6	-2.40204	6.98814e-05
ENSMUSG00000024978	Gpam	4.7198	2.92275e-06		ENSMUSG00000034218	Atm	-2.40192	0.000538573
ENSMUSG00000048376	F2r	4.69959	0.00800203		ENSMUSG00000006360	Crip1	-2.40086	0.0005473
ENSMUSG00000051504	Siglech	4.6957	0.000146632		ENSMUSG00000071203	Naip5	-2.39518	0.000841826
ENSMUSG00000051397	Tacstd2	4.69551	9.79637e-07		ENSMUSG00000048827	Pkd1l3	-2.39278	0.0367507
ENSMUSG00000036775	Decr2	4.68893	2.83357e-07		ENSMUSG00000097944	A130014A01Rik	-2.38936	0.00257974
ENSMUSG00000095419	Gm14328	4.68619	1.26339e-05		ENSMUSG00000074466	Gm15417	-2.38852	0.0016073
ENSMUSG00000021665	Hexb	4.68499	1.07796e-16		ENSMUSG00000037697	Ddhd1	-2.38103	0.0120498
ENSMUSG00000020092	Pald1	4.68182	0.000845604		ENSMUSG00000030657	Xylt1	-2.37852	0.0133181
ENSMUSG00000037406	Htra4	4.67105	0.0290999		ENSMUSG00000116226	Gm49502	-2.37778	0.00525266
ENSMUSG00000050953	Gja1	4.67019	0.00103855		ENSMUSG00000047888	Tnrc6b	-2.37261	0.000624238
ENSMUSG00000031851	Ntpcr	4.66997	3.40085e-12		ENSMUSG00000022064	Pibf1	-2.36161	0.000144886
ENSMUSG00000034936	Arl4d	4.66918	0.000510605		ENSMUSG00000021936	Mapk8	-2.35999	0.00380042
ENSMUSG00000062545	Tlr12	4.66503	0.00472611		ENSMUSG00000013846	St3gal1	-2.35685	0.000127101
ENSMUSG00000020032	Nuak1	4.64364	0.0027677		ENSMUSG00000102930	Gm38115	-2.35485	0.0332385
ENSMUSG00000020914	Top2a	4.64003	9.35554e-05		ENSMUSG00000087380	2210408F21Rik	-2.35139	0.00572293
ENSMUSG00000034413	Neurl1b	4.61679	0.000319368		ENSMUSG00000087700	Gm15283	-2.34979	0.0355206
ENSMUSG00000029915	Clec5a	4.60358	1.64678e-05		ENSMUSG00000047246	Hist1h2be	-2.34614	0.0290974
ENSMUSG00000020865	Abcc3	4.60101	0.000365505		ENSMUSG00000024542	Cep192	-2.34493	0.000599825
ENSMUSG00000053580	Tanc2	4.59824	1.19941e-06		ENSMUSG00000049037	Clec4a1	-2.34173	0.00717663
ENSMUSG00000019773	Fbxo5	4.59079	2.76906e-05		ENSMUSG00000038387	Rras	-2.33969	0.00088111
ENSMUSG00000018166	Erbb3	4.58359	0.000197999		ENSMUSG00000024053	Emilin2	-2.33561	0.00338068
ENSMUSG00000019437	Tlcd1	4.57635	0.000309594		ENSMUSG00000018654	Ikzf1	-2.33356	2.83282e-13
ENSMUSG00000037852	Cpe	4.57051	7.74156e-05		ENSMUSG00000038717	Atp5l	-2.33311	0.0101226
ENSMUSG00000089726	Mir17hg	4.56108	0.00629491		ENSMUSG00000028977	Casz1	-2.32777	0.000280242
ENSMUSG00000032068	Plet1	4.55677	4.03379e-06		ENSMUSG00000043241	Upf2	-2.32581	0.00902109
ENSMUSG00000025037	Maoa	4.55379	0.000389358		ENSMUSG00000025019	Lcor	-2.32204	0.0217755
ENSMUSG00000054474	Thnsl2	4.55085	0.00596009		ENSMUSG00000048118	Arid4a	-2.32126	0.000725756
ENSMUSG00000033377	Palmd	4.54308	0.00264765		ENSMUSG00000069892	9930111J21Rik2	-2.31987	0.00338873
ENSMUSG00000028412	Slc44a1	4.5359	4.55422e-06		ENSMUSG00000063450	Syne2	-2.31969	0.0317057
ENSMUSG00000039835	Nhsl1	4.53299	0.00252521		ENSMUSG00000046808	Atp10d	-2.31945	6.95597e-05
ENSMUSG00000026335	Pam	4.53185	0.000690584		ENSMUSG00000101674	4930444A19Rik	-2.31812	0.0408341
ENSMUSG00000002803	Btbd6	4.53133	0.000784007		ENSMUSG00000061414	Cracr2a	-2.31786	0.0117299
ENSMUSG00000004562	Arhgef40	4.52229	0.000129884		ENSMUSG00000027130	Slc12a6	-2.31694	0.00148534
ENSMUSG00000024892	Pcx	4.51866	1.50124e-06		ENSMUSG00000055148	Klf2	-2.31388	4.54545e-10
ENSMUSG00000061878	Sphk1	4.49797	0.0040455		ENSMUSG00000029836	Cbx3	-2.31388	0.00794014
ENSMUSG00000070436	Serpinh1	4.4928	3.50171e-06		ENSMUSG00000041607	Mbp	-2.31161	0.00433567
ENSMUSG00000020566	Atp6v1c2	4.48868	0.00475556		ENSMUSG00000109408	A930037H05Rik	-2.30478	0.0322306
ENSMUSG00000027398	Il1b	4.48493	3.79115e-10		ENSMUSG00000028885	Smpdl3b	-2.30387	0.000349542
ENSMUSG00000012443	Kif11	4.48015	0.000244859		ENSMUSG00000040964	Arhgef10l	-2.30287	0.0143554
ENSMUSG00000001751	Naglu	4.46581	3.03777e-06		ENSMUSG00000020689	Itgb3	-2.28623	0.0197483
ENSMUSG00000035547	Capn5	4.45264	0.00597159		ENSMUSG00000021843	Ktn1	-2.281	0.000719767
ENSMUSG00000026321	Tnfrsf11a	4.4501	7.24833e-10		ENSMUSG00000006362	Cbfa2t3	-2.27921	0.000220847
ENSMUSG00000031078	Cttn	4.43497	0.0014834		ENSMUSG00000035722	Abca7	-2.27318	0.011053
ENSMUSG00000031639	Tlr3	4.42581	2.04084e-08		ENSMUSG00000033799	Tasor2	-2.27014	0.00280708
ENSMUSG00000060509	Xcr1	4.41464	1.3067e-05		ENSMUSG00000032253	Phip	-2.26768	0.00158307
ENSMUSG00000029999	Tgfa	4.41265	0.00493179		ENSMUSG00000025060	Slk	-2.26721	0.00242327
ENSMUSG00000031626	Sorbs2	4.41022	7.53309e-06		ENSMUSG00000021027	Ralgapa1	-2.26596	0.00212152
ENSMUSG00000053062	Jam2	4.39565	0.00791028		ENSMUSG00000030203	Dusp16	-2.26509	0.0124297
ENSMUSG00000003617	Cp	4.38571	1.33457e-05		ENSMUSG00000058756	Thra	-2.26383	0.00745248
ENSMUSG00000019851	Perp	4.38338	0.000954864		ENSMUSG00000109539	Gm44667	-2.26282	0.0180801
ENSMUSG00000046057	Gm15428	4.37199	5.77273e-06		ENSMUSG00000033004	Mycbp2	-2.25452	1.7477e-06
ENSMUSG00000046794	Ppp1r3b	4.35717	0.000710355		ENSMUSG00000003031	Cdkn1b	-2.25364	0.000415717
ENSMUSG00000031779	Ccl22	4.35518	0.00983526		ENSMUSG00000107560	Gm44199	-2.24422	0.0116139
ENSMUSG00000053044	Cd8b1	4.34684	0.0346677		ENSMUSG00000030830	Itgal	-2.24163	0.000144619
ENSMUSG00000025804	Ccr1	4.29985	0.000397059		ENSMUSG00000052146	Rps10	-2.23861	0.00857822
ENSMUSG00000021569	Trip13	4.28898	0.000752067		ENSMUSG00000052331	Ankrd44	-2.23664	8.02297e-05
ENSMUSG00000039787	Cercam	4.27646	0.00592525		ENSMUSG00000107304	Gm43775	-2.2366	0.00784972
ENSMUSG00000026749	Nek6	4.2756	5.51663e-18		ENSMUSG00000118537	Shld3	-2.23647	0.00822217
ENSMUSG00000031342	Gpm6b	4.27155	0.00712128		ENSMUSG00000097536	2610037D02Rik	-2.23352	0.0199518
ENSMUSG00000022126	Acod1	4.26939	0.00857822		ENSMUSG00000026455	Klhl12	-2.22689	0.0130736
ENSMUSG00000034220	Gpc1	4.26167	7.6461e-07		ENSMUSG00000024456	Diaph1	-2.22627	0.000393738
ENSMUSG00000026748	Plxdc2	4.25503	0.00121845		ENSMUSG00000058013	2011-09-01	-2.22539	1.86064e-05
ENSMUSG00000003363	Pld3	4.24956	1.53624e-06		ENSMUSG00000026135	Zfp142	-2.22373	0.034745
ENSMUSG00000050270	Tmem220	4.24636	0.00186343		ENSMUSG00000022948	Setd4	-2.22371	0.00224169
ENSMUSG00000020330	Hmmr	4.2352	0.0130325		ENSMUSG00000020589	Fam49a	-2.22201	0.00293811
ENSMUSG00000032218	Ccnb2	4.22092	0.000199074		ENSMUSG00000101599	Gm20342	-2.22037	0.00538054
ENSMUSG00000038463	Olfml2b	4.22011	0.0478569		ENSMUSG00000001288	Rarg	-2.21914	0.000917093
ENSMUSG00000034177	Rnf43	4.20826	0.00801428		ENSMUSG00000028649	Macf1	-2.21864	8.52896e-06
ENSMUSG00000019889	Ptprk	4.20159	0.00565067		ENSMUSG00000038384	Setd1b	-2.21678	6.80334e-06
ENSMUSG00000044702	Palb2	4.19477	3.2329e-05		ENSMUSG00000025555	Farp1	-2.21569	0.0223877
ENSMUSG00000074476	Spc24	4.18651	0.0114581		ENSMUSG00000031605	Klhl2	-2.20442	0.00900718
ENSMUSG00000069272	Hist1h2ae	4.17448	0.00117054		ENSMUSG00000029178	Klf3	-2.20124	0.000204987
ENSMUSG00000050370	Ch25h	4.17214	0.0146842		ENSMUSG00000091191	Gm17334	-2.19585	0.00159318
ENSMUSG00000017466	Timp2	4.1467	6.60475e-10		ENSMUSG00000035047	Kri1	-2.18667	0.00149349
ENSMUSG00000027300	Ubox5	4.13774	3.15427e-07		ENSMUSG00000019122	Ccl9	-2.18551	0.00748775
ENSMUSG00000110622	Iqcn	4.11853	0.00393593		ENSMUSG00000020437	Myo1g	-2.18313	0.00104089
ENSMUSG00000044626	Liph	4.10804	0.00728756		ENSMUSG00000020580	Rock2	-2.17888	0.0054849
ENSMUSG00000021190	Lgmn	4.09709	8.97681e-09		ENSMUSG00000043279	Trim56	-2.17857	0.00030185
ENSMUSG00000002985	Apoe	4.08896	1.52656e-08		ENSMUSG00000037110	Ralgapa2	-2.17745	0.0214349
ENSMUSG00000029919	Hpgds	4.08729	0.000501608		ENSMUSG00000031093	Dock11	-2.17533	3.22435e-06
ENSMUSG00000097915	A330009N23Rik	4.0831	0.0048946		ENSMUSG00000053819	Camk2d	-2.17282	0.000102021
ENSMUSG00000030257	Srgap3	4.08191	0.00554514		ENSMUSG00000022377	Asap1	-2.16843	0.000470976
ENSMUSG00000057135	Scimp	4.08179	0.000193262		ENSMUSG00000039981	Zc3h12d	-2.16426	0.0328667
ENSMUSG00000042808	Gpx2	4.07213	0.0217646		ENSMUSG00000021365	Nedd9	-2.15518	2.87421e-08
ENSMUSG00000001444	Tbx21	4.06122	0.0107725		ENSMUSG00000037652	Phc3	-2.15488	1.26057e-08
ENSMUSG00000026073	Il1r2	4.02896	0.00589376		ENSMUSG00000029924	Slc37a3	-2.15334	0.0127471
ENSMUSG00000045328	Cenpe	4.02614	0.0141124		ENSMUSG00000024948	Map4k2	-2.15307	0.016618
ENSMUSG00000019806	Aig1	4.02566	0.00301159		ENSMUSG00000041471	Shld2	-2.14569	8.63797e-06
ENSMUSG00000051339	2900026A02Rik	4.02068	0.00273316		ENSMUSG00000075705	Msrb1	-2.14566	0.0116474
ENSMUSG00000030785	Cox6a2	4.01721	0.00362697		ENSMUSG00000005534	Insr	-2.14342	0.000347376
ENSMUSG00000022802	Lmln	4.01327	0.0007808		ENSMUSG00000107136	Gm42466	-2.13989	0.0360964
ENSMUSG00000050271	Prag1	4.0064	0.000355764		ENSMUSG00000074272	Ceacam1	-2.13881	0.00495857
ENSMUSG00000028832	Stmn1	4.00599	0.000349901		ENSMUSG00000027346	Gpcpd1	-2.13535	2.44171e-05
ENSMUSG00000019487	Trip10	3.98925	0.00259246		ENSMUSG00000027770	Dhx36	-2.13421	0.000345391
ENSMUSG00000006398	Cdc20	3.96746	0.0152832		ENSMUSG00000086914	Gm16124	-2.13342	0.0458427
ENSMUSG00000089762	Ier5l	3.96131	0.000521938		ENSMUSG00000024597	Slc12a2	-2.13251	0.0273425
ENSMUSG00000005763	Cd247	3.96115	0.0120458		ENSMUSG00000034041	Lyl1	-2.1253	3.56148e-05
ENSMUSG00000052688	Rab7b	3.95086	3.84686e-08		ENSMUSG00000109781	Gm45509	-2.11995	0.00881854
ENSMUSG00000031214	Ophn1	3.94221	3.12368e-06		ENSMUSG00000000600	Krit1	-2.11843	0.00350856
ENSMUSG00000023992	Trem2	3.94082	3.13786e-09		ENSMUSG00000038705	Gmeb2	-2.11621	0.0118539
ENSMUSG00000042770	Hebp1	3.93272	0.00708779		ENSMUSG00000029004	Kmt2e	-2.1146	1.43923e-10
ENSMUSG00000026548	Slamf9	3.93048	6.87233e-12		ENSMUSG00000039089	L3mbtl3	-2.11345	0.0251564
ENSMUSG00000031596	Slc7a2	3.91027	0.0223775		ENSMUSG00000019872	Smpdl3a	-2.10781	0.0101158
ENSMUSG00000026994	Galnt3	3.90962	0.0113189		ENSMUSG00000009681	Bcr	-2.10639	0.0499859
ENSMUSG00000038506	Dcun1d2	3.8881	0.00931799		ENSMUSG00000028480	Glipr2	-2.10619	0.00510895
ENSMUSG00000079298	Klrb1b	3.88296	0.00756481		ENSMUSG00000078546	Zfp995	-2.10311	0.0255915
ENSMUSG00000037628	Cdkn3	3.87695	0.00817391		ENSMUSG00000090272	Mndal	-2.10237	1.60044e-06
ENSMUSG00000025491	Ifitm1	3.86388	0.00745938		ENSMUSG00000028927	Padi2	-2.09778	7.24507e-05
ENSMUSG00000021013	Ttc8	3.85816	0.00478217		ENSMUSG00000026436	Elk4	-2.09671	9.88152e-05
ENSMUSG00000026821	Ralgds	3.85627	0.0186028		ENSMUSG00000075254	Heg1	-2.09578	0.00819024
ENSMUSG00000041079	Rwdd2b	3.85067	0.0016055		ENSMUSG00000113328	Gm47260	-2.09504	0.00206953
ENSMUSG00000024044	Epb41l3	3.82521	0.0157036		ENSMUSG00000021510	Zfp729a	-2.09296	0.0304225
ENSMUSG00000026638	Irf6	3.82035	0.0221126		ENSMUSG00000021557	Agtpbp1	-2.09188	2.40672e-07
ENSMUSG00000021876	Rnase4	3.81537	2.976e-19		ENSMUSG00000021676	Iqgap2	-2.08993	0.0190619
ENSMUSG00000032528	Vipr1	3.804	0.00280419		ENSMUSG00000019986	Ahi1	-2.08822	0.0133181
ENSMUSG00000027533	Fabp5	3.79747	2.7562e-06		ENSMUSG00000042599	Kdm7a	-2.08178	0.00145459
ENSMUSG00000073889	Il11ra1	3.79701	2.05542e-06		ENSMUSG00000026024	Als2	-2.07433	0.0220283
ENSMUSG00000002602	Axl	3.79634	1.84126e-08		ENSMUSG00000043535	Setx	-2.07242	3.30886e-06
ENSMUSG00000041431	Ccnb1	3.78705	0.0241979		ENSMUSG00000032193	Ldlr	-2.07094	0.0145342
ENSMUSG00000050493	Fam167b	3.7853	0.0304888		ENSMUSG00000028944	Prkag2	-2.06635	0.00773187
ENSMUSG00000031504	Rab20	3.7744	1.67649e-10		ENSMUSG00000031229	Atrx	-2.06239	0.00336925
ENSMUSG00000063889	Crem	3.763	0.000422786		ENSMUSG00000110528	Gm1943	-2.06048	0.0143112
ENSMUSG00000023349	Clec4n	3.75928	0.0311543		ENSMUSG00000061755	Bod1l	-2.0535	0.00501539
ENSMUSG00000028965	Tnfrsf9	3.75609	0.00830176		ENSMUSG00000026812	Tsc1	-2.05287	0.00661797
ENSMUSG00000039682	Lap3	3.75211	1.55689e-06		ENSMUSG00000024691	Fam111a	-2.05097	0.000399537
ENSMUSG00000038740	Mvb12b	3.75107	0.00434361		ENSMUSG00000024695	Zfp91	-2.05056	0.000327443
ENSMUSG00000000982	Ccl3	3.74621	1.52819e-07		ENSMUSG00000040651	Tasor	-2.0496	0.000302169
ENSMUSG00000045394	Epcam	3.74278	0.000304314		ENSMUSG00000111128	Gm49338	-2.04808	0.0482615
ENSMUSG00000015396	Cd83	3.74059	1.95869e-19		ENSMUSG00000002797	Ggct	-2.04778	0.00293499
ENSMUSG00000000934	Top1mt	3.73997	0.0130754		ENSMUSG00000049103	Ccr2	-2.04724	0.00530291
ENSMUSG00000083282	Ctsf	3.73616	7.26884e-06		ENSMUSG00000039967	Zfp292	-2.04628	0.00367385
ENSMUSG00000025058	5430427O19Rik	3.73152	8.55389e-08		ENSMUSG00000031902	Nfatc3	-2.0457	0.00569234
ENSMUSG00000021275	Tecpr2	3.72029	0.00507051		ENSMUSG00000025959	Klf7	-2.04521	0.000197639
ENSMUSG00000006445	Epha2	3.71519	0.00118463		ENSMUSG00000039834	Zfp335	-2.04026	0.0244363
ENSMUSG00000022037	Clu	3.71258	0.0111745		ENSMUSG00000021068	Nin	-2.03988	0.00298322
ENSMUSG00000038156	Spon1	3.70817	1.72424e-05		ENSMUSG00000022401	Xpnpep3	-2.03907	0.0471417
ENSMUSG00000049382	Krt8	3.70619	7.47905e-05		ENSMUSG00000041852	Tcf20	-2.03551	0.00123981
ENSMUSG00000018930	Ccl4	3.69727	4.41609e-06		ENSMUSG00000061665	Cd2ap	-2.03437	1.21287e-07
ENSMUSG00000041773	Enc1	3.69329	0.000731051		ENSMUSG00000017679	Ttpal	-2.02631	0.00513396
ENSMUSG00000037523	Mavs	3.69257	6.8255e-07		ENSMUSG00000040782	Cop1	-2.01474	4.64995e-07
ENSMUSG00000028339	Col15a1	3.68859	0.00361237		ENSMUSG00000022228	Zscan26	-2.00682	0.00683244
ENSMUSG00000030605	Mfge8	3.68707	0.000715716		ENSMUSG00000034761	Map4k5	-2.00442	0.0317095
ENSMUSG00000053113	Socs3	3.67354	2.45766e-10		ENSMUSG00000024006	Stk38	-2.00243	1.91391e-08
ENSMUSG00000017493	Igfbp4	3.66462	0.000613385		ENSMUSG00000014547	Wdfy2	-2.00031	2.06611e-08
ENSMUSG00000078922	Tgtp1	3.66178	0.0223775		ENSMUSG00000030413	Pglyrp1	-1.99874	0.0192693
ENSMUSG00000045273	Cenph	3.65703	0.0212535		ENSMUSG00000038344	Txlng	-1.99757	0.0402454
ENSMUSG00000029283	Cdc7	3.65528	0.00468206		ENSMUSG00000006005	Tpr	-1.99637	0.000234159
ENSMUSG00000015880	Ncapg	3.65404	0.000369907		ENSMUSG00000015755	Tab2	-1.99569	0.000499823
ENSMUSG00000030272	Camk1	3.64601	0.00277265		ENSMUSG00000114608	Gm36161	-1.99478	0.0143248
ENSMUSG00000031951	Tmem231	3.64355	0.017847		ENSMUSG00000073557	Ppp1r12b	-1.9896	0.00405774
ENSMUSG00000026421	Csrp1	3.64314	0.00856478		ENSMUSG00000023852	Chd1	-1.98916	6.68438e-05
ENSMUSG00000017009	Sdc4	3.63691	0.00519326		ENSMUSG00000095609	Gm21188	-1.9876	0.0049302
ENSMUSG00000048916	Gm5540	3.63684	0.0207651		ENSMUSG00000116908	Gm49599	-1.98651	0.0212501
ENSMUSG00000028100	Nudt17	3.63276	0.0352186		ENSMUSG00000071369	Map3k5	-1.98524	5.79672e-05
ENSMUSG00000010047	Hyal2	3.6298	0.0094125		ENSMUSG00000054737	Zfp182	-1.98343	0.0308044
ENSMUSG00000028199	Cryz	3.62706	0.0331832		ENSMUSG00000039959	Hip1	-1.98041	0.00582184
ENSMUSG00000024401	Tnf	3.62598	0.00340916		ENSMUSG00000019564	Arid3a	-1.97989	0.001026
ENSMUSG00000028331	Trmo	3.62587	0.000983942		ENSMUSG00000051978	Erich1	-1.97769	0.00123981
ENSMUSG00000058317	Ube2e2	3.6235	0.03776		ENSMUSG00000021514	Zfp369	-1.97617	0.0318361
ENSMUSG00000022180	Slc7a8	3.62324	0.00182493		ENSMUSG00000031453	Rasa3	-1.97458	0.000104046
ENSMUSG00000023039	Krt7	3.62263	0.0100702		ENSMUSG00000044098	Rsbn1	-1.97304	0.000153614
ENSMUSG00000022817	Itgb5	3.60119	0.00108401		ENSMUSG00000031537	Ikbkb	-1.96966	0.000310986
ENSMUSG00000039396	Neil3	3.59768	0.00745248		ENSMUSG00000036533	Cdc42ep3	-1.96909	0.0427837
ENSMUSG00000028976	Slc2a5	3.59758	0.0144257		ENSMUSG00000024063	Lbh	-1.96866	0.00764809
ENSMUSG00000076434	Wfdc3	3.59731	0.0286746		ENSMUSG00000029389	Ddx55	-1.96797	0.00476155
ENSMUSG00000017861	Mybl2	3.59678	0.0213916		ENSMUSG00000021188	Trip11	-1.96714	0.00109081
ENSMUSG00000071176	Arhgef10	3.5814	0.000376923		ENSMUSG00000017485	Top2b	-1.96619	0.000108014
ENSMUSG00000036053	Fmnl2	3.58134	0.0435813		ENSMUSG00000069495	Epc2	-1.95853	0.00284661
ENSMUSG00000007867	Ift43	3.58128	0.00697805		ENSMUSG00000026083	Eif5b	-1.95836	0.00612934
ENSMUSG00000109325	Krt8-ps	3.57246	0.00013265		ENSMUSG00000022184	Fbxo4	-1.95131	0.00301159
ENSMUSG00000022022	Mtrf1	3.56354	0.02209		ENSMUSG00000018476	Kdm6b	-1.95069	0.0309246
ENSMUSG00000032431	Crtap	3.56077	0.0310789		ENSMUSG00000031577	Tti2	-1.9481	0.00252521
ENSMUSG00000030677	Kif22	3.55087	5.86912e-05		ENSMUSG00000008822	Acyp1	-1.94652	0.0325667
ENSMUSG00000040711	Sh3pxd2b	3.54831	0.000294017		ENSMUSG00000079523	Tmsb10	-1.94419	0.0191191
ENSMUSG00000103735	Gm38317	3.53644	0.0163022		ENSMUSG00000021693	Kif2a	-1.94414	0.0161942
ENSMUSG00000036103	Colec12	3.53595	0.0469859		ENSMUSG00000019726	Lyst	-1.94378	0.00132288
ENSMUSG00000007659	Bcl2l1	3.53336	2.64989e-14		ENSMUSG00000044150	Bclaf3	-1.94283	0.0308769
ENSMUSG00000025372	Baiap2	3.52645	0.000200921		ENSMUSG00000003360	Ddx23	-1.9422	0.0133276
ENSMUSG00000033880	Lgals3bp	3.52159	7.18399e-12		ENSMUSG00000052812	Atad2b	-1.94091	0.000917721
ENSMUSG00000042622	Maff	3.51769	7.25736e-05		ENSMUSG00000045624	Esf1	-1.93894	0.0350791
ENSMUSG00000021368	Tbc1d7	3.51029	0.0276355		ENSMUSG00000009418	Nav1	-1.9353	0.0441298
ENSMUSG00000032477	Cdc25a	3.50705	5.0166e-09		ENSMUSG00000031433	Rbm41	-1.93375	0.0150319
ENSMUSG00000031765	Mt1	3.50393	2.39761e-09		ENSMUSG00000056763	Cspp1	-1.93044	0.0433079
ENSMUSG00000116912	Gm5487	3.50214	0.00271291		ENSMUSG00000019943	Atp2b1	-1.92858	0.000235278
ENSMUSG00000054200	Ffar4	3.50096	0.0182011		ENSMUSG00000028152	Tspan5	-1.92569	0.0280642
ENSMUSG00000005973	Rcn1	3.50013	0.00336477		ENSMUSG00000026987	Baz2b	-1.92564	0.0108085
ENSMUSG00000031497	Tnfsf13b	3.48702	0.0255502		ENSMUSG00000020108	Ddit4	-1.92253	0.0304473
ENSMUSG00000046768	Rhoj	3.4849	0.0402454		ENSMUSG00000034111	Tmed8	-1.9212	0.00893932
ENSMUSG00000045932	Ifit2	3.48436	9.37104e-10		ENSMUSG00000031242	2610002M06Rik	-1.92027	0.0257075
ENSMUSG00000010307	Tmem86a	3.47995	1.06952e-05		ENSMUSG00000042042	Csgalnact2	-1.91889	0.00440159
ENSMUSG00000033949	Trim36	3.46386	0.00481072		ENSMUSG00000011831	Evi5	-1.9188	0.00147497
ENSMUSG00000074280	Gm6166	3.45942	2.1962e-05		ENSMUSG00000116628	4930478L05Rik	-1.91856	0.0142093
ENSMUSG00000028327	Stra6l	3.44574	0.0362471		ENSMUSG00000021140	Pcnx	-1.91392	0.000696726
ENSMUSG00000021636	Marveld2	3.42324	0.0391846		ENSMUSG00000071796	6820431F20Rik	-1.90582	0.0319078
ENSMUSG00000027230	Creb3l1	3.40506	0.0439949		ENSMUSG00000108461	AV356131	-1.90519	0.0219269
ENSMUSG00000023345	Poc1a	3.39311	0.0274372		ENSMUSG00000052707	Tnrc6a	-1.90383	0.00207503
ENSMUSG00000022324	Matn2	3.39231	0.0381071		ENSMUSG00000068284	Usf3	-1.90346	0.0150247
ENSMUSG00000026203	Dnajb2	3.38745	0.000712611		ENSMUSG00000035273	Hpse	-1.90217	0.0247218
ENSMUSG00000024084	Qpct	3.38591	0.000783503		ENSMUSG00000042308	Setd1a	-1.89761	0.0223578
ENSMUSG00000036206	Sh3bp4	3.38568	0.0219957		ENSMUSG00000059540	Tcea2	-1.8974	0.0259393
ENSMUSG00000041075	Fzd7	3.38484	3.29622e-05		ENSMUSG00000039852	Rere	-1.89592	0.000376923
ENSMUSG00000023905	Tnfrsf12a	3.37058	0.000128369		ENSMUSG00000052917	Senp7	-1.89582	0.0048946
ENSMUSG00000063281	Zfp35	3.37007	0.00592918		ENSMUSG00000040481	Bptf	-1.894	0.0031345
ENSMUSG00000070305	Mpzl3	3.3693	0.00535744		ENSMUSG00000033760	Rbm4b	-1.89284	3.16729e-05
ENSMUSG00000029581	Fscn1	3.36187	0.0442363		ENSMUSG00000030223	Ptpro	-1.89156	0.0465997
ENSMUSG00000070960	Gm19680	3.3582	2.92192e-10		ENSMUSG00000040459	Arglu1	-1.89032	0.000423895
ENSMUSG00000027378	Nphp1	3.35772	0.0222867		ENSMUSG00000020982	Nemf	-1.88991	0.00320437
ENSMUSG00000067889	Sptbn2	3.35255	0.0115285		ENSMUSG00000062519	Zfp398	-1.88902	2.45349e-05
ENSMUSG00000002233	Rhoc	3.35099	0.046222		ENSMUSG00000060600	Eno3	-1.88613	0.0177612
ENSMUSG00000037868	Egr2	3.3472	0.000415717		ENSMUSG00000026626	Ppp2r5a	-1.88394	0.00430756
ENSMUSG00000025511	Tspan4	3.34564	1.16245e-07		ENSMUSG00000055670	Zzef1	-1.87839	3.11084e-05
ENSMUSG00000000149	Gna12	3.33266	8.75164e-06		ENSMUSG00000030583	Sipa1l3	-1.87822	0.00169164
ENSMUSG00000027306	Nusap1	3.32769	0.00405748		ENSMUSG00000024943	Smc5	-1.87775	0.0112311
ENSMUSG00000070524	Fcrlb	3.31996	0.0409407		ENSMUSG00000042129	Rassf4	-1.87759	4.14944e-09
ENSMUSG00000030283	St8sia1	3.31985	0.0342204		ENSMUSG00000028248	Pnisr	-1.87749	5.30538e-05
ENSMUSG00000029075	Tnfrsf4	3.31619	0.0332915		ENSMUSG00000039879	Heca	-1.87541	0.000613524
ENSMUSG00000022257	Laptm4b	3.30831	0.0143248		ENSMUSG00000005583	Mef2c	-1.87354	2.85489e-06
ENSMUSG00000043587	Pxylp1	3.3079	0.00707878		ENSMUSG00000025862	Stag2	-1.87151	2.11558e-05
ENSMUSG00000030474	Siglece	3.30056	0.0414927		ENSMUSG00000032265	Tent5a	-1.87055	0.00722013
ENSMUSG00000031024	St5	3.29935	0.0286095		ENSMUSG00000042548	Asxl1	-1.86991	0.00557508
ENSMUSG00000028873	Cdca8	3.29788	0.0305877		ENSMUSG00000038393	Txnip	-1.86957	0.00299158
ENSMUSG00000025747	Tyms	3.2973	0.0010246		ENSMUSG00000036817	Sun1	-1.86941	0.00270705
ENSMUSG00000053870	Fpgt	3.2926	0.00172428		ENSMUSG00000058503	Fam133b	-1.86677	0.00831579
ENSMUSG00000037706	Cd81	3.28584	0.00215157		ENSMUSG00000020287	Mpg	-1.86428	0.00581433
ENSMUSG00000024220	Zfp523	3.28203	0.0172818		ENSMUSG00000106847	Peg13	-1.86159	0.0494731
ENSMUSG00000034917	Tjp3	3.28164	0.0232764		ENSMUSG00000024491	Rbm27	-1.86157	4.16089e-05
ENSMUSG00000031785	Adgrg1	3.27893	0.0412907		ENSMUSG00000038039	Gcc2	-1.859	0.041646
ENSMUSG00000031530	Dusp4	3.26852	0.0227032		ENSMUSG00000052713	Zfp608	-1.85662	0.0217141
ENSMUSG00000085793	Lin52	3.26678	0.00339191		ENSMUSG00000040943	Tet2	-1.85485	0.00533861
ENSMUSG00000074896	Ifit3	3.2619	2.29565e-09		ENSMUSG00000063952	Brpf3	-1.85133	0.0142096
ENSMUSG00000020388	Pdlim4	3.25955	0.0220243		ENSMUSG00000036197	Gxylt1	-1.85049	2.86814e-05
ENSMUSG00000024222	Fkbp5	3.25346	0.000327443		ENSMUSG00000029254	Stap1	-1.84912	0.0129488
ENSMUSG00000006435	Neurl1a	3.24359	0.00633039		ENSMUSG00000028134	Ptbp2	-1.84807	0.00441631
ENSMUSG00000025154	Arhgap19	3.23202	0.00990937		ENSMUSG00000025949	Pikfyve	-1.84708	0.0191367
ENSMUSG00000043953	Ccrl2	3.22735	7.80316e-06		ENSMUSG00000040123	Zmym5	-1.84514	0.0223865
ENSMUSG00000028341	Nr4a3	3.22698	2.30265e-05		ENSMUSG00000052040	Klf13	-1.83414	0.0183539
ENSMUSG00000028392	Bspry	3.22178	0.000485562		ENSMUSG00000020893	Per1	-1.83346	0.0446916
ENSMUSG00000029059	Prxl2b	3.21536	7.32947e-11		ENSMUSG00000024975	Pdcd4	-1.83253	0.00835991
ENSMUSG00000018648	Dusp14	3.21009	0.0227032		ENSMUSG00000056260	Lrif1	-1.83112	0.00115036
ENSMUSG00000027074	Slc43a3	3.19342	0.00207696		ENSMUSG00000028053	Ash1l	-1.82863	0.00924939
ENSMUSG00000045545	Krt14	3.19284	0.0425546		ENSMUSG00000072501	Phf20l1	-1.82827	0.000742914
ENSMUSG00000032802	Srxn1	3.19193	0.0204009		ENSMUSG00000008730	Hipk1	-1.82745	2.48031e-05
ENSMUSG00000072889	Nfxl1	3.16485	0.00215159		ENSMUSG00000038518	Jarid2	-1.82622	6.33517e-05
ENSMUSG00000025920	Stau2	3.1642	0.0163113		ENSMUSG00000021945	Zmym2	-1.82572	0.0372377
ENSMUSG00000029761	Cald1	3.15928	0.0406132		ENSMUSG00000024073	Birc6	-1.82543	0.00100952
ENSMUSG00000041920	Slc16a6	3.15757	0.0159284		ENSMUSG00000047417	Rexo1	-1.8226	0.000841826
ENSMUSG00000058586	Serhl	3.15193	0.0254854		ENSMUSG00000028420	Tmem38b	-1.81998	0.036032
ENSMUSG00000022358	Fbxo32	3.14516	0.0105782		ENSMUSG00000038446	Cdc40	-1.81785	0.00170221
ENSMUSG00000021556	Golm1	3.14258	0.00820349		ENSMUSG00000056211	R3hdm1	-1.8156	0.00915004
ENSMUSG00000051335	Gfod1	3.14119	0.0248188		ENSMUSG00000027523	Gnas	-1.81444	0.0146657
ENSMUSG00000026482	Rgl1	3.13925	0.0143152		ENSMUSG00000025907	Rb1cc1	-1.81422	0.00904074
ENSMUSG00000048534	Jaml	3.13907	5.22539e-05		ENSMUSG00000084497	Gm22107	-1.80865	0.00539123
ENSMUSG00000033917	Gde1	3.13815	4.51965e-11		ENSMUSG00000025572	Tmc6	-1.8067	1.20509e-06
ENSMUSG00000031821	Gins2	3.12241	0.0255171		ENSMUSG00000055065	Ddx17	-1.80388	0.000580186
ENSMUSG00000027163	Commd9	3.11742	0.0141264		ENSMUSG00000040212	Emp3	-1.80387	6.15255e-05
ENSMUSG00000024640	Psat1	3.10291	0.00259246		ENSMUSG00000034647	Ankrd12	-1.80043	0.0292174
ENSMUSG00000041774	Ydjc	3.10083	0.0382257		ENSMUSG00000002028	Kmt2a	-1.79943	0.00377579
ENSMUSG00000023903	Mmp25	3.10068	0.0262831		ENSMUSG00000040616	Tmem51	-1.7994	0.0274489
ENSMUSG00000071042	Rasgrp3	3.0962	0.00397488		ENSMUSG00000020948	Klhl28	-1.79786	0.0276232
ENSMUSG00000030701	Plekhb1	3.09338	0.0100702		ENSMUSG00000090862	Rps13	-1.796	0.0176897
ENSMUSG00000089791	Gm3555	3.08741	0.00161184		ENSMUSG00000028931	Kcnab2	-1.79088	0.000503418
ENSMUSG00000036052	Dnajb5	3.08234	0.000688009		ENSMUSG00000024054	Smchd1	-1.78986	0.0146296
ENSMUSG00000068245	Phf11d	3.08146	0.000655709		ENSMUSG00000026074	Map4k4	-1.7886	0.0290999
ENSMUSG00000034792	Gna15	3.07443	0.0041051		ENSMUSG00000040225	Prrc2c	-1.78797	0.00146105
ENSMUSG00000032420	Nt5e	3.0706	0.0392512		ENSMUSG00000027439	Gzf1	-1.78655	0.019507
ENSMUSG00000021639	Gtf2h2	3.06389	0.000388906		ENSMUSG00000047215	Rpl9	-1.78632	0.00058984
ENSMUSG00000059878	Zfp422	3.06373	0.0074988		ENSMUSG00000001280	Sp1	-1.78462	0.000449574
ENSMUSG00000029516	Cit	3.05515	0.0340525		ENSMUSG00000031389	Arhgap4	-1.78382	0.00220043
ENSMUSG00000027111	Itga6	3.05236	0.0103245		ENSMUSG00000040761	Spen	-1.78342	0.00605958
ENSMUSG00000071068	Treml2	3.04663	0.00279205		ENSMUSG00000038664	Herc1	-1.78163	5.22539e-05
ENSMUSG00000022382	Wnt7b	3.03695	0.0339116		ENSMUSG00000002944	Cd36	-1.7814	0.00583352
ENSMUSG00000039725	Trp53rka	3.0309	0.000116931		ENSMUSG00000034252	Senp6	-1.77803	0.00605958
ENSMUSG00000004929	Thop1	3.02906	1.78784e-07		ENSMUSG00000033721	Vav3	-1.77744	0.0425546
ENSMUSG00000031808	Slc27a1	3.02162	0.025165		ENSMUSG00000091955	Gm9844	-1.77717	0.0239813
ENSMUSG00000030208	Emp1	3.00003	6.54153e-06		ENSMUSG00000021413	Prpf4b	-1.77662	0.00463421
ENSMUSG00000015312	Gadd45b	2.99975	2.53212e-06		ENSMUSG00000032249	Anp32a	-1.77576	0.00250957
ENSMUSG00000028967	Errfi1	2.9915	0.0134673		ENSMUSG00000053754	Chd8	-1.77489	0.00319718
ENSMUSG00000024232	Bambi	2.99074	0.0458995		ENSMUSG00000062949	Atp11c	-1.77426	0.00385126
ENSMUSG00000013698	Pea15a	2.98535	5.53633e-11		ENSMUSG00000020220	Vps13d	-1.77389	0.0143248
ENSMUSG00000020841	Cpd	2.98454	1.88114e-06		ENSMUSG00000028522	Mier1	-1.77284	0.00233754
ENSMUSG00000031787	Katnb1	2.96714	0.0192747		ENSMUSG00000022194	Pabpn1	-1.77093	0.0130186
ENSMUSG00000052821	Cysltr1	2.96677	0.000230005		ENSMUSG00000104835	Gm5547	-1.76733	5.86912e-05
ENSMUSG00000031521	Aga	2.96486	0.000450579		ENSMUSG00000025616	Usp16	-1.76711	0.0150843
ENSMUSG00000064373	Selenop	2.95799	5.86274e-08		ENSMUSG00000005893	Nr2c2	-1.76676	0.00106238
ENSMUSG00000037351	Actr1b	2.94728	3.50171e-06		ENSMUSG00000025591	Tma16	-1.76502	0.00237177
ENSMUSG00000038172	Ttc39b	2.94195	0.0332219		ENSMUSG00000054499	Dedd2	-1.76361	0.00088111
ENSMUSG00000022945	Chaf1b	2.94136	0.0208379		ENSMUSG00000027620	Rbm39	-1.76301	2.45667e-05
ENSMUSG00000022722	Arl6	2.94069	0.0440106		ENSMUSG00000026872	Zeb2	-1.75789	0.00738893
ENSMUSG00000047875	Gpr157	2.9302	0.0120458		ENSMUSG00000038708	Golga4	-1.75772	0.000327443
ENSMUSG00000024679	Ms4a6d	2.92692	4.7876e-09		ENSMUSG00000010608	Rbm25	-1.75719	0.00589106
ENSMUSG00000001348	Acp5	2.92589	0.00182789		ENSMUSG00000024556	Me2	-1.75698	6.72656e-05
ENSMUSG00000071637	Cebpd	2.92474	0.00418137		ENSMUSG00000020564	Atxn7l1	-1.75687	0.0179095
ENSMUSG00000019876	Pkib	2.91351	1.45157e-05		ENSMUSG00000042207	Kdm5b	-1.75684	0.000158088
ENSMUSG00000022439	Parvg	2.90924	4.47018e-09		ENSMUSG00000039217	Il18	-1.75614	0.00805139
ENSMUSG00000040010	Slc7a5	2.90255	0.00800488		ENSMUSG00000058099	Nfam1	-1.75349	6.95117e-05
ENSMUSG00000061273	Mmgt1	2.89746	0.00900761		ENSMUSG00000024290	Rock1	-1.7513	0.0411036
ENSMUSG00000021177	Tdp1	2.89154	0.0141207		ENSMUSG00000021585	Cast	-1.74939	0.00175675
ENSMUSG00000037029	Zfp146	2.8882	0.0269712		ENSMUSG00000039208	Metrnl	-1.74693	0.0156183
ENSMUSG00000036381	P2ry14	2.8848	0.0169631		ENSMUSG00000037316	Bag4	-1.74569	0.00150339
ENSMUSG00000052684	Jun	2.88423	1.47371e-16		ENSMUSG00000038812	Trmt112	-1.74467	0.0162389
ENSMUSG00000073421	H2-Ab1	2.88207	5.26354e-05		ENSMUSG00000069516	Lyz2	-1.74422	0.00683244
ENSMUSG00000039740	Alg2	2.88095	0.00362088		ENSMUSG00000074513	Arfip1	-1.74085	0.00622092
ENSMUSG00000033192	Lpcat2	2.8787	5.42345e-07		ENSMUSG00000003847	Nfat5	-1.73783	0.0215425
ENSMUSG00000037418	Best1	2.87639	2.34605e-06		ENSMUSG00000037151	Lrrc20	-1.73728	0.0315854
ENSMUSG00000049130	C5ar1	2.8658	1.75239e-05		ENSMUSG00000040865	Ino80d	-1.73628	0.0115038
ENSMUSG00000025226	Fbxl15	2.86188	0.0418747		ENSMUSG00000029833	Trim24	-1.73511	0.00473238
ENSMUSG00000074622	Mafb	2.85654	2.12167e-06		ENSMUSG00000000804	Usp32	-1.73487	0.0318453
ENSMUSG00000022195	6030458C11Rik	2.8459	0.0422331		ENSMUSG00000042225	Ammecr1	-1.73269	0.015842
ENSMUSG00000039982	Dtx4	2.83914	0.00808933		ENSMUSG00000054823	Nsd3	-1.72945	0.00046131
ENSMUSG00000028703	Lrrc41	2.83505	0.00039213		ENSMUSG00000042700	Sipa1l1	-1.72877	0.014824
ENSMUSG00000038459	Abhd17c	2.83481	2.34503e-06		ENSMUSG00000038538	Ubn2	-1.72846	0.00533861
ENSMUSG00000026974	Zmynd19	2.83327	0.00958498		ENSMUSG00000025571	Tnrc6c	-1.72702	0.00173399
ENSMUSG00000018995	Nars2	2.83318	0.0420448		ENSMUSG00000037608	Bclaf1	-1.72535	0.0351885
ENSMUSG00000060586	H2-Eb1	2.81988	0.000330871		ENSMUSG00000034163	Zfc3h1	-1.72487	0.0118996
ENSMUSG00000038179	Slamf7	2.81721	5.51909e-05		ENSMUSG00000027639	Samhd1	-1.72448	0.00370824
ENSMUSG00000083679	Gm12892	2.81418	2.7179e-06		ENSMUSG00000075376	Rc3h2	-1.72134	0.00297473
ENSMUSG00000003352	Cacnb3	2.81163	0.0443334		ENSMUSG00000022637	Cblb	-1.72105	0.000179333
ENSMUSG00000025190	Got1	2.81037	5.65652e-06		ENSMUSG00000041836	Ptpre	-1.72037	0.0279237
ENSMUSG00000025857	Dnaaf5	2.79774	0.0382672		ENSMUSG00000034154	Ino80	-1.71929	0.0462467
ENSMUSG00000030774	Pak1	2.79403	4.06821e-08		ENSMUSG00000041685	Fcho2	-1.71913	0.00541733
ENSMUSG00000031641	Cbr4	2.79276	0.0349307		ENSMUSG00000029438	Bcl7a	-1.71727	0.0073303
ENSMUSG00000037474	Dtl	2.78607	0.0191677		ENSMUSG00000038807	Rap1gap2	-1.71665	0.0183841
ENSMUSG00000015243	Abca1	2.78602	0.00122627		ENSMUSG00000039997	Ifi203	-1.71457	1.55997e-05
ENSMUSG00000025743	Sdc3	2.78359	1.97196e-12		ENSMUSG00000048174	Tmem81	-1.71402	0.0392512
ENSMUSG00000005413	Hmox1	2.77107	9.05585e-08		ENSMUSG00000002957	Ap2a2	-1.71305	0.00305674
ENSMUSG00000030745	Il21r	2.75848	0.00295364		ENSMUSG00000054611	Kdm2a	-1.7074	3.45123e-05
ENSMUSG00000039377	Hlx	2.7569	0.0402504		ENSMUSG00000031494	Cd209a	-1.70363	0.0109305
ENSMUSG00000032554	Trf	2.75602	3.14556e-06		ENSMUSG00000036273	Lrrk2	-1.70325	5.43653e-05
ENSMUSG00000022901	Cd86	2.74041	5.26122e-06		ENSMUSG00000052056	Zfp217	-1.70292	0.000178703
ENSMUSG00000036061	Smug1	2.73321	0.0109499		ENSMUSG00000022095	Fam160b2	-1.70185	0.000490674
ENSMUSG00000107066	Gm4482	2.7304	0.00247236		ENSMUSG00000030213	Atf7ip	-1.69859	0.000279222
ENSMUSG00000001270	Ckb	2.72704	7.92778e-06		ENSMUSG00000039232	Stx11	-1.69838	0.0210638
ENSMUSG00000080832	M6pr-ps	2.71743	0.0453474		ENSMUSG00000029238	Clock	-1.69786	0.0181003
ENSMUSG00000026879	Gsn	2.70412	0.000144161		ENSMUSG00000052087	Rgs14	-1.69753	0.00356371
ENSMUSG00000006411	Nectin4	2.70411	9.64147e-05		ENSMUSG00000023048	Prr13	-1.69566	8.10013e-05
ENSMUSG00000003680	Taf6l	2.69173	0.0437556		ENSMUSG00000028795	Ccdc28b	-1.69379	0.00191331
ENSMUSG00000051439	Cd14	2.68634	0.00218396		ENSMUSG00000068134	Zfp120	-1.69363	0.00609781
ENSMUSG00000015850	Adamtsl4	2.68264	0.00519115		ENSMUSG00000058239	Usf2	-1.68758	0.0386257
ENSMUSG00000022614	Lmf2	2.6626	0.00154659		ENSMUSG00000028161	Ppp3ca	-1.68691	0.0122837
ENSMUSG00000030789	Itgax	2.65911	0.010783		ENSMUSG00000000708	Kat2b	-1.68291	0.0208591
ENSMUSG00000027361	Gabpb1	2.64694	0.0274489		ENSMUSG00000020359	Phykpl	-1.68214	0.0254151
ENSMUSG00000020876	Snx11	2.64533	0.0274605		ENSMUSG00000032041	Tirap	-1.68086	0.00672699
ENSMUSG00000072115	Ang	2.64296	2.08836e-07		ENSMUSG00000027272	Ubr1	-1.67729	0.0128635
ENSMUSG00000030471	Zdhhc13	2.64223	0.0171482		ENSMUSG00000020715	Ern1	-1.6758	0.0119923
ENSMUSG00000023008	Fmnl3	2.64037	0.00157866		ENSMUSG00000040365	Trim41	-1.6754	0.013019
ENSMUSG00000028680	Plk3	2.63914	0.00302706		ENSMUSG00000029461	Fam168a	-1.67517	0.036107
ENSMUSG00000016487	Ppfibp1	2.63679	0.000122523		ENSMUSG00000039990	Edrf1	-1.67488	0.00590319
ENSMUSG00000058672	Tubb2a	2.63656	2.32562e-06		ENSMUSG00000038056	Kmt2c	-1.67468	0.000193262
ENSMUSG00000028270	Gbp2	2.63089	5.14112e-05		ENSMUSG00000052760	A630001G21Rik	-1.67071	0.0228813
ENSMUSG00000005986	Ankrd13d	2.63087	0.0251021		ENSMUSG00000045969	Ing1	-1.67068	0.00202635
ENSMUSG00000039304	Tnfsf10	2.62765	0.00312194		ENSMUSG00000018819	Lsp1	-1.66834	0.00456406
ENSMUSG00000037944	Ccr7	2.62199	0.000410239		ENSMUSG00000018983	E2f2	-1.66731	0.00141097
ENSMUSG00000022793	B4galt4	2.61044	0.00775313		ENSMUSG00000106918	Mrpl33	-1.66693	0.00264081
ENSMUSG00000041939	Mvk	2.60757	0.0437556		ENSMUSG00000046062	Ppp1r15b	-1.65952	0.00106723
ENSMUSG00000031903	Pla2g15	2.59813	0.000166579		ENSMUSG00000044791	Setd2	-1.65888	0.0049655
ENSMUSG00000030560	Ctsc	2.58374	2.03655e-07		ENSMUSG00000030655	Smg1	-1.65688	0.000285375
ENSMUSG00000027710	Acad9	2.58137	0.0150163		ENSMUSG00000034297	Med13	-1.65576	0.00674389
ENSMUSG00000048696	Mex3d	2.58131	0.0112438		ENSMUSG00000021189	Atxn3	-1.65009	0.0150843
ENSMUSG00000041859	Mcm3	2.58094	0.0022877		ENSMUSG00000022000	Zc3h13	-1.64957	3.02406e-05
ENSMUSG00000000530	Acvrl1	2.5782	0.00297736		ENSMUSG00000041153	Osgin2	-1.64628	0.0072841
ENSMUSG00000019978	Epb41l2	2.56881	4.86528e-06		ENSMUSG00000037674	Rfx7	-1.64188	0.0129388
ENSMUSG00000004730	Adgre1	2.55901	0.00516237		ENSMUSG00000038893	Fam117a	-1.64088	0.0287996
ENSMUSG00000026355	Mcm6	2.55585	0.000592112		ENSMUSG00000041375	Ccdc9	-1.64016	0.0149397
ENSMUSG00000047945	Marcksl1	2.55475	4.23208e-06		ENSMUSG00000040820	Hlcs	-1.63793	0.022077
ENSMUSG00000052949	Rnf157	2.5515	0.0010247		ENSMUSG00000034342	Cbl	-1.63378	0.0286498
ENSMUSG00000058290	Espl1	2.5431	0.0112311		ENSMUSG00000020315	Sptbn1	-1.63302	0.00137154
ENSMUSG00000061175	Fnip2	2.53813	1.09083e-06		ENSMUSG00000031627	Irf2	-1.62826	0.000180669
ENSMUSG00000021939	Ctsb	2.52977	9.80804e-07		ENSMUSG00000001281	Itgb7	-1.62809	0.0120272
ENSMUSG00000018821	Avpi1	2.52922	0.0168501		ENSMUSG00000029714	Gigyf1	-1.62663	0.000719767
ENSMUSG00000028124	Gclm	2.5282	0.00812815		ENSMUSG00000025860	Xiap	-1.62631	0.0212789
ENSMUSG00000003308	Keap1	2.51608	0.00399903		ENSMUSG00000101585	1600010M07Rik	-1.62538	0.0218881
ENSMUSG00000034708	Grn	2.51558	0.000125976		ENSMUSG00000030708	Dnajb13	-1.62482	0.000101686
ENSMUSG00000019810	Fuca2	2.51217	6.09222e-08		ENSMUSG00000031631	Cfap97	-1.62291	0.00645993
ENSMUSG00000024334	H2-Oa	2.51007	0.022532		ENSMUSG00000069895	Atxn1l	-1.62121	0.0491272
ENSMUSG00000051735	Rinl	2.50726	3.99447e-08		ENSMUSG00000024974	Smc3	-1.61972	0.0142565
ENSMUSG00000027699	Ect2	2.50591	0.0311543		ENSMUSG00000022999	Lmbr1l	-1.61861	0.012669
ENSMUSG00000044645	Gm7334	2.50038	0.00154045		ENSMUSG00000021431	Snrnp48	-1.61647	0.00198421
ENSMUSG00000032786	Alas1	2.50026	0.000937065		ENSMUSG00000033253	Szt2	-1.61451	0.0253708
ENSMUSG00000039899	Fgl2	2.4874	5.51473e-07		ENSMUSG00000024921	Smarca2	-1.61442	0.00854024
ENSMUSG00000038181	Chpf2	2.4762	0.0421325		ENSMUSG00000046111	Cep295	-1.61243	0.0133276
ENSMUSG00000027995	Tlr2	2.46955	0.00336925		ENSMUSG00000031328	Flna	-1.60135	0.00730436
ENSMUSG00000018574	Acadvl	2.46437	0.0221436		ENSMUSG00000020463	Ppp4r3b	-1.59869	0.00280708
ENSMUSG00000032553	Srprb	2.45942	0.00166699		ENSMUSG00000031822	Gse1	-1.59608	0.0406439
ENSMUSG00000042082	Arsb	2.45204	0.0240068		ENSMUSG00000021709	Erbin	-1.59575	0.0302954
ENSMUSG00000027459	Fam110a	2.43663	0.0382485		ENSMUSG00000062270	Morf4l1	-1.59435	0.00420837
ENSMUSG00000033307	Mif	2.43253	0.00252521		ENSMUSG00000027284	Cdan1	-1.5922	0.0176252
ENSMUSG00000030844	Rgs10	2.40303	0.00165451		ENSMUSG00000022961	Son	-1.59125	0.000280242
ENSMUSG00000036594	H2-Aa	2.40258	0.00231274		ENSMUSG00000033671	Cep350	-1.59113	0.0278922
ENSMUSG00000035757	Selenoo	2.39937	0.0228286		ENSMUSG00000021488	Nsd1	-1.59033	0.000110707
ENSMUSG00000025001	Hells	2.38778	0.000471252		ENSMUSG00000034349	Smc4	-1.59031	0.0350933
ENSMUSG00000031387	Renbp	2.38245	0.000493171		ENSMUSG00000050668	Gpatch11	-1.58949	0.00083448
ENSMUSG00000031983	2310022B05Rik	2.38073	0.00975967		ENSMUSG00000029655	N4bp2l2	-1.58918	1.05005e-05
ENSMUSG00000047798	Cd300lf	2.37636	3.84885e-05		ENSMUSG00000037965	Zc3h7a	-1.58569	0.00635391
ENSMUSG00000089809	Rasgef1b	2.37616	0.00190309		ENSMUSG00000017291	Taok1	-1.58565	0.0243013
ENSMUSG00000029119	Man2b2	2.3754	0.000126158		ENSMUSG00000046185	Zfp84	-1.5847	0.00164379
ENSMUSG00000038497	Tmco3	2.37327	0.000165489		ENSMUSG00000042625	Safb2	-1.58418	0.000256404
ENSMUSG00000040564	Apoc1	2.36988	0.0129755		ENSMUSG00000040710	St8sia4	-1.58217	0.0412907
ENSMUSG00000010095	Slc3a2	2.36595	5.03877e-10		ENSMUSG00000024014	Pim1	-1.57891	0.0294035
ENSMUSG00000071867	Gm6304	2.36587	0.00173588		ENSMUSG00000032280	Tle3	-1.57772	0.0172156
ENSMUSG00000020100	Slc29a3	2.36453	2.49277e-06		ENSMUSG00000092417	Gpank1	-1.57412	0.0199518
ENSMUSG00000000489	Pdgfb	2.3643	0.00420837		ENSMUSG00000063108	Zfp26	-1.5733	0.0148582
ENSMUSG00000096160	Gm3436	2.35883	0.0403517		ENSMUSG00000021948	Prkcd	-1.57324	0.0238093
ENSMUSG00000016256	Ctsz	2.3578	8.2846e-10		ENSMUSG00000025795	Rassf3	-1.57249	0.00597159
ENSMUSG00000020483	Dynll2	2.35591	2.68922e-06		ENSMUSG00000027304	Rtf1	-1.57169	0.00476878
ENSMUSG00000023951	Vegfa	2.35374	0.0223775		ENSMUSG00000066415	Msl2	-1.57153	0.0441202
ENSMUSG00000089929	Bcl2a1b	2.34462	0.00865545		ENSMUSG00000000282	Mnt	-1.57098	0.00629491
ENSMUSG00000022514	Il1rap	2.34218	0.0138915		ENSMUSG00000021460	Auh	-1.56989	0.00838763
ENSMUSG00000020709	Adap2	2.34156	0.00403482		ENSMUSG00000021969	Zdhhc20	-1.56887	0.0244823
ENSMUSG00000038059	Smim3	2.3387	6.48691e-06		ENSMUSG00000056342	Usp34	-1.5682	0.0268764
ENSMUSG00000029994	Anxa4	2.3384	0.00504325		ENSMUSG00000040940	Arhgef1	-1.56772	0.00203122
ENSMUSG00000024962	Vegfb	2.32332	0.0297771		ENSMUSG00000060791	Gmfg	-1.56762	0.000483366
ENSMUSG00000040327	Cul9	2.31908	0.0111459		ENSMUSG00000031536	Polb	-1.5656	0.0223775
ENSMUSG00000114547	Gm3226	2.3142	0.00775699		ENSMUSG00000041263	Rusc1	-1.56312	0.0145775
ENSMUSG00000024736	Tmem132a	2.31382	0.0119697		ENSMUSG00000028874	Fgr	-1.56308	0.0448357
ENSMUSG00000029484	Anxa3	2.31195	0.000731051		ENSMUSG00000035401	Emsy	-1.56282	0.00638395
ENSMUSG00000031880	Rrad	2.3088	1.25273e-05		ENSMUSG00000005871	Apc	-1.56174	0.0259767
ENSMUSG00000034424	Gcsh	2.3079	0.00149468		ENSMUSG00000049744	Arhgap15	-1.55788	3.51836e-06
ENSMUSG00000056904	Gm5620	2.29044	0.0382087		ENSMUSG00000031153	Gripap1	-1.5577	0.00253177
ENSMUSG00000026223	Itm2c	2.28003	4.29515e-08		ENSMUSG00000032322	Pstpip1	-1.5562	0.0205017
ENSMUSG00000038375	Trp53inp2	2.27967	0.00229044		ENSMUSG00000029033	Acap3	-1.55322	0.00781403
ENSMUSG00000003545	Fosb	2.27755	2.82389e-06		ENSMUSG00000032525	Nktr	-1.55194	0.0457492
ENSMUSG00000044468	Tent5c	2.27501	0.00802586		ENSMUSG00000022185	Acin1	-1.55142	9.45782e-05
ENSMUSG00000020869	Lrrc59	2.26498	6.55968e-07		ENSMUSG00000008200	Fnbp4	-1.54732	0.0137812
ENSMUSG00000030254	Rad18	2.26182	0.00260742		ENSMUSG00000026395	Ptprc	-1.5447	0.00837389
ENSMUSG00000001123	Lgals9	2.25956	8.11059e-08		ENSMUSG00000021244	Ylpm1	-1.53818	0.00859708
ENSMUSG00000084289	Gm6977	2.25153	1.35808e-10		ENSMUSG00000026509	Capn2	-1.53711	0.0437736
ENSMUSG00000102644	Thap6	2.25126	0.0178411		ENSMUSG00000039218	Srrm2	-1.537	0.000990385
ENSMUSG00000015947	Fcgr1	2.23522	0.00157866		ENSMUSG00000064302	Clasp1	-1.53673	0.0201174
ENSMUSG00000048621	Gm6377	2.23065	0.0385437		ENSMUSG00000021258	Ccnk	-1.53557	0.00527207
ENSMUSG00000059498	Fcgr3	2.22186	0.00207696		ENSMUSG00000020228	Helb	-1.5355	0.0363291
ENSMUSG00000041124	Msantd4	2.22077	0.00451142		ENSMUSG00000038127	Ccdc50	-1.5343	0.0143112
ENSMUSG00000038034	Igsf8	2.2178	1.57351e-07		ENSMUSG00000070738	Dgkd	-1.53399	0.0283619
ENSMUSG00000032324	Tspan3	2.21547	0.000581944		ENSMUSG00000061787	Rps17	-1.53052	0.0119132
ENSMUSG00000078853	Igtp	2.2154	0.0311193		ENSMUSG00000038773	Kdm3b	-1.52983	0.002052
ENSMUSG00000033083	Tbc1d4	2.21374	0.000728244		ENSMUSG00000026491	Ahctf1	-1.52914	0.0132085
ENSMUSG00000030103	Bhlhe40	2.21172	1.86601e-05		ENSMUSG00000018377	Vezf1	-1.5267	0.00701054
ENSMUSG00000020798	Spns3	2.20966	0.0175773		ENSMUSG00000021500	Ddx46	-1.52457	9.6755e-05
ENSMUSG00000023367	Tmem176a	2.20192	0.00127328		ENSMUSG00000018501	Ncor1	-1.51886	0.0109847
ENSMUSG00000019774	Mtrf1l	2.19327	0.0167539		ENSMUSG00000053877	Srcap	-1.51622	0.044032
ENSMUSG00000025534	Gusb	2.17634	0.000104798		ENSMUSG00000035941	Ibtk	-1.51267	0.0071987
ENSMUSG00000038642	Ctss	2.17293	4.09974e-05		ENSMUSG00000029578	Wipi2	-1.51267	0.000838579
ENSMUSG00000034854	Mfsd12	2.16757	0.00215814		ENSMUSG00000040054	Baz2a	-1.50999	0.00726591
ENSMUSG00000025227	Mfsd13a	2.15113	0.0203921		ENSMUSG00000027309	4930402H24Rik	-1.50955	0.032953
ENSMUSG00000115505	Gm9247	2.14938	0.000166734		ENSMUSG00000036918	Ttc7	-1.50948	0.0122371
ENSMUSG00000032059	Alg9	2.14396	0.0208379		ENSMUSG00000029787	Avl9	-1.50583	0.0329764
ENSMUSG00000056153	Socs6	2.14136	0.00545685		ENSMUSG00000034042	Gpbp1l1	-1.5055	0.00588447
ENSMUSG00000002227	Mov10	2.13329	1.48015e-05		ENSMUSG00000003119	Cdk12	-1.50522	0.0235812
ENSMUSG00000082070	Gm1866	2.13327	0.00158172		ENSMUSG00000058318	Phf21a	-1.50294	0.000731056
ENSMUSG00000033096	Apmap	2.12763	0.0270086		ENSMUSG00000032712	Resf1	-1.50272	0.00713699
ENSMUSG00000029474	Rnf34	2.12349	0.0342204		ENSMUSG00000020863	Luc7l3	-1.49942	0.00046075
ENSMUSG00000042462	Dctpp1	2.12084	0.00305038		ENSMUSG00000040423	Rc3h1	-1.49549	0.0156766
ENSMUSG00000025956	Mettl21a	2.12058	0.000926754		ENSMUSG00000031232	Magt1	-1.4941	0.0428635
ENSMUSG00000035493	Tgfbi	2.11506	0.00383877		ENSMUSG00000006276	Eps15l1	-1.49196	0.00842603
ENSMUSG00000071714	Csf2rb2	2.10709	0.000533354		ENSMUSG00000028676	Srsf10	-1.49186	0.000397794
ENSMUSG00000037904	Ankrd9	2.09982	0.010414		ENSMUSG00000028514	Usp24	-1.49108	0.00860689
ENSMUSG00000083836	Ldha-ps2	2.09806	5.11661e-05		ENSMUSG00000059248	2009-09-01	-1.48815	0.0210849
ENSMUSG00000001100	Poldip2	2.09696	0.0235711		ENSMUSG00000021880	Rnase6	-1.487	0.000733776
ENSMUSG00000030036	Mogs	2.0906	0.00354954		ENSMUSG00000027104	Atf2	-1.48666	0.034989
ENSMUSG00000024121	Atp6v0c	2.08804	0.000872202		ENSMUSG00000024081	Cebpz	-1.48646	0.0156899
ENSMUSG00000022769	Sdf2l1	2.08718	0.00248895		ENSMUSG00000023977	Ubr2	-1.4818	0.00451142
ENSMUSG00000030284	Creld1	2.08503	0.0307548		ENSMUSG00000022749	Tbc1d23	-1.4812	0.0406288
ENSMUSG00000075312	Gm13597	2.0847	0.000160053		ENSMUSG00000022983	Scaf4	-1.4812	0.0224819
ENSMUSG00000038780	Smurf1	2.08165	0.00328221		ENSMUSG00000024976	Shoc2	-1.47428	0.00932749
ENSMUSG00000035521	Gnptg	2.07998	0.0289023		ENSMUSG00000026743	Mllt10	-1.47319	0.00189083
ENSMUSG00000030748	Il4ra	2.07971	1.59716e-07		ENSMUSG00000090112	Shprh	-1.46977	0.0440106
ENSMUSG00000024397	Aif1	2.0784	0.020837		ENSMUSG00000004565	Pnpla6	-1.46804	0.000261148
ENSMUSG00000031266	Gla	2.07595	0.0360054		ENSMUSG00000020745	Pafah1b1	-1.46252	0.0111459
ENSMUSG00000028189	Ctbs	2.07513	0.00309531		ENSMUSG00000048271	Rbm33	-1.46208	0.00315155
ENSMUSG00000040599	Mis12	2.06616	0.0191464		ENSMUSG00000027615	Hps3	-1.46053	0.00301682
ENSMUSG00000041827	Oasl1	2.06198	0.00599565		ENSMUSG00000027598	Itch	-1.45973	0.0177469
ENSMUSG00000060002	Chpt1	2.05889	0.00140032		ENSMUSG00000071337	Tia1	-1.45891	0.000521791
ENSMUSG00000031077	Fadd	2.05863	0.0459835		ENSMUSG00000057738	Sptan1	-1.45743	0.000594085
ENSMUSG00000024875	Yif1a	2.05183	0.00253713		ENSMUSG00000066406	Akap13	-1.45729	4.62954e-05
ENSMUSG00000034707	Gns	2.04846	2.39087e-05		ENSMUSG00000083041	Gmfg-ps	-1.45568	0.00142402
ENSMUSG00000037499	Nenf	2.04533	0.00444383		ENSMUSG00000057069	Ero1lb	-1.4545	0.0316318
ENSMUSG00000028869	Gnl2	2.03339	0.00183755		ENSMUSG00000037111	Setd7	-1.45448	0.0210495
ENSMUSG00000041390	Mdfic	2.03261	0.00971186		ENSMUSG00000036202	Rif1	-1.45363	0.0266617
ENSMUSG00000091639	Gm3756	2.02916	0.0101195		ENSMUSG00000031370	Zrsr2	-1.45034	0.0295054
ENSMUSG00000047879	Usp14	2.02413	3.71081e-07		ENSMUSG00000029202	Pds5a	-1.44791	0.00519208
ENSMUSG00000024357	Sil1	2.00894	0.00550539		ENSMUSG00000020640	Itsn2	-1.44691	0.00366675
ENSMUSG00000104913	Gm6560	2.00151	6.68438e-05		ENSMUSG00000054387	Mdm4	-1.44562	0.0354574
ENSMUSG00000058704	Memo1	2.0015	0.0408892		ENSMUSG00000028385	Snx30	-1.44501	0.00403906
ENSMUSG00000035692	Isg15	1.99594	0.000205381		ENSMUSG00000048874	Phf3	-1.44384	0.0116723
ENSMUSG00000038312	Edem2	1.99005	1.97607e-05		ENSMUSG00000020441	2310033P09Rik	-1.4427	0.0120634
ENSMUSG00000060279	Ap2a1	1.98596	0.0390037		ENSMUSG00000024298	Zfp871	-1.44165	0.013019
ENSMUSG00000069844	Sco1	1.9842	0.00975967		ENSMUSG00000042772	Smg7	-1.4414	0.00262183
ENSMUSG00000054676	1600014C10Rik	1.98136	0.000243125		ENSMUSG00000054792	Klhl18	-1.43838	0.0133276
ENSMUSG00000079547	H2-DMb1	1.97905	7.72624e-07		ENSMUSG00000043962	Thrap3	-1.4382	0.0104138
ENSMUSG00000048120	Entpd1	1.97504	0.00569652		ENSMUSG00000035247	Hectd1	-1.4378	0.0222389
ENSMUSG00000027018	Hat1	1.96829	0.00294353		ENSMUSG00000034525	Ice1	-1.43739	0.00122164
ENSMUSG00000020818	Mfsd11	1.96567	0.048267		ENSMUSG00000026176	Ctdsp1	-1.43623	0.0216627
ENSMUSG00000048920	Fkrp	1.96455	0.0358288		ENSMUSG00000027981	Rnpc3	-1.43609	0.0111459
ENSMUSG00000025232	Hexa	1.96247	0.000220902		ENSMUSG00000020817	Rabep1	-1.43284	0.000589101
ENSMUSG00000027327	1700037H04Rik	1.9623	0.00135761		ENSMUSG00000026832	Cytip	-1.43232	0.0217143
ENSMUSG00000024661	Fth1	1.96207	5.30942e-09		ENSMUSG00000042901	Aida	-1.43054	0.00278371
ENSMUSG00000026628	Atf3	1.96143	1.87217e-05		ENSMUSG00000028760	Eif4g3	-1.43013	0.00819024
ENSMUSG00000020553	Pctp	1.95872	0.0144365		ENSMUSG00000057110	Cntrl	-1.42689	0.025611
ENSMUSG00000026342	Slc35f5	1.95624	0.0141207		ENSMUSG00000026728	Vim	-1.4255	0.0166806
ENSMUSG00000082809	Gm14150	1.95594	0.00323329		ENSMUSG00000025950	Idh1	-1.42498	0.0480436
ENSMUSG00000024610	Cd74	1.95399	0.0224819		ENSMUSG00000038013	Wipf2	-1.4244	0.0294244
ENSMUSG00000067608	Pcna-ps2	1.94549	5.48325e-05		ENSMUSG00000027012	Dync1i2	-1.42187	0.0362996
ENSMUSG00000031828	Klhl36	1.94441	0.00625306		ENSMUSG00000022255	Mtdh	-1.41757	0.000116319
ENSMUSG00000025464	Paox	1.94375	0.0448575		ENSMUSG00000048249	Crebrf	-1.41537	0.0104827
ENSMUSG00000063229	Ldha	1.94323	6.1823e-12		ENSMUSG00000026433	Rab29	-1.41535	0.00596009
ENSMUSG00000039994	Timeless	1.94228	0.0156038		ENSMUSG00000054770	Kctd18	-1.40813	0.0263301
ENSMUSG00000028645	Slc2a1	1.94198	0.0246832		ENSMUSG00000036769	Wdr44	-1.40661	0.00210063
ENSMUSG00000024812	Tjp2	1.93697	0.0128896		ENSMUSG00000017478	Zc3h18	-1.40545	0.000921309
ENSMUSG00000022540	Rogdi	1.93044	0.0101007		ENSMUSG00000038886	Man2a2	-1.40365	0.00560675
ENSMUSG00000025579	Gaa	1.92799	0.00156381		ENSMUSG00000074698	Csnk2a1	-1.40175	0.0130657
ENSMUSG00000057315	Arhgap24	1.92553	0.00590319		ENSMUSG00000028821	Syf2	-1.40007	0.0177612
ENSMUSG00000031770	Herpud1	1.92387	0.000568125		ENSMUSG00000024483	Ankhd1	-1.39926	0.00244595
ENSMUSG00000046718	Bst2	1.9173	2.64046e-06		ENSMUSG00000004056	Akt2	-1.39819	0.0213074
ENSMUSG00000036820	Amdhd2	1.90844	6.7402e-06		ENSMUSG00000047789	Slc38a9	-1.39607	0.0184943
ENSMUSG00000003038	Hmgn2	1.90678	0.0145551		ENSMUSG00000022248	Rad1	-1.39526	0.0340014
ENSMUSG00000034438	Gbp8	1.9031	0.0153859		ENSMUSG00000020894	Vamp2	-1.39397	0.0318453
ENSMUSG00000023004	Tuba1b	1.89937	1.70264e-06		ENSMUSG00000035851	Ythdc1	-1.39348	0.0376836
ENSMUSG00000091269	Gm6682	1.89248	0.0152832		ENSMUSG00000022521	Crebbp	-1.39299	0.00904074
ENSMUSG00000035376	Hacd2	1.884	5.25477e-05		ENSMUSG00000026028	Trak2	-1.3913	0.0107409
ENSMUSG00000032353	Tmed3	1.87693	2.13854e-10		ENSMUSG00000054509	Parp4	-1.38806	0.0227314
ENSMUSG00000028970	Abcb1b	1.87675	0.0218487		ENSMUSG00000030795	Fus	-1.38787	0.0219269
ENSMUSG00000026864	Hspa5	1.87372	6.71504e-05		ENSMUSG00000026102	Inpp1	-1.38328	0.0203233
ENSMUSG00000021978	Extl3	1.87044	9.80196e-05		ENSMUSG00000005698	Ctcf	-1.38307	0.0014934
ENSMUSG00000015846	Rxra	1.86582	0.0223865		ENSMUSG00000022672	Prkdc	-1.38056	0.00834058
ENSMUSG00000048779	P2ry6	1.85613	0.00984715		ENSMUSG00000028106	Rprd2	-1.38033	0.0476267
ENSMUSG00000028657	Ppt1	1.85255	1.18412e-08		ENSMUSG00000074886	Grk6	-1.37677	0.00576119
ENSMUSG00000032359	Ctsh	1.85115	1.30044e-09		ENSMUSG00000091896	Ube2d2a	-1.37659	0.000329228
ENSMUSG00000055541	Lair1	1.8489	0.0477042		ENSMUSG00000025782	Taf3	-1.37431	0.0127175
ENSMUSG00000110235	Gm5086	1.8458	0.0203764		ENSMUSG00000032376	Usp3	-1.37349	7.25736e-05
ENSMUSG00000040158	Tax1bp3	1.84479	0.00101873		ENSMUSG00000026319	Relch	-1.37316	0.00635391
ENSMUSG00000052336	Cx3cr1	1.84428	0.0222867		ENSMUSG00000034652	Cd300a	-1.37149	0.0404232
ENSMUSG00000079020	Slc45a4	1.82544	0.0379652		ENSMUSG00000042699	Dhx9	-1.37039	0.0340972
ENSMUSG00000020277	Pfkl	1.82412	0.0077949		ENSMUSG00000032410	Xrn1	-1.36993	0.0375229
ENSMUSG00000020572	Nampt	1.82127	4.03226e-05		ENSMUSG00000035762	Tmem161b	-1.36984	0.036944
ENSMUSG00000037405	Icam1	1.81964	0.00167526		ENSMUSG00000032621	Srek1	-1.36858	0.0112871
ENSMUSG00000005981	Trap1	1.81847	0.0231858		ENSMUSG00000024042	Sik1	-1.36562	0.0397832
ENSMUSG00000027698	Nceh1	1.81823	9.81805e-06		ENSMUSG00000057193	Slc44a2	-1.3613	0.00632932
ENSMUSG00000080242	Atp6v0c-ps2	1.81679	0.00840438		ENSMUSG00000041890	Git2	-1.36051	0.0170764
ENSMUSG00000066442	Mthfs	1.80927	0.000191696		ENSMUSG00000040687	Madd	-1.36018	0.0350791
ENSMUSG00000030824	Nucb1	1.80806	4.8722e-07		ENSMUSG00000006740	Kif5b	-1.35867	0.0307813
ENSMUSG00000019970	Sgk1	1.80142	0.00137154		ENSMUSG00000030279	C2cd5	-1.35864	0.0342204
ENSMUSG00000056666	Retsat	1.80102	0.0240604		ENSMUSG00000021661	Ankra2	-1.35834	0.0461875
ENSMUSG00000030894	Tpp1	1.79487	0.00524601		ENSMUSG00000002105	Slc39a13	-1.3577	0.0187542
ENSMUSG00000106755	Tpi-rs11	1.79344	0.00975967		ENSMUSG00000033054	Npat	-1.35721	0.0375717
ENSMUSG00000096617	Gm5559	1.79077	0.0492786		ENSMUSG00000026915	Strbp	-1.35583	0.0125456
ENSMUSG00000022191	Drosha	1.7895	0.0146842		ENSMUSG00000029063	Nadk	-1.35507	0.0353477
ENSMUSG00000034118	Tpst1	1.78904	0.000592112		ENSMUSG00000029486	Mrpl1	-1.35395	0.0140981
ENSMUSG00000025381	Cnpy2	1.78533	0.00235969		ENSMUSG00000079109	Pms2	-1.35332	0.0356531
ENSMUSG00000024952	Rps6ka4	1.78341	0.0223775		ENSMUSG00000021728	Emb	-1.35273	0.00088111
ENSMUSG00000100801	Gm15459	1.77648	5.80571e-05		ENSMUSG00000040760	Appl1	-1.34347	0.00607036
ENSMUSG00000037075	Rnf139	1.77217	0.0470524		ENSMUSG00000039844	Rapgef1	-1.34177	0.00158041
ENSMUSG00000031960	Aars	1.76965	0.0298538		ENSMUSG00000031540	Kat6a	-1.34138	0.0120458
ENSMUSG00000006301	Tmbim1	1.76697	0.00074156		ENSMUSG00000031939	Taf1d	-1.34076	0.0212722
ENSMUSG00000040659	Efhd2	1.76168	0.000415717		ENSMUSG00000057637	Prdm2	-1.3392	0.000468964
ENSMUSG00000026279	Thap4	1.76068	0.00663375		ENSMUSG00000086503	Xist	-1.33532	0.0458008
ENSMUSG00000030107	Usp18	1.76021	0.00771067		ENSMUSG00000021264	Yy1	-1.3304	0.0219442
ENSMUSG00000026956	Uap1l1	1.75753	0.0184979		ENSMUSG00000027878	Notch2	-1.32747	0.0104017
ENSMUSG00000037885	Stk35	1.75543	0.032953		ENSMUSG00000029439	Sfswap	-1.32677	0.017332
ENSMUSG00000028461	Ccdc107	1.75289	0.0224819		ENSMUSG00000046841	Ckap4	-1.32621	0.0263894
ENSMUSG00000044703	Phf11a	1.75087	0.0123414		ENSMUSG00000027365	Trpm7	-1.32479	0.0444099
ENSMUSG00000028292	Rars2	1.7505	0.0276206		ENSMUSG00000020954	Strn3	-1.32413	0.0137216
ENSMUSG00000005069	Pex5	1.7438	0.0449894		ENSMUSG00000035011	Zbtb7a	-1.32233	0.00819024
ENSMUSG00000057531	Dtnbp1	1.73909	0.000444003		ENSMUSG00000020124	Usp15	-1.31865	0.00609813
ENSMUSG00000001768	Rin2	1.7371	0.0347719		ENSMUSG00000037174	Elf2	-1.3172	0.00631256
ENSMUSG00000034744	Nagk	1.73644	0.00111997		ENSMUSG00000030180	Kdm5a	-1.31549	0.00347501
ENSMUSG00000061306	Slc38a10	1.72559	0.0290791		ENSMUSG00000022884	Eif4a2	-1.31308	0.0191464
ENSMUSG00000051853	Arf3	1.7253	0.0318361		ENSMUSG00000050332	Amer1	-1.31143	0.0435813
ENSMUSG00000029426	Scarb2	1.72008	0.0059864		ENSMUSG00000002058	Unc119	-1.31132	0.0137767
ENSMUSG00000032046	Abhd12	1.72006	4.40718e-06		ENSMUSG00000022858	Tra2b	-1.31024	7.25736e-05
ENSMUSG00000033429	Mcee	1.71665	0.027243		ENSMUSG00000037286	Stag1	-1.30898	0.0177612
ENSMUSG00000038023	Atp6v0a2	1.71451	6.02688e-05		ENSMUSG00000032000	Birc3	-1.30825	0.00132826
ENSMUSG00000003344	Btbd2	1.7132	0.0462467		ENSMUSG00000018909	Arrb1	-1.30776	0.0216627
ENSMUSG00000053134	Supt7l	1.71057	0.0235587		ENSMUSG00000043263	Ifi209	-1.30687	0.0136773
ENSMUSG00000006498	Ptbp1	1.70912	0.000350644		ENSMUSG00000068798	Rap1a	-1.30433	0.00796069
ENSMUSG00000034957	Cebpa	1.70823	0.0360821		ENSMUSG00000062901	Klhl24	-1.30426	0.0325667
ENSMUSG00000025408	Ddit3	1.70572	0.0349307		ENSMUSG00000018239	Zcchc10	-1.304	0.0198332
ENSMUSG00000024414	Mrpl27	1.70435	0.00232482		ENSMUSG00000035725	Prkx	-1.30315	0.0408758
ENSMUSG00000031007	Atp6ap2	1.70237	0.000275999		ENSMUSG00000027881	Prpf38b	-1.30208	0.00315155
ENSMUSG00000003868	Ruvbl2	1.70108	0.0415752		ENSMUSG00000005886	Ncoa2	-1.30166	0.000585658
ENSMUSG00000030342	Cd9	1.69762	2.33088e-05		ENSMUSG00000042508	Dmtf1	-1.30127	0.0105913
ENSMUSG00000029125	Stx18	1.69751	0.0217384		ENSMUSG00000022710	Usp7	-1.29657	0.00494694
ENSMUSG00000039220	Ppp1r10	1.69671	0.00319697		ENSMUSG00000024856	Cdk2ap2	-1.29491	0.0203764
ENSMUSG00000029810	Tmem176b	1.69317	0.0323462		ENSMUSG00000052915	Msl1	-1.29406	0.0174703
ENSMUSG00000099974	Bcl2a1d	1.69191	0.0194982		ENSMUSG00000048865	Arhgap30	-1.2924	0.000136015
ENSMUSG00000028249	Sdcbp	1.69165	5.05485e-06		ENSMUSG00000044167	Foxo1	-1.29006	0.0305863
ENSMUSG00000023150	Ivns1abp	1.68993	0.00503911		ENSMUSG00000096472	Cdkn2d	-1.28826	0.0355206
ENSMUSG00000007458	M6pr	1.6808	3.9559e-05		ENSMUSG00000021669	Col4a3bp	-1.28674	0.0113903
ENSMUSG00000021591	Glrx	1.67933	0.000220257		ENSMUSG00000067713	Prkag1	-1.28522	0.0397832
ENSMUSG00000028646	Rragc	1.67775	1.16636e-05		ENSMUSG00000048222	Mfap1b	-1.28285	0.0454999
ENSMUSG00000035704	Alg8	1.66905	0.0310417		ENSMUSG00000032497	Lrrfip2	-1.27649	0.0291958
ENSMUSG00000005469	Prkaca	1.6656	0.0186639		ENSMUSG00000106864	Gtf3c2	-1.27421	0.0448575
ENSMUSG00000038894	Irs2	1.66534	0.0104586		ENSMUSG00000032580	Rbm5	-1.26977	0.0132388
ENSMUSG00000022108	Itm2b	1.66399	3.56843e-06		ENSMUSG00000030275	Etnk1	-1.26658	0.0357725
ENSMUSG00000067189	Gm7335	1.65985	0.0490414		ENSMUSG00000034160	Ogt	-1.26564	0.0450522
ENSMUSG00000027248	Pdia3	1.65957	3.98789e-05		ENSMUSG00000034724	Cnot6l	-1.26157	0.0232858
ENSMUSG00000029050	Ski	1.65813	0.0101158		ENSMUSG00000022263	Trio	-1.2571	0.0113431
ENSMUSG00000036622	Atp13a2	1.65616	0.0164114		ENSMUSG00000032384	Csnk1g1	-1.25696	0.0049655
ENSMUSG00000027342	Pcna	1.65276	0.00336925		ENSMUSG00000026790	Odf2	-1.25198	0.0442997
ENSMUSG00000026003	Acadl	1.64931	0.000971879		ENSMUSG00000038784	Cnot4	-1.24332	0.00344233
ENSMUSG00000025498	Irf7	1.64832	0.0282195		ENSMUSG00000027433	Xrn2	-1.24187	0.00349521
ENSMUSG00000046432	Bex3	1.64467	0.0130895		ENSMUSG00000029559	2210016L21Rik	-1.24124	0.0184495
ENSMUSG00000029310	Nudt9	1.64383	0.0304473		ENSMUSG00000002428	Hltf	-1.23737	0.0136773
ENSMUSG00000006932	Ctnnb1	1.64218	0.0232864		ENSMUSG00000002668	Dennd1c	-1.23686	0.0293712
ENSMUSG00000020432	Tcn2	1.64007	0.0128377		ENSMUSG00000032407	U2surp	-1.23679	0.0268992
ENSMUSG00000042817	Flt3	1.63901	0.00589106		ENSMUSG00000025066	Sfr1	-1.23206	0.0224819
ENSMUSG00000068923	Syt11	1.63896	0.00792951		ENSMUSG00000060032	H2afj	-1.23183	0.038309
ENSMUSG00000048277	Syngr2	1.63828	0.00154318		ENSMUSG00000056608	Chd9	-1.22774	0.0201067
ENSMUSG00000060675	Plaat3	1.63806	0.0286086		ENSMUSG00000007880	Arid1a	-1.22646	0.0189118
ENSMUSG00000022504	Ciita	1.63781	0.0190705		ENSMUSG00000026705	Klhl20	-1.22589	0.0091014
ENSMUSG00000009621	Vav2	1.63435	9.48704e-06		ENSMUSG00000041130	Zfp598	-1.2242	0.0150233
ENSMUSG00000005881	Ergic3	1.63095	0.000234159		ENSMUSG00000002107	Celf2	-1.22396	0.0319754
ENSMUSG00000021072	Tmx1	1.61582	0.0289241		ENSMUSG00000052085	Dock8	-1.22068	0.0170995
ENSMUSG00000075268	Gm10819	1.61533	0.0402504		ENSMUSG00000006307	Kmt2b	-1.22062	0.0130361
ENSMUSG00000024381	Bin1	1.61273	0.010783		ENSMUSG00000065954	Tacc1	-1.22009	0.000304314
ENSMUSG00000025246	Tbl1x	1.61177	0.000274513		ENSMUSG00000024900	Cpt1a	-1.21994	0.00325427
ENSMUSG00000030588	Yif1b	1.60846	0.0453907		ENSMUSG00000059005	Hnrnpa3	-1.21837	0.0382934
ENSMUSG00000023147	Wrb	1.60773	0.00458554		ENSMUSG00000025314	Ptprj	-1.21405	0.0380163
ENSMUSG00000028032	Papss1	1.6066	0.0401596		ENSMUSG00000025870	Arl10	-1.21189	0.0161945
ENSMUSG00000031353	Rbbp7	1.60229	0.0130047		ENSMUSG00000037486	Asxl2	-1.21181	0.0148521
ENSMUSG00000038055	Dexi	1.60217	0.0372743		ENSMUSG00000026222	Sp100	-1.21166	0.00043871
ENSMUSG00000011752	Pgam1	1.60176	0.0028396		ENSMUSG00000067851	Arfgef1	-1.21016	0.00407631
ENSMUSG00000028108	Ecm1	1.59975	0.00962632		ENSMUSG00000028382	Ptbp3	-1.20391	0.00855035
ENSMUSG00000020929	Eftud2	1.59797	0.00510455		ENSMUSG00000036442	Thap11	-1.20262	0.0364032
ENSMUSG00000005054	Cstb	1.59718	0.0192221		ENSMUSG00000030967	Zranb1	-1.19996	0.0219957
ENSMUSG00000022477	Aco2	1.59621	0.0440106		ENSMUSG00000057191	AB124611	-1.19644	0.0157332
ENSMUSG00000001156	Mxd1	1.58568	0.0116022		ENSMUSG00000030016	Zfp638	-1.19588	0.0476049
ENSMUSG00000031023	Akip1	1.58493	0.00936529		ENSMUSG00000038025	Phf2	-1.19295	0.0437736
ENSMUSG00000025981	Coq10b	1.58274	0.0429745		ENSMUSG00000026696	Vamp4	-1.18989	0.03776
ENSMUSG00000039275	Foxk2	1.57898	0.00279205		ENSMUSG00000035354	Uvrag	-1.18921	0.00183755
ENSMUSG00000021886	Gpr65	1.57756	0.0171678		ENSMUSG00000035697	Arhgap45	-1.18879	0.0037414
ENSMUSG00000036850	Mrpl41	1.57509	0.0028365		ENSMUSG00000045854	Lyrm2	-1.18847	0.0176466
ENSMUSG00000036534	Slc38a7	1.57258	0.00940242		ENSMUSG00000055538	Zcchc24	-1.1789	0.0156634
ENSMUSG00000005575	Ube2m	1.57087	0.0235738		ENSMUSG00000036712	Cyld	-1.17765	0.0255448
ENSMUSG00000111686	Rab7-ps1	1.57	0.0182993		ENSMUSG00000025241	Fyco1	-1.17544	0.00798062
ENSMUSG00000036402	Gng12	1.56882	0.000646103		ENSMUSG00000058706	0610030E20Rik	-1.17374	0.036107
ENSMUSG00000047407	Tgif1	1.56439	0.0121143		ENSMUSG00000038733	Wdr26	-1.17358	0.0235711
ENSMUSG00000029598	Plbd2	1.56347	0.0143248		ENSMUSG00000024218	Taf11	-1.17274	0.0275292
ENSMUSG00000026773	Pfkfb3	1.5629	8.41189e-06		ENSMUSG00000042557	Sin3a	-1.17202	0.0324588
ENSMUSG00000034807	Colgalt1	1.55345	0.00107327		ENSMUSG00000053835	H2-T24	-1.16969	0.0217143
ENSMUSG00000048027	Rgmb	1.54891	0.0442092		ENSMUSG00000040139	9430038I01Rik	-1.16638	0.0156978
ENSMUSG00000015837	Sqstm1	1.54851	1.17265e-05		ENSMUSG00000033228	Scaf11	-1.16573	0.0144755
ENSMUSG00000023456	Tpi1	1.54741	0.00197792		ENSMUSG00000030536	Iqgap1	-1.15769	0.0148521
ENSMUSG00000013622	Atraid	1.54616	0.0100702		ENSMUSG00000035021	Baz1a	-1.15222	0.0119539
ENSMUSG00000022962	Gart	1.54452	0.0261869		ENSMUSG00000040990	Sh3kbp1	-1.1521	0.00496955
ENSMUSG00000029346	Srrd	1.53778	0.0207226		ENSMUSG00000055024	Ep300	-1.14732	0.0354574
ENSMUSG00000091337	Eid1	1.53751	7.44064e-05		ENSMUSG00000029422	Rsrc2	-1.14601	0.014824
ENSMUSG00000021831	Ero1l	1.53311	0.0415106		ENSMUSG00000028322	Exosc3	-1.1446	0.0274726
ENSMUSG00000031563	Wwc2	1.52642	0.0224807		ENSMUSG00000039531	Zup1	-1.14396	0.00532961
ENSMUSG00000042331	Specc1	1.52186	0.00271256		ENSMUSG00000026430	Rassf5	-1.14387	0.0160256
ENSMUSG00000045594	Glb1	1.51558	0.0484419		ENSMUSG00000033499	Larp4b	-1.14209	0.0282195
ENSMUSG00000036636	Clcn7	1.51432	0.0331448		ENSMUSG00000024431	Nr3c1	-1.13796	0.0227969
ENSMUSG00000045636	Mtus1	1.51019	0.00302706		ENSMUSG00000038623	Tm6sf1	-1.13768	0.0493905
ENSMUSG00000017760	Ctsa	1.50753	0.00197792		ENSMUSG00000040383	Aqr	-1.13744	0.00874
ENSMUSG00000031422	Morf4l2	1.5072	0.033989		ENSMUSG00000038342	Mlxip	-1.1355	0.0191367
ENSMUSG00000027752	Exosc8	1.50426	0.0011769		ENSMUSG00000032038	St3gal4	-1.1324	0.0232125
ENSMUSG00000106917	Gm7832	1.50098	0.0145867		ENSMUSG00000033885	Pxk	-1.12817	0.00775699
ENSMUSG00000037933	Bicd2	1.50018	0.000167027		ENSMUSG00000078429	Ctdsp2	-1.12773	0.044458
ENSMUSG00000060216	Arrb2	1.49877	0.0343454		ENSMUSG00000062822	4833420G17Rik	-1.12716	0.026501
ENSMUSG00000019302	Atp6v0a1	1.49803	0.0248188		ENSMUSG00000020340	Cyfip2	-1.12154	0.0146657
ENSMUSG00000054428	Atpif1	1.49208	0.00745248		ENSMUSG00000081752	Sms-ps	-1.11716	0.0130342
ENSMUSG00000024507	Hsd17b4	1.49128	0.00672699		ENSMUSG00000032777	Gtf3c1	-1.11595	0.0450059
ENSMUSG00000004393	Ddx56	1.49122	0.0370513		ENSMUSG00000028163	Nfkb1	-1.11256	0.0435526
ENSMUSG00000030869	Ndufab1	1.48938	0.0495082		ENSMUSG00000074748	Atxn7l3b	-1.11111	0.043145
ENSMUSG00000018042	Cyb5r3	1.48702	0.00142293		ENSMUSG00000039671	Zmynd8	-1.10957	0.0266722
ENSMUSG00000040268	Plekha1	1.48204	0.0188173		ENSMUSG00000030850	Ate1	-1.10583	0.0157332
ENSMUSG00000024180	Tmem8	1.47663	0.0322022		ENSMUSG00000041408	Wapl	-1.10394	0.037169
ENSMUSG00000021423	Ly86	1.4738	0.00131713		ENSMUSG00000039145	Camk1d	-1.10183	0.00561697
ENSMUSG00000028757	Ddost	1.4702	0.00520693		ENSMUSG00000015757	Ppil4	-1.09843	0.0198296
ENSMUSG00000023175	Bsg	1.46741	0.00706101		ENSMUSG00000038095	Sbno1	-1.0957	0.0365831
ENSMUSG00000043004	Gng2	1.46714	0.0224792		ENSMUSG00000034602	Mon2	-1.09364	0.0402454
ENSMUSG00000029363	Rfc5	1.46668	0.0184395		ENSMUSG00000020530	Ggnbp2	-1.09138	0.0152582
ENSMUSG00000001783	Rtcb	1.46667	0.000353096		ENSMUSG00000022051	Bnip3l	-1.08923	0.0378386
ENSMUSG00000002983	Relb	1.46485	0.0397568		ENSMUSG00000028191	Bcl10	-1.0886	0.00672699
ENSMUSG00000030105	Arl8b	1.46338	0.000390614		ENSMUSG00000097715	Gpr137b-ps	-1.0861	0.0472485
ENSMUSG00000001248	Gramd1a	1.46308	0.00315504		ENSMUSG00000031165	Was	-1.08459	0.0132388
ENSMUSG00000044827	Tlr1	1.46023	0.0240432		ENSMUSG00000071054	Safb	-1.08107	0.0364032
ENSMUSG00000021417	Eci2	1.4513	0.000791853		ENSMUSG00000037646	Vps13b	-1.08042	0.0274489
ENSMUSG00000022964	Tmem50b	1.45062	0.00287688		ENSMUSG00000032097	Ddx6	-1.07951	0.029179
ENSMUSG00000058755	Osm	1.44184	0.017131		ENSMUSG00000023764	Sfi1	-1.07613	0.0484895
ENSMUSG00000014075	Tctex1d2	1.43767	0.0120284		ENSMUSG00000085438	Oip5os1	-1.07562	0.018993
ENSMUSG00000033467	Crlf2	1.43444	0.00417813		ENSMUSG00000032293	Ireb2	-1.07038	0.0255993
ENSMUSG00000010609	Psen2	1.43371	0.00905303		ENSMUSG00000026767	Mindy3	-1.06706	0.0129891
ENSMUSG00000023942	Slc29a1	1.43288	0.0290999		ENSMUSG00000004535	Tax1bp1	-1.05059	0.0217472
ENSMUSG00000021037	Ahsa1	1.43228	0.00381015		ENSMUSG00000002083	Bbc3	-1.05037	0.0299957
ENSMUSG00000052593	Adam17	1.43163	0.0161854		ENSMUSG00000055447	Cd47	-1.04706	0.00311283
ENSMUSG00000050900	Gm7327	1.42326	0.0289584		ENSMUSG00000020171	Yeats4	-1.0414	0.0458008
ENSMUSG00000027423	Snx5	1.41983	0.0231841		ENSMUSG00000031660	Brd7	-1.03021	0.0479837
ENSMUSG00000039530	Tusc3	1.41199	0.0177985		ENSMUSG00000070729	Gm12966	-1.02413	0.00395667
ENSMUSG00000025203	Scd2	1.40933	0.0165471		ENSMUSG00000024002	Brd4	-1.0231	0.0381071
ENSMUSG00000053581	Zfand2a	1.40907	0.037456		ENSMUSG00000032745	Gpbp1	-1.01779	0.0230971
ENSMUSG00000023272	Creld2	1.40434	0.0361676		ENSMUSG00000041415	Dicer1	-1.0101	0.0424794
ENSMUSG00000040263	Klhdc4	1.40136	0.04115		ENSMUSG00000032624	Eml4	-1.00727	0.0131902
ENSMUSG00000062054	Iah1	1.40115	0.0109115		ENSMUSG00000060743	H3f3a	-1.00711	0.00578635
ENSMUSG00000003814	Calr	1.39897	0.000200372		ENSMUSG00000021134	Srsf5	-1.00613	0.041646
ENSMUSG00000060519	Tor3a	1.39656	0.00334344		ENSMUSG00000057649	Brd9	-0.998647	0.0425546
ENSMUSG00000024590	Lmnb1	1.39356	0.0228335		ENSMUSG00000020109	Dnajb12	-0.992559	0.0219758
ENSMUSG00000025017	Pik3ap1	1.39019	0.000557593		ENSMUSG00000023169	Slc38a1	-0.992549	0.0257075
ENSMUSG00000034032	Rpap1	1.38961	0.0465997		ENSMUSG00000026918	Brd3	-0.978207	0.00865545
ENSMUSG00000028048	Gba	1.38403	0.000877254		ENSMUSG00000021754	Map3k1	-0.972571	0.0499306
ENSMUSG00000032440	Tgfbr2	1.38182	0.00294688		ENSMUSG00000039087	Rreb1	-0.971708	0.0385437
ENSMUSG00000106988	Tsg101-ps	1.38121	0.000470538		ENSMUSG00000021384	Susd3	-0.959067	0.0100205
ENSMUSG00000031838	Ifi30	1.37703	0.0039333		ENSMUSG00000020143	Dock2	-0.957318	0.0420539
ENSMUSG00000003438	Timm50	1.37669	0.0145867		ENSMUSG00000037364	Srrt	-0.956235	0.0299254
ENSMUSG00000091989	Ndufab1-ps	1.37378	0.00815691		ENSMUSG00000022023	Wbp4	-0.946221	0.0341138
ENSMUSG00000035828	Pim3	1.36712	0.00334544		ENSMUSG00000031508	Ankrd10	-0.945229	0.0384089
ENSMUSG00000027455	Nsfl1c	1.36341	0.0255486		ENSMUSG00000039158	Akna	-0.94115	0.0277605
ENSMUSG00000044712	Slc38a6	1.36303	0.0486622		ENSMUSG00000022285	Ywhaz	-0.925528	0.00775884
ENSMUSG00000018965	Ywhah	1.35673	6.72789e-06		ENSMUSG00000025239	Limd1	-0.884813	0.0406679
ENSMUSG00000004018	Fancl	1.35576	0.0191132		ENSMUSG00000030629	Zfand6	-0.870053	0.0340307
ENSMUSG00000115602	Gm7908	1.35507	0.00466385		ENSMUSG00000018707	Dync1h1	-0.866223	0.0426103
ENSMUSG00000093798	Gm8355	1.35339	0.00742182		ENSMUSG00000029328	Hnrnpdl	-0.863548	0.01171
ENSMUSG00000031608	Galnt7	1.35175	0.037925		ENSMUSG00000034908	Sidt2	-0.786425	0.0415106
ENSMUSG00000031827	Cotl1	1.34743	0.0328822		ENSMUSG00000049659	Aftph	-0.758943	0.0379668
ENSMUSG00000022561	Gpaa1	1.34663	0.0203764
ENSMUSG00000101188	Eif4a-ps4	1.34353	0.0015974
ENSMUSG00000052151	Plpp2	1.33704	0.0236937
ENSMUSG00000024959	Bad	1.33681	0.040549
ENSMUSG00000018008	Cyth4	1.33554	0.0071987
ENSMUSG00000050565	Tor1aip2	1.3336	0.0159063
ENSMUSG00000027775	Mfsd1	1.32913	0.00111185
ENSMUSG00000028692	Akr1a1	1.32848	0.000368428
ENSMUSG00000039067	Psmd7	1.32396	0.0140837
ENSMUSG00000028643	Svbp	1.32291	0.0434765
ENSMUSG00000081272	Gm13509	1.32281	0.000752067
ENSMUSG00000036155	Mgat5	1.32262	0.0222867
ENSMUSG00000083458	Gm5510	1.32201	0.00890569
ENSMUSG00000074506	Gm10705	1.32084	0.0440106
ENSMUSG00000031532	Saraf	1.31955	0.0350933
ENSMUSG00000063253	Scoc	1.31948	0.0162389
ENSMUSG00000030695	Aldoa	1.31592	0.0130019
ENSMUSG00000026887	Mrrf	1.31558	0.0308044
ENSMUSG00000040462	Os9	1.312	0.000761305
ENSMUSG00000020078	Vps26a	1.31175	0.0175773
ENSMUSG00000117621	Hspe1-rs1	1.30785	0.0117171
ENSMUSG00000048164	Gm7204	1.30201	0.000322017
ENSMUSG00000083327	Vcp-rs	1.29545	0.009395
ENSMUSG00000000355	Mcts1	1.28875	0.0322842
ENSMUSG00000054808	Actn4	1.28602	0.0123216
ENSMUSG00000031662	Snx20	1.28452	0.0339116
ENSMUSG00000079562	Maea	1.27846	0.00123057
ENSMUSG00000037685	Atp8a1	1.27485	0.0404113
ENSMUSG00000019189	Rnf145	1.26709	0.00315085
ENSMUSG00000061559	Wdr61	1.26405	0.0159098
ENSMUSG00000030647	Ndufc2	1.2612	0.00872178
ENSMUSG00000079442	St6galnac4	1.26108	0.0268381
ENSMUSG00000019039	Dalrd3	1.26095	0.0465997
ENSMUSG00000021771	Vdac2	1.26085	0.0169402
ENSMUSG00000024349	Tmem173	1.25995	0.0222244
ENSMUSG00000056121	Fez2	1.25952	0.0470507
ENSMUSG00000029250	Polr2b	1.25935	0.00975967
ENSMUSG00000112550	Gm6627	1.2528	0.0448357
ENSMUSG00000063235	Ptpmt1	1.25194	0.0495935
ENSMUSG00000040813	Tex264	1.2492	0.0224827
ENSMUSG00000091649	Phf11b	1.24894	0.0270042
ENSMUSG00000028416	Bag1	1.24786	0.0228813
ENSMUSG00000047547	Cltb	1.24516	0.0408205
ENSMUSG00000032575	Manf	1.23643	0.00552396
ENSMUSG00000023030	Slc11a2	1.2235	0.0223775
ENSMUSG00000036620	Mgat4b	1.22286	0.0121027
ENSMUSG00000115247	Gm6201	1.2116	0.0311807
ENSMUSG00000039357	Fut11	1.21022	0.0120498
ENSMUSG00000030802	Bckdk	1.20783	0.0441906
ENSMUSG00000025393	Atp5b	1.20757	0.0235738
ENSMUSG00000043323	Fbrsl1	1.20417	0.00881854
ENSMUSG00000030298	Sec13	1.2008	0.0291958
ENSMUSG00000036908	Unc93b1	1.1989	0.0165333
ENSMUSG00000029470	P2rx4	1.19884	0.0256448
ENSMUSG00000028945	Rheb	1.19814	0.0422331
ENSMUSG00000083626	Gm4459	1.19509	0.0282195
ENSMUSG00000060802	B2m	1.19437	0.000610496
ENSMUSG00000038005	Hpf1	1.19151	0.0268569
ENSMUSG00000032515	Csrnp1	1.1904	0.0257526
ENSMUSG00000034116	Vav1	1.16442	0.0155718
ENSMUSG00000054693	Adam10	1.16298	0.0263399
ENSMUSG00000040751	Lat2	1.16109	0.0159007
ENSMUSG00000094530	Gm21399	1.16075	0.000648083
ENSMUSG00000026356	Dars	1.15705	0.0153145
ENSMUSG00000026656	Fcgr2b	1.15576	0.0484118
ENSMUSG00000028691	Prdx1	1.13535	0.00502902
ENSMUSG00000020496	Rnf187	1.13508	0.00430756
ENSMUSG00000041168	Lonp1	1.13435	0.0447771
ENSMUSG00000027429	Sec23b	1.12892	0.0092586
ENSMUSG00000027712	Anxa5	1.12568	0.0235812
ENSMUSG00000083443	Gm15519	1.12308	0.0373979
ENSMUSG00000005142	Man2b1	1.1186	0.0418027
ENSMUSG00000038615	Nfe2l1	1.1138	0.00582184
ENSMUSG00000031129	Slc9a9	1.11193	0.0474422
ENSMUSG00000019998	Stx7	1.10547	0.0184051
ENSMUSG00000020864	Ankrd40	1.10005	0.0407899
ENSMUSG00000020358	Hnrnpab	1.09728	0.0116139
ENSMUSG00000033735	Spr	1.09714	0.0228237
ENSMUSG00000038366	Lasp1	1.09699	0.0065087
ENSMUSG00000035778	Ggta1	1.09632	0.0458008
ENSMUSG00000040354	Mars	1.09431	0.0450342
ENSMUSG00000027642	Rpn2	1.089	0.00830176
ENSMUSG00000032383	Ppib	1.08802	0.0476267
ENSMUSG00000031751	Amfr	1.08501	0.0128377
ENSMUSG00000058809	Hspd1-ps3	1.07651	0.0423
ENSMUSG00000021973	Micu2	1.07625	0.0175773
ENSMUSG00000029366	Dck	1.07381	0.0228286
ENSMUSG00000074781	Ube2n	1.0723	0.0304748
ENSMUSG00000021610	Clptm1l	1.07199	0.00510455
ENSMUSG00000022559	Fbxl6	1.07147	0.0134982
ENSMUSG00000029213	Commd8	1.07046	0.0452278
ENSMUSG00000020780	Srp68	1.05102	0.0473235
ENSMUSG00000020235	Fzr1	1.04592	0.0279566
ENSMUSG00000016541	Atxn10	1.04396	0.0171745
ENSMUSG00000020571	Pdia6	1.04388	0.0331189
ENSMUSG00000030286	Emc3	1.04029	0.0270086
ENSMUSG00000022241	Tars	1.03023	0.0281175
ENSMUSG00000024740	Ddb1	1.02977	0.0311717
ENSMUSG00000029103	Lrpap1	1.0204	0.0463153
ENSMUSG00000030120	Mlf2	1.01867	0.00584767
ENSMUSG00000099875	Rbm3-ps	1.00997	0.0441298
ENSMUSG00000073468	Sft2d1	0.99494	0.0248613
ENSMUSG00000038650	Rnh1	0.990395	0.0385788
ENSMUSG00000029462	Vps29	0.98923	0.0316408
ENSMUSG00000002014	Ssr4	0.988765	0.0210638
ENSMUSG00000064208	Gm10145	0.985979	0.0484137
ENSMUSG00000062210	Tnfaip8	0.984776	0.0360821
ENSMUSG00000061479	Snrpa	0.979068	0.0262482
ENSMUSG00000027340	Slc23a2	0.974426	0.047842
ENSMUSG00000025575	Cant1	0.971494	0.0144755
ENSMUSG00000017221	Psmd3	0.969608	0.0155143
ENSMUSG00000032382	Snx1	0.961635	0.0422137
ENSMUSG00000025289	Prdx4	0.95849	0.0400576
ENSMUSG00000028165	Cisd2	0.944046	0.0446068
ENSMUSG00000038324	Trpc4ap	0.938185	0.0498502
ENSMUSG00000069899	Gm12166	0.926642	0.0250061
ENSMUSG00000025917	Cops5	0.925408	0.0124188
ENSMUSG00000024583	Txnl1	0.881673	0.0499057
ENSMUSG00000028618	Tmem59	0.877713	0.0162389
ENSMUSG00000030662	Ipo5	0.867807	0.0319754
ENSMUSG00000048163	Selplg	0.865144	0.0475519
ENSMUSG00000028932	Psmc2	0.852012	0.0310417
ENSMUSG00000008348	Ubc	0.836197	0.0175773
ENSMUSG00000020612	Prkar1a	0.765086	0.0429778
ENSMUSG00000083097	Gm14494	0.739506	0.0474318

## Sheet: TAM-MONO
ensembl_gene_id	Gene_name	log2FoldChange	padj	up	ensembl_gene_id	Gene_name	log2FoldChange	padj	down
ENSMUSG00000035373	Ccl7	10.7058	2.62862e-30	860	ENSMUSG00000069919	Hba-a1	-12.5738	1.65113e-42	738
ENSMUSG00000042286	Stab1	10.6953	1.51309e-31		ENSMUSG00000069917	Hba-a2	-11.9704	3.07489e-32
ENSMUSG00000032496	Ltf	10.4826	3.60415e-30		ENSMUSG00000073940	Hbb-bt	-11.7655	1.22009e-38
ENSMUSG00000000957	Mmp14	10.4087	5.4296e-58		ENSMUSG00000052305	Hbb-bs	-11.6698	1.07208e-34
ENSMUSG00000030117	Gdf3	10.4008	2.79402e-28		ENSMUSG00000025270	Alas2	-10.1111	2.91532e-17
ENSMUSG00000001622	Csn3	10.1721	4.22431e-21		ENSMUSG00000021879	Dnah12	-8.50321	3.69177e-11
ENSMUSG00000005672	Kit	10.0743	1.58869e-21		ENSMUSG00000014453	Blk	-8.16872	2.14253e-10
ENSMUSG00000071547	Nt5dc2	9.65235	7.12983e-19		ENSMUSG00000024206	Rfx2	-7.55638	9.8283e-17
ENSMUSG00000085295	4930430E12Rik	9.31085	4.50042e-17		ENSMUSG00000025889	Snca	-7.54305	7.50248e-11
ENSMUSG00000035385	Ccl2	9.14205	2.5524e-37		ENSMUSG00000094335	Igkv1-117	-7.42887	7.3951e-08
ENSMUSG00000062960	Kdr	9.13305	5.29986e-17		ENSMUSG00000118314	1700001K23Rik	-7.35363	1.22926e-08
ENSMUSG00000040552	C3ar1	9.06938	5.47627e-65		ENSMUSG00000062859	Tcp11	-7.15783	9.11138e-08
ENSMUSG00000009185	Ccl8	8.96746	1.91416e-15		ENSMUSG00000043468	Adam30	-6.87317	1.43701e-07
ENSMUSG00000033213	AA467197	8.96739	6.33921e-16		ENSMUSG00000018168	Ikzf3	-6.80018	8.07907e-10
ENSMUSG00000045404	Kcnk13	8.89571	1.01367e-15		ENSMUSG00000102912	Gm20731	-6.63811	8.43434e-06
ENSMUSG00000040829	Zmynd15	8.89477	4.1312e-19		ENSMUSG00000112734	Gm47644	-6.60483	4.20628e-06
ENSMUSG00000045312	Lhfpl2	8.88358	3.24408e-22		ENSMUSG00000097160	A630072L19Rik	-6.54674	4.61795e-09
ENSMUSG00000035352	Ccl12	8.869	1.42938e-25		ENSMUSG00000020642	Rnf144a	-6.39948	1.11516e-09
ENSMUSG00000031451	Gas6	8.85057	4.83541e-19		ENSMUSG00000093861	Igkv1-110	-6.34452	6.37575e-05
ENSMUSG00000053007	Creb5	8.70046	2.665e-14		ENSMUSG00000106904	Gm43029	-6.22908	3.85985e-06
ENSMUSG00000022415	Syngr1	8.57047	5.19378e-20		ENSMUSG00000113831	Gm49602	-6.17398	3.13487e-05
ENSMUSG00000026051	Ecrg4	8.5677	6.66321e-12		ENSMUSG00000024548	Setbp1	-6.06313	1.07537e-08
ENSMUSG00000022246	Rai14	8.51577	2.22613e-17		ENSMUSG00000097636	Mirt1	-6.04	4.22088e-13
ENSMUSG00000037095	Lrg1	8.38468	2.82965e-11		ENSMUSG00000097793	Gm17259	-5.99683	9.07634e-05
ENSMUSG00000023046	Igfbp6	8.29274	4.83381e-13		ENSMUSG00000096490	Igkv10-94	-5.95309	0.000224339
ENSMUSG00000029134	Plb1	8.22574	1.92644e-11		ENSMUSG00000070868	Skint3	-5.94106	1.53955e-13
ENSMUSG00000061577	Adgrg5	8.20727	2.79679e-12		ENSMUSG00000020992	4930512B01Rik	-5.91331	7.28672e-06
ENSMUSG00000020829	Slc46a1	8.19042	7.02118e-12		ENSMUSG00000087175	Gm15133	-5.90569	0.000108325
ENSMUSG00000018920	Cxcl16	8.16781	8.17481e-17		ENSMUSG00000105545	4930599N24Rik	-5.85756	0.000137989
ENSMUSG00000027570	Col9a3	8.14952	6.66321e-12		ENSMUSG00000104720	Gm43138	-5.83175	0.000280818
ENSMUSG00000027315	Spint1	8.06813	7.37644e-20		ENSMUSG00000105514	Gm42913	-5.82415	0.000268876
ENSMUSG00000003534	Ddr1	8.01166	1.1172e-10		ENSMUSG00000005540	Fcer2a	-5.77967	0.000135688
ENSMUSG00000034226	Rhov	7.96355	1.13141e-09		ENSMUSG00000108394	Gm45477	-5.77679	1.21561e-05
ENSMUSG00000060183	Cxcl11	7.90761	5.69706e-11		ENSMUSG00000050377	Il31ra	-5.77255	2.33999e-05
ENSMUSG00000047230	Cldn2	7.87784	1.2167e-09		ENSMUSG00000031377	Bmx	-5.73645	2.59245e-06
ENSMUSG00000047592	Nxpe5	7.86642	7.09895e-11		ENSMUSG00000030154	Klrb1f	-5.59904	6.01114e-06
ENSMUSG00000074457	S100a16	7.85937	3.52016e-10		ENSMUSG00000096336	Igkv1-135	-5.58934	0.000794364
ENSMUSG00000029304	Spp1	7.78586	3.12636e-45		ENSMUSG00000058831	Opn1sw	-5.52759	0.000642844
ENSMUSG00000029816	Gpnmb	7.76149	8.373e-14		ENSMUSG00000026616	Cr2	-5.51084	0.000900652
ENSMUSG00000027546	Atp9a	7.66104	9.10269e-09		ENSMUSG00000103497	Gm37407	-5.30752	2.3165e-05
ENSMUSG00000062127	Cttnbp2nl	7.64298	3.89401e-24		ENSMUSG00000008307	1700109H08Rik	-5.27267	1.53478e-07
ENSMUSG00000055322	Tns1	7.63312	2.2134e-11		ENSMUSG00000022818	Cyp2ab1	-5.2625	0.000163259
ENSMUSG00000021822	Plau	7.62199	1.95498e-09		ENSMUSG00000116626	Gm49705	-5.22512	0.000250557
ENSMUSG00000026822	Lcn2	7.60543	5.56102e-15		ENSMUSG00000056656	Apol8	-5.20108	0.00083106
ENSMUSG00000057092	Fxyd3	7.59426	2.26787e-09		ENSMUSG00000093465	Gm20682	-5.18057	1.22664e-06
ENSMUSG00000061666	Gdpd1	7.55274	2.31744e-09		ENSMUSG00000113250	Gm48585	-5.15091	0.00126479
ENSMUSG00000024535	Snx24	7.48443	4.88869e-09		ENSMUSG00000078787	Cyp2t4	-5.11486	0.00024531
ENSMUSG00000005947	Itgae	7.47825	1.52442e-11		ENSMUSG00000103291	Gm38235	-5.09767	2.33525e-09
ENSMUSG00000028640	Tfap2c	7.42115	3.87872e-09		ENSMUSG00000031520	Vegfc	-5.07858	3.47324e-05
ENSMUSG00000000567	Sox9	7.41835	9.03332e-12		ENSMUSG00000072596	Ear2	-5.07583	4.13795e-08
ENSMUSG00000020932	Gfap	7.4101	3.42706e-09		ENSMUSG00000110570	Gm45778	-5.04189	0.00112878
ENSMUSG00000035372	1810055G02Rik	7.40457	2.42043e-09		ENSMUSG00000015452	Ager	-5.01945	0.0015784
ENSMUSG00000070427	Il18bp	7.39378	9.15379e-15		ENSMUSG00000103151	Gm38292	-5.01044	1.77285e-05
ENSMUSG00000006777	Krt23	7.37792	3.88286e-08		ENSMUSG00000055494	Gm14168	-5.00454	0.00493488
ENSMUSG00000036362	P2ry13	7.34879	3.69276e-12		ENSMUSG00000024673	Ms4a1	-4.99529	0.00446149
ENSMUSG00000001763	Tspan33	7.32355	2.5173e-08		ENSMUSG00000115553	Gm49124	-4.98282	0.00159956
ENSMUSG00000025856	Pdgfa	7.26592	5.69706e-11		ENSMUSG00000105935	Gm43628	-4.94538	0.000303936
ENSMUSG00000027165	B230118H07Rik	7.19209	1.47539e-08		ENSMUSG00000002769	Gnmt	-4.94461	0.000200976
ENSMUSG00000039481	Nrtn	7.18047	2.28224e-08		ENSMUSG00000085109	Gm15356	-4.91851	1.56271e-06
ENSMUSG00000043099	Hic1	7.17562	2.08981e-08		ENSMUSG00000040694	Apobec2	-4.91828	0.00151811
ENSMUSG00000002104	Rapsn	7.17422	5.79506e-08		ENSMUSG00000021182	Ccdc88c	-4.90702	3.94128e-15
ENSMUSG00000035914	Cd276	7.13775	2.22172e-10		ENSMUSG00000106757	Gm43482	-4.86521	0.000303181
ENSMUSG00000020150	Gamt	7.10248	5.32454e-08		ENSMUSG00000103821	D430013B06Rik	-4.86513	0.00104562
ENSMUSG00000023031	Cela1	7.08082	3.66701e-08		ENSMUSG00000104213	Ighd	-4.86071	2.85495e-05
ENSMUSG00000050232	Cxcr3	7.04601	8.18106e-10		ENSMUSG00000045087	S1pr5	-4.82546	8.63072e-06
ENSMUSG00000055612	Cdca7	7.04048	2.29307e-07		ENSMUSG00000020681	Ace	-4.77735	1.38352e-08
ENSMUSG00000032860	P2ry2	7.03424	1.19335e-09		ENSMUSG00000029477	Morn3	-4.77244	2.16964e-05
ENSMUSG00000017716	Birc5	6.99357	2.26787e-09		ENSMUSG00000046280	She	-4.76676	0.0016229
ENSMUSG00000097006	9530082P21Rik	6.99093	2.90773e-07		ENSMUSG00000049001	Ndnf	-4.75866	0.00330064
ENSMUSG00000031502	Col4a1	6.98996	1.20294e-07		ENSMUSG00000031618	Nr3c2	-4.67045	0.00832997
ENSMUSG00000024665	Fads2	6.95278	2.38296e-11		ENSMUSG00000061723	Tnnt3	-4.66062	0.000617162
ENSMUSG00000047861	Foxi1	6.92885	8.49081e-07		ENSMUSG00000082686	Gm12961	-4.65355	0.0103559
ENSMUSG00000035638	Muc20	6.90625	5.06598e-07		ENSMUSG00000104940	Gm42908	-4.62644	0.000230369
ENSMUSG00000036887	C1qa	6.90526	1.3911e-09		ENSMUSG00000085802	Gm16059	-4.62169	0.000687066
ENSMUSG00000074361	C5ar2	6.8922	1.75904e-07		ENSMUSG00000083209	Gm11969	-4.59537	9.63721e-05
ENSMUSG00000063234	Gpr84	6.88371	7.17556e-07		ENSMUSG00000097108	Gm26581	-4.59493	0.0105624
ENSMUSG00000015854	Cd5l	6.87193	2.41093e-07		ENSMUSG00000029287	Tgfbr3	-4.58825	3.01427e-10
ENSMUSG00000043300	B3galnt1	6.8708	1.70393e-06		ENSMUSG00000095589	Ighv1-55	-4.58502	0.0145122
ENSMUSG00000045502	Hcar2	6.84399	9.32144e-11		ENSMUSG00000117704	Gm50273	-4.5645	0.00271231
ENSMUSG00000054675	Tmem119	6.76799	4.16125e-14		ENSMUSG00000095061	E030018B13Rik	-4.56	0.00103811
ENSMUSG00000000983	Wfdc18	6.76471	1.02416e-15		ENSMUSG00000112759	Gm47615	-4.55203	1.02979e-07
ENSMUSG00000019987	Arg1	6.73262	1.24669e-11		ENSMUSG00000085771	C230066G23Rik	-4.54361	0.00949681
ENSMUSG00000040026	Saa3	6.73214	2.25403e-10		ENSMUSG00000081974	Gm11960	-4.53489	0.00206967
ENSMUSG00000081169	Gm12551	6.73181	9.15405e-07		ENSMUSG00000105606	Igkv2-109	-4.52557	0.0162009
ENSMUSG00000063506	Arhgap22	6.72748	6.28058e-08		ENSMUSG00000103495	Gm37409	-4.52404	0.000155888
ENSMUSG00000033295	Ptprf	6.72695	5.18813e-11		ENSMUSG00000038421	Fcrla	-4.51979	0.00143739
ENSMUSG00000020053	Igf1	6.70051	1.39296e-06		ENSMUSG00000108388	Gm44673	-4.49937	0.0145147
ENSMUSG00000036896	C1qc	6.68349	1.39353e-08		ENSMUSG00000070891	Gm12689	-4.48817	0.0142511
ENSMUSG00000023909	Paqr4	6.66341	8.48418e-07		ENSMUSG00000091491	Vmn2r97	-4.48422	0.0146073
ENSMUSG00000000308	Ckmt1	6.65626	3.75944e-06		ENSMUSG00000020787	P2rx1	-4.44605	0.00486726
ENSMUSG00000015094	Npdc1	6.64738	5.47929e-06		ENSMUSG00000076934	Iglv1	-4.42441	0.0214737
ENSMUSG00000021720	Rnf180	6.63911	3.04501e-09		ENSMUSG00000103703	Gm42568	-4.42041	0.0205697
ENSMUSG00000034591	Slc41a2	6.63683	2.70491e-06		ENSMUSG00000110159	Gm45501	-4.40814	0.00405196
ENSMUSG00000022659	Gcsam	6.62729	7.15505e-06		ENSMUSG00000104052	Gm38125	-4.40562	0.00263647
ENSMUSG00000046323	Dppa3	6.61552	1.34522e-06		ENSMUSG00000069804	Gm10277	-4.37242	7.19082e-05
ENSMUSG00000031075	Ano1	6.61552	5.70583e-06		ENSMUSG00000039579	Grin3a	-4.37227	0.0227887
ENSMUSG00000025269	Apex2	6.61539	3.84227e-06		ENSMUSG00000093739	Gm20692	-4.36461	0.0192013
ENSMUSG00000034855	Cxcl10	6.60968	4.31391e-17		ENSMUSG00000102556	Gm37569	-4.34057	0.00821918
ENSMUSG00000043664	Tmem221	6.60055	3.32244e-08		ENSMUSG00000029212	Gabrb1	-4.33773	0.0243151
ENSMUSG00000101655	2310040G24Rik	6.57752	2.53479e-06		ENSMUSG00000095105	Edaradd	-4.32799	0.0189514
ENSMUSG00000079110	Capn3	6.52849	6.43088e-06		ENSMUSG00000032946	Rasgrp2	-4.30756	9.80001e-12
ENSMUSG00000039062	Anpep	6.51158	9.43184e-08		ENSMUSG00000094626	Tmem121b	-4.29749	0.0226191
ENSMUSG00000027399	Il1a	6.50685	6.62679e-08		ENSMUSG00000043794	D830025C05Rik	-4.27053	0.00334233
ENSMUSG00000073555	Gm4951	6.49927	2.57058e-06		ENSMUSG00000106696	Gm42729	-4.25503	0.000183423
ENSMUSG00000002799	Jag2	6.48978	1.21561e-05		ENSMUSG00000078651	Aoc2	-4.23409	0.00399295
ENSMUSG00000043088	Il17re	6.48074	3.85675e-06		ENSMUSG00000033170	Card10	-4.23264	0.000155893
ENSMUSG00000026131	Dst	6.47816	4.61795e-09		ENSMUSG00000111496	Gm47483	-4.2324	6.06812e-05
ENSMUSG00000053338	Tarm1	6.46425	7.74546e-08		ENSMUSG00000032323	Cyp11a1	-4.22825	0.0304469
ENSMUSG00000086150	Bach2os	6.46248	8.43434e-06		ENSMUSG00000114048	4930549C15Rik	-4.21632	0.00237276
ENSMUSG00000076431	Sox4	6.46191	2.27633e-08		ENSMUSG00000103591	Gm38365	-4.16719	0.000596236
ENSMUSG00000079037	Prnp	6.46077	3.90571e-06		ENSMUSG00000048015	Neurod4	-4.15983	0.0339989
ENSMUSG00000022479	Vdr	6.41157	9.10269e-09		ENSMUSG00000086075	Gm15728	-4.14864	0.0297308
ENSMUSG00000007097	Atp1a2	6.38503	3.53475e-09		ENSMUSG00000076672	Ighv3-6	-4.1353	0.0355855
ENSMUSG00000036473	Tbc1d24	6.37785	7.3951e-08		ENSMUSG00000024174	Pot1b	-4.13193	6.35609e-06
ENSMUSG00000028555	Ttc39a	6.37519	4.60497e-07		ENSMUSG00000093765	Gm20658	-4.12959	0.0105283
ENSMUSG00000020541	Tom1l1	6.33376	2.38709e-06		ENSMUSG00000104400	Gm38010	-4.12619	0.0361798
ENSMUSG00000062312	Erbb2	6.31023	9.59895e-08		ENSMUSG00000106251	Gm42658	-4.12097	0.0141103
ENSMUSG00000030162	Olr1	6.30785	1.05302e-05		ENSMUSG00000089145	Gm25265	-4.11841	0.00322209
ENSMUSG00000038400	Pmepa1	6.30087	3.60004e-32		ENSMUSG00000104136	Gm36955	-4.10689	0.0370266
ENSMUSG00000021097	Clmn	6.27071	2.16778e-05		ENSMUSG00000015093	Clic3	-4.10077	0.0304469
ENSMUSG00000044217	Aqp5	6.24258	1.33367e-05		ENSMUSG00000085784	Gm12158	-4.0921	0.0382726
ENSMUSG00000031274	Col4a5	6.22342	5.65022e-07		ENSMUSG00000067149	Jchain	-4.07884	0.0392241
ENSMUSG00000070473	Cldn3	6.21693	3.19259e-08		ENSMUSG00000103734	Gm37651	-4.0759	0.015506
ENSMUSG00000024798	Htr7	6.21597	2.16964e-05		ENSMUSG00000030468	Siglecg	-4.07135	0.0029466
ENSMUSG00000033022	Cdo1	6.2116	2.62482e-05		ENSMUSG00000103085	Gm38120	-4.04439	0.000100182
ENSMUSG00000018672	Copz2	6.20564	9.2824e-07		ENSMUSG00000032915	Adgre4	-4.02821	1.10957e-07
ENSMUSG00000090877	Hspa1b	6.19207	3.60386e-08		ENSMUSG00000104592	Gm42721	-4.02607	0.0426429
ENSMUSG00000033965	Slc16a2	6.18477	1.43117e-05		ENSMUSG00000087480	Gm15910	-4.01996	0.043123
ENSMUSG00000020027	Socs2	6.16872	3.75222e-05		ENSMUSG00000085687	Gm16153	-4.01147	0.00677088
ENSMUSG00000038963	Slco4a1	6.15896	4.77471e-06		ENSMUSG00000070315	4930581F22Rik	-4.00564	0.000723115
ENSMUSG00000002055	Spag5	6.15734	6.48312e-05		ENSMUSG00000114094	Gm48375	-4.005	0.000506833
ENSMUSG00000001504	Irx2	6.1528	5.32454e-08		ENSMUSG00000070873	Lilra5	-4.00019	0.0021761
ENSMUSG00000026303	Mlph	6.14125	6.68968e-05		ENSMUSG00000038195	Rilp	-3.98773	0.0272542
ENSMUSG00000025151	Maged1	6.11005	1.95748e-12		ENSMUSG00000031397	Tktl1	-3.96868	0.00951896
ENSMUSG00000102975	Gm37347	6.06039	3.35582e-06		ENSMUSG00000026729	4930562F07Rik	-3.96718	0.0115421
ENSMUSG00000020614	Fam20a	6.0408	7.72824e-06		ENSMUSG00000025359	Pmel	-3.96472	0.00377169
ENSMUSG00000051435	Fhad1	6.03449	4.4328e-05		ENSMUSG00000085417	Gm13919	-3.94931	0.000590188
ENSMUSG00000025165	Sectm1a	6.03201	4.54911e-05		ENSMUSG00000023473	Celsr3	-3.94393	0.00193458
ENSMUSG00000018417	Myo1b	6.01099	3.84227e-06		ENSMUSG00000108365	Gm44951	-3.92706	0.00899246
ENSMUSG00000026566	Mpzl1	6.00308	2.06945e-05		ENSMUSG00000048279	Sacs	-3.91049	0.000857658
ENSMUSG00000021125	Arg2	5.99033	4.14267e-05		ENSMUSG00000114576	Naip3-ps1	-3.90138	0.004694
ENSMUSG00000029417	Cxcl9	5.9822	1.56694e-06		ENSMUSG00000056602	Fry	-3.90033	2.21171e-09
ENSMUSG00000036867	Smad6	5.97981	2.835e-06		ENSMUSG00000048924	Ccdc125	-3.88024	3.5787e-05
ENSMUSG00000021253	Tgfb3	5.95751	0.00022362		ENSMUSG00000048498	Cd300e	-3.8322	0.00379734
ENSMUSG00000039452	Snx22	5.95529	5.29838e-05		ENSMUSG00000074652	Myh7b	-3.83201	0.0497391
ENSMUSG00000039976	Tbc1d16	5.94488	6.53117e-07		ENSMUSG00000030068	Gm20696	-3.82321	0.00392013
ENSMUSG00000028463	Car9	5.92864	0.000156329		ENSMUSG00000017309	Cd300lg	-3.82169	0.00257318
ENSMUSG00000053977	Cd8a	5.92387	2.87089e-08		ENSMUSG00000028359	Orm3	-3.81728	0.00394085
ENSMUSG00000075590	Nrbp2	5.92112	0.000179005		ENSMUSG00000073678	Pgap1	-3.78413	3.21023e-07
ENSMUSG00000023960	Enpp5	5.91647	2.10906e-05		ENSMUSG00000104488	Gm38062	-3.77663	0.000403149
ENSMUSG00000106820	D5Ertd605e	5.91535	7.14439e-05		ENSMUSG00000031613	Hpgd	-3.76516	0.00128411
ENSMUSG00000022150	Dab2	5.91098	3.62363e-07		ENSMUSG00000115044	Gm48978	-3.76497	0.0494214
ENSMUSG00000022146	Osmr	5.90996	0.000141972		ENSMUSG00000047246	Hist1h2be	-3.75533	0.00275145
ENSMUSG00000068246	Apol9b	5.90022	2.06268e-06		ENSMUSG00000105677	Gm43328	-3.72213	0.00253529
ENSMUSG00000006269	Atp6v1b1	5.87624	0.000161122		ENSMUSG00000042284	Itga1	-3.7093	0.000395024
ENSMUSG00000053044	Cd8b1	5.87274	7.27971e-07		ENSMUSG00000105071	Gm43336	-3.70118	7.05498e-05
ENSMUSG00000032372	Plscr2	5.86695	7.86314e-06		ENSMUSG00000027858	Tspan2	-3.68792	0.0166484
ENSMUSG00000005410	Mcm5	5.85554	2.14253e-10		ENSMUSG00000113917	Gm48382	-3.67461	0.00299725
ENSMUSG00000075585	6330403L08Rik	5.85258	0.000107997		ENSMUSG00000022041	Chrna2	-3.66586	0.00614884
ENSMUSG00000029096	Htra3	5.84906	0.000294744		ENSMUSG00000114584	Gm47694	-3.64556	0.00750899
ENSMUSG00000050410	Tcf19	5.84487	8.44227e-06		ENSMUSG00000027776	Il12a	-3.64123	0.0472491
ENSMUSG00000026683	Nuf2	5.82621	0.000157988		ENSMUSG00000090397	Gm17096	-3.63769	0.0159118
ENSMUSG00000034906	Ncaph	5.8215	7.91476e-06		ENSMUSG00000008496	Pou2f2	-3.63742	3.16888e-20
ENSMUSG00000012350	Ehf	5.81846	5.43856e-07		ENSMUSG00000090015	Gm15446	-3.6142	0.0334544
ENSMUSG00000031760	Mt3	5.8091	0.000108374		ENSMUSG00000066687	Zbtb16	-3.60511	0.00608855
ENSMUSG00000023043	Krt18	5.79669	2.33525e-09		ENSMUSG00000057835	Zfp119a	-3.59327	0.0013891
ENSMUSG00000022548	Apod	5.79615	2.82635e-06		ENSMUSG00000032648	Pygm	-3.5915	0.00860616
ENSMUSG00000027221	Chst1	5.79101	1.70491e-07		ENSMUSG00000102721	A630081D01Rik	-3.58247	0.00210951
ENSMUSG00000027803	Wwtr1	5.76816	9.49764e-07		ENSMUSG00000100901	Gm18829	-3.56507	0.0420653
ENSMUSG00000020357	Flt4	5.76812	0.000404074		ENSMUSG00000086121	Gm16068	-3.56367	0.0227456
ENSMUSG00000079227	Ccr5	5.76749	1.42938e-25		ENSMUSG00000104524	Gm37333	-3.56321	0.0176182
ENSMUSG00000006931	P3h4	5.76704	6.727e-05		ENSMUSG00000001604	Tcea3	-3.54929	0.00469033
ENSMUSG00000063611	Gm10134	5.7458	1.42991e-06		ENSMUSG00000097275	Gm26648	-3.54346	0.0103838
ENSMUSG00000025014	Dntt	5.74362	4.58687e-05		ENSMUSG00000031391	L1cam	-3.53154	0.000871902
ENSMUSG00000022240	Ctnnd2	5.73993	1.79411e-05		ENSMUSG00000059842	Zfp341	-3.52249	0.0323184
ENSMUSG00000027002	Nckap1	5.73974	2.71144e-05		ENSMUSG00000023912	Slc25a27	-3.50948	0.0111495
ENSMUSG00000018459	Slc13a3	5.72784	0.000160785		ENSMUSG00000074519	Zfp971	-3.50848	0.00617346
ENSMUSG00000015083	C8g	5.71497	0.00026		ENSMUSG00000092572	Serpinb10	-3.50486	1.38781e-05
ENSMUSG00000041548	Hspb8	5.70702	0.000305615		ENSMUSG00000051457	Spn	-3.48276	6.19622e-07
ENSMUSG00000043419	Rnf227	5.70474	2.87015e-05		ENSMUSG00000108180	Gm44141	-3.47431	0.0479963
ENSMUSG00000090231	Cfb	5.70316	0.000174465		ENSMUSG00000113775	Gm48027	-3.47197	0.0383226
ENSMUSG00000027864	Ptgfrn	5.69976	0.000101224		ENSMUSG00000003228	Grk5	-3.47037	0.0152927
ENSMUSG00000019080	Mfsd3	5.69556	0.000190204		ENSMUSG00000074899	Sptbn5	-3.46088	0.0469824
ENSMUSG00000060962	Dmkn	5.69098	0.000253055		ENSMUSG00000085786	Gm15987	-3.45774	8.59143e-06
ENSMUSG00000047501	Cldn4	5.68992	9.44049e-05		ENSMUSG00000114605	C130051F05Rik	-3.45671	0.0252593
ENSMUSG00000039715	Wdr34	5.67947	0.000273738		ENSMUSG00000096991	Gm26789	-3.45429	0.000105421
ENSMUSG00000057346	Apol9a	5.67096	0.000301048		ENSMUSG00000028977	Casz1	-3.45357	0.000161122
ENSMUSG00000027800	Tm4sf1	5.6701	1.09875e-09		ENSMUSG00000108455	Gm44745	-3.43973	0.00859336
ENSMUSG00000053846	Lipg	5.66241	0.00025788		ENSMUSG00000103869	Gm37420	-3.43863	0.0159432
ENSMUSG00000017723	Wfdc2	5.65719	5.35569e-10		ENSMUSG00000102719	Gm37760	-3.43811	0.00257318
ENSMUSG00000085939	Cd63-ps	5.654	2.51281e-06		ENSMUSG00000048721	Fndc9	-3.43537	0.0480469
ENSMUSG00000019558	Slc6a8	5.6489	3.85577e-05		ENSMUSG00000111212	Gm47087	-3.42666	0.0362902
ENSMUSG00000029101	Rgs12	5.62952	0.000319482		ENSMUSG00000034731	Dgkh	-3.42235	5.28509e-07
ENSMUSG00000002059	Rab34	5.6291	7.23305e-07		ENSMUSG00000022708	Zbtb20	-3.42117	2.08507e-07
ENSMUSG00000026249	Serpine2	5.61945	2.34271e-09		ENSMUSG00000044229	Nxpe4	-3.40594	0.0153348
ENSMUSG00000000303	Cdh1	5.61683	1.69844e-07		ENSMUSG00000111213	Gm47867	-3.38581	0.0343488
ENSMUSG00000032418	Me1	5.6158	0.000614736		ENSMUSG00000018427	Ypel2	-3.38399	0.00524408
ENSMUSG00000117239	Gpr31c	5.61566	5.33028e-05		ENSMUSG00000050503	Fbxl22	-3.37872	0.0162009
ENSMUSG00000031748	Gnao1	5.60346	0.000614736		ENSMUSG00000030067	Foxp1	-3.36715	3.93815e-08
ENSMUSG00000022094	Slc39a14	5.60341	4.72642e-10		ENSMUSG00000085762	Lrrc75aos2	-3.35955	0.0225203
ENSMUSG00000051969	Tlr11	5.60198	0.000364953		ENSMUSG00000104262	Gm37747	-3.35549	0.0133963
ENSMUSG00000050777	Tmem37	5.59073	1.05223e-06		ENSMUSG00000107756	Gm44164	-3.35422	3.64508e-06
ENSMUSG00000104713	Gbp6	5.58089	0.000364953		ENSMUSG00000111082	Gm30934	-3.34293	0.0243111
ENSMUSG00000018217	Pmp22	5.572	1.16248e-06		ENSMUSG00000092625	Gm20404	-3.3365	0.0273383
ENSMUSG00000020649	Rrm2	5.56777	5.50561e-07		ENSMUSG00000055044	Pdlim1	-3.32815	1.03234e-05
ENSMUSG00000027962	Vcam1	5.56197	6.49602e-05		ENSMUSG00000060600	Eno3	-3.30822	1.21505e-06
ENSMUSG00000027186	Elf5	5.55903	4.54911e-05		ENSMUSG00000026235	Epha4	-3.29626	0.0346213
ENSMUSG00000026258	Snorc	5.55092	0.000484061		ENSMUSG00000033906	Zdhhc15	-3.29129	0.0225462
ENSMUSG00000023191	P3h3	5.5472	0.000609165		ENSMUSG00000100629	Gm28192	-3.28364	0.00810343
ENSMUSG00000042638	Gucy2c	5.54323	0.000479179		ENSMUSG00000051177	Plcb1	-3.27266	0.00100866
ENSMUSG00000071311	Gpr31b	5.52467	0.000559564		ENSMUSG00000055370	Gm9968	-3.26985	0.00794237
ENSMUSG00000094027	Gm21762	5.51269	0.000614736		ENSMUSG00000008193	Spib	-3.26159	0.0369732
ENSMUSG00000024697	Gna14	5.50118	0.000183423		ENSMUSG00000052407	Ccdc171	-3.25995	0.0105624
ENSMUSG00000020773	Trim47	5.48424	2.93163e-07		ENSMUSG00000079481	Nhsl2	-3.25079	0.000338692
ENSMUSG00000050295	Foxc1	5.47692	0.000820026		ENSMUSG00000020788	Atp2a3	-3.24708	4.58687e-05
ENSMUSG00000103308	Gm37800	5.46326	0.00070802		ENSMUSG00000103657	Gm37204	-3.24656	0.0189514
ENSMUSG00000020439	Smtn	5.46256	0.000614736		ENSMUSG00000040451	Sgms1	-3.24518	7.24606e-13
ENSMUSG00000003051	Elf3	5.45941	0.000128038		ENSMUSG00000113003	Gm47138	-3.23108	0.000171711
ENSMUSG00000002504	Slc9a3r2	5.4444	0.000767416		ENSMUSG00000086199	Bcas3os1	-3.22716	0.0440702
ENSMUSG00000028654	Mycl	5.44261	0.000687066		ENSMUSG00000085334	Gm12940	-3.21705	0.00726464
ENSMUSG00000027611	Procr	5.43915	0.000160754		ENSMUSG00000030577	Cd22	-3.21564	0.00304176
ENSMUSG00000040714	Klc3	5.43734	0.000898836		ENSMUSG00000034557	Zfyve9	-3.21053	0.000143792
ENSMUSG00000031780	Ccl17	5.43662	0.00032763		ENSMUSG00000037683	Armc3	-3.20617	0.000369452
ENSMUSG00000050556	Kcnb1	5.43647	0.000954893		ENSMUSG00000114689	Gm9465	-3.19278	0.015814
ENSMUSG00000032060	Cryab	5.43356	2.65131e-05		ENSMUSG00000027009	Itga4	-3.18969	9.73852e-08
ENSMUSG00000021411	Pxdc1	5.4204	1.48235e-06		ENSMUSG00000035455	Fignl1	-3.18475	0.0163592
ENSMUSG00000035314	Gdpd5	5.39533	4.54762e-06		ENSMUSG00000091586	Cyp4f17	-3.15968	0.0498805
ENSMUSG00000062300	Nectin2	5.38463	2.10513e-05		ENSMUSG00000098645	Gm27201	-3.15945	0.000221206
ENSMUSG00000015852	Fcrls	5.38404	3.90571e-06		ENSMUSG00000023800	Tiam2	-3.15707	0.00991884
ENSMUSG00000036905	C1qb	5.37718	0.00109031		ENSMUSG00000003418	St8sia6	-3.14925	0.0299609
ENSMUSG00000035105	Egln3	5.36964	2.22875e-05		ENSMUSG00000109984	Gm38948	-3.14899	0.0257167
ENSMUSG00000028458	Tesk1	5.3659	1.52666e-06		ENSMUSG00000025026	Add3	-3.14663	1.48495e-09
ENSMUSG00000039942	Ptger4	5.35745	7.74543e-18		ENSMUSG00000042249	Grk3	-3.14593	0.00136197
ENSMUSG00000031119	Gpc4	5.34846	0.00123535		ENSMUSG00000051682	Treml4	-3.13522	0.000112263
ENSMUSG00000023032	Slc4a8	5.34631	0.00129844		ENSMUSG00000106254	Gm42907	-3.12394	0.039427
ENSMUSG00000047712	Ust	5.34609	0.000202477		ENSMUSG00000106317	Gm43848	-3.12238	0.0151925
ENSMUSG00000108484	Gm18537	5.3432	0.00129844		ENSMUSG00000041673	Lrrc18	-3.11944	0.0341095
ENSMUSG00000022032	Scara5	5.33715	6.35609e-06		ENSMUSG00000105429	Gm43692	-3.11747	0.0435602
ENSMUSG00000026986	Hnmt	5.32874	0.00121864		ENSMUSG00000085471	4933423P22Rik	-3.10264	0.0164917
ENSMUSG00000025351	Cd63	5.3261	2.49167e-05		ENSMUSG00000103159	F830112A20Rik	-3.09157	0.0424768
ENSMUSG00000030200	Bcl2l14	5.31955	0.00129844		ENSMUSG00000030336	Cd27	-3.09066	0.000793127
ENSMUSG00000024672	Ms4a7	5.3156	2.26787e-09		ENSMUSG00000016493	Cd46	-3.08637	0.0373425
ENSMUSG00000071001	Hrct1	5.30918	0.000135652		ENSMUSG00000028885	Smpdl3b	-3.08106	0.00151397
ENSMUSG00000022505	Emp2	5.30501	1.03986e-05		ENSMUSG00000026579	F5	-3.07652	0.00606854
ENSMUSG00000027646	Src	5.29989	7.42771e-05		ENSMUSG00000105936	Gm43544	-3.0667	0.0170138
ENSMUSG00000036764	Dnajc12	5.29814	0.000324489		ENSMUSG00000089647	Gm2245	-3.05023	0.0114524
ENSMUSG00000033542	Arhgef5	5.29788	0.000224339		ENSMUSG00000038594	Cep85l	-3.04456	0.00507703
ENSMUSG00000028434	Epb41l4b	5.28355	0.00137289		ENSMUSG00000075297	H60b	-3.02302	0.025263
ENSMUSG00000022335	Zfat	5.27019	0.00148382		ENSMUSG00000002997	Prkar2b	-3.01363	0.00303916
ENSMUSG00000032062	2310030G06Rik	5.25949	0.00140562		ENSMUSG00000030592	Ryr1	-2.99692	9.7595e-06
ENSMUSG00000072980	Oip5	5.25904	0.00145593		ENSMUSG00000103284	3110080O07Rik	-2.98761	0.0396122
ENSMUSG00000024791	Cdca5	5.25148	0.000248479		ENSMUSG00000074419	Gm15448	-2.98031	0.00839059
ENSMUSG00000045414	Dipk2a	5.24661	2.44653e-07		ENSMUSG00000019820	Utrn	-2.97968	4.05816e-09
ENSMUSG00000031292	Cdkl5	5.24217	0.00193458		ENSMUSG00000006462	A530013C23Rik	-2.97859	0.00442768
ENSMUSG00000054474	Thnsl2	5.24076	9.65415e-05		ENSMUSG00000030413	Pglyrp1	-2.97231	0.000631177
ENSMUSG00000014361	Mertk	5.22869	9.01471e-05		ENSMUSG00000014846	Tppp3	-2.96806	7.83609e-10
ENSMUSG00000033006	Sox10	5.20648	0.00230319		ENSMUSG00000086064	4930439A04Rik	-2.95887	0.0480469
ENSMUSG00000024479	Mal2	5.19741	0.00256675		ENSMUSG00000102051	Ly6a2	-2.95825	0.00027069
ENSMUSG00000023045	Soat2	5.17951	3.23421e-05		ENSMUSG00000034610	Tut4	-2.95581	1.2088e-05
ENSMUSG00000020834	Dhrs13	5.17456	0.000294744		ENSMUSG00000022672	Prkdc	-2.95009	0.0091931
ENSMUSG00000115388	Eppk1	5.16053	0.00273868		ENSMUSG00000044465	Fam160a2	-2.94388	0.00448806
ENSMUSG00000034127	Tspan8	5.14403	0.00260213		ENSMUSG00000051586	Mical3	-2.94097	0.0325237
ENSMUSG00000041498	Kif14	5.1391	0.00254196		ENSMUSG00000105728	Gm42819	-2.94018	0.00030927
ENSMUSG00000024940	Ltbp3	5.13167	0.0009562		ENSMUSG00000107610	D530018E20Rik	-2.9325	0.0197726
ENSMUSG00000003882	Il7r	5.1215	2.51038e-05		ENSMUSG00000025094	Slc18a2	-2.92906	0.0416813
ENSMUSG00000073418	C4b	5.11998	7.1899e-06		ENSMUSG00000030427	Lilra6	-2.92198	0.00245804
ENSMUSG00000037148	Arhgap10	5.10308	0.000364953		ENSMUSG00000021892	Sh3bp5	-2.9054	0.000455417
ENSMUSG00000047040	Prr15l	5.10162	4.66399e-05		ENSMUSG00000062515	Fabp4	-2.88588	0.000391845
ENSMUSG00000039395	Mreg	5.06666	0.00303916		ENSMUSG00000022885	St6gal1	-2.88502	0.0251189
ENSMUSG00000008575	Nfib	5.06264	5.38188e-05		ENSMUSG00000078546	Zfp995	-2.86855	0.00544666
ENSMUSG00000020062	Slc5a8	5.0602	0.00371368		ENSMUSG00000102930	Gm38115	-2.86621	0.00148199
ENSMUSG00000024663	Rab3il1	5.0505	1.84492e-05		ENSMUSG00000035623	Rsf1	-2.86323	0.000176078
ENSMUSG00000028644	Ermap	5.04562	0.00346591		ENSMUSG00000103696	Gm37531	-2.86087	0.000364953
ENSMUSG00000034714	Ttyh2	5.03489	0.000922875		ENSMUSG00000045094	Arhgef37	-2.85931	0.000702648
ENSMUSG00000001870	Ltbp1	5.02552	5.12642e-05		ENSMUSG00000045038	Prkce	-2.85227	0.00130856
ENSMUSG00000026358	Rgs1	5.02522	3.19677e-10		ENSMUSG00000029836	Cbx3	-2.84927	0.00216717
ENSMUSG00000038235	F11r	5.00515	9.59889e-10		ENSMUSG00000034248	Slc25a37	-2.8453	0.000820026
ENSMUSG00000095419	Gm14328	4.97831	8.93172e-07		ENSMUSG00000102151	Gm37472	-2.84409	0.0206909
ENSMUSG00000018569	Cldn7	4.9747	5.09074e-11		ENSMUSG00000071796	6820431F20Rik	-2.83467	0.0040931
ENSMUSG00000045763	Basp1	4.9711	2.3165e-05		ENSMUSG00000036006	Ripor2	-2.83425	0.00333127
ENSMUSG00000066026	Dhrs3	4.95709	3.66701e-08		ENSMUSG00000043017	Ptgir	-2.8231	0.0339482
ENSMUSG00000030170	Wnt5b	4.95051	0.00482372		ENSMUSG00000046169	Adamts6	-2.82276	0.011297
ENSMUSG00000070047	Fat1	4.94079	0.00474594		ENSMUSG00000040441	Slc26a10	-2.82136	0.0203345
ENSMUSG00000050796	B3galt6	4.93739	0.00138489		ENSMUSG00000038205	Prkab2	-2.81704	0.00942111
ENSMUSG00000074852	Hpse2	4.9323	0.00482869		ENSMUSG00000105378	Gm42515	-2.8155	9.87049e-05
ENSMUSG00000040722	Scamp5	4.92979	0.00237539		ENSMUSG00000107276	Gm42858	-2.81042	0.0484837
ENSMUSG00000023232	Serinc2	4.90543	0.00349972		ENSMUSG00000044734	Serpinb1a	-2.80821	0.00186767
ENSMUSG00000025268	Maged2	4.90317	0.000298349		ENSMUSG00000105655	Gm42659	-2.80563	0.00172868
ENSMUSG00000026121	Sema4c	4.89949	0.00103811		ENSMUSG00000104339	C130089K02Rik	-2.79646	0.00138811
ENSMUSG00000013419	Zfp651	4.87295	0.00137289		ENSMUSG00000002885	Adgre5	-2.78555	1.09679e-08
ENSMUSG00000046658	Zfp316	4.87096	0.000750874		ENSMUSG00000020717	Pecam1	-2.78322	0.0397016
ENSMUSG00000051504	Siglech	4.85532	5.02719e-05		ENSMUSG00000053205	Styx	-2.77896	0.0157072
ENSMUSG00000046727	Cystm1	4.85209	0.00106901		ENSMUSG00000058794	Nfe2	-2.77496	0.00293797
ENSMUSG00000020808	Pimreg	4.84924	0.00303253		ENSMUSG00000027130	Slc12a6	-2.77361	7.86806e-05
ENSMUSG00000056313	Tcim	4.82757	0.00123535		ENSMUSG00000108633	Gm44694	-2.77106	0.000847061
ENSMUSG00000030208	Emp1	4.82375	4.02793e-12		ENSMUSG00000042105	Inpp5f	-2.76597	1.27502e-05
ENSMUSG00000005251	Ripk4	4.81808	0.00294687		ENSMUSG00000106205	C230096K16Rik	-2.7575	0.0084846
ENSMUSG00000060961	Slc4a4	4.81807	0.00218909		ENSMUSG00000107355	AI839979	-2.75423	0.00895486
ENSMUSG00000008601	Rab25	4.78827	0.00216246		ENSMUSG00000043336	Filip1l	-2.75385	2.44606e-09
ENSMUSG00000001672	Marveld3	4.78337	0.00782123		ENSMUSG00000055148	Klf2	-2.75109	7.57478e-09
ENSMUSG00000039911	Spsb1	4.78286	1.88191e-05		ENSMUSG00000022475	Hdac7	-2.75027	0.00524408
ENSMUSG00000020865	Abcc3	4.77228	8.48695e-05		ENSMUSG00000102153	Gm37474	-2.72672	0.000139641
ENSMUSG00000024486	Hbegf	4.77142	0.00445824		ENSMUSG00000105842	Gm43329	-2.72613	0.000220171
ENSMUSG00000025504	Eps8l2	4.75772	0.00581961		ENSMUSG00000038807	Rap1gap2	-2.72605	0.000102013
ENSMUSG00000028573	Fggy	4.75125	0.000326987		ENSMUSG00000044072	Eml6	-2.71008	0.00138264
ENSMUSG00000000028	Cdc45	4.73785	0.00220893		ENSMUSG00000104910	Gm43331	-2.70475	0.0429726
ENSMUSG00000022995	Enah	4.73041	0.00225831		ENSMUSG00000102642	A130048G24Rik	-2.69759	0.000730181
ENSMUSG00000037315	Jade3	4.71969	0.00271939		ENSMUSG00000024011	Pi16	-2.6827	0.0184466
ENSMUSG00000001761	Smo	4.70885	0.00515327		ENSMUSG00000028550	Atg4c	-2.68211	0.0311322
ENSMUSG00000007080	Pole	4.70124	0.00637821		ENSMUSG00000103546	Gm37666	-2.67973	0.0206909
ENSMUSG00000039865	Slc44a3	4.69733	0.00405515		ENSMUSG00000097295	Hmgb1-ps8	-2.67818	0.000397308
ENSMUSG00000041674	BC006965	4.68421	0.0115298		ENSMUSG00000027605	Acss2	-2.67444	0.00807696
ENSMUSG00000117613	Gm2629	4.68229	0.00529501		ENSMUSG00000060681	Slc9a6	-2.67412	0.00682606
ENSMUSG00000045045	Lrfn4	4.6786	0.0032417		ENSMUSG00000020272	Stk10	-2.67279	2.59135e-05
ENSMUSG00000032010	Usp2	4.64631	3.23421e-05		ENSMUSG00000040929	Rfx3	-2.65579	0.00293792
ENSMUSG00000032548	Slco2a1	4.64148	0.00174901		ENSMUSG00000030126	Tmcc1	-2.65432	9.70125e-05
ENSMUSG00000037031	Tspan15	4.63613	0.00888223		ENSMUSG00000103976	Gm37677	-2.64149	0.0204536
ENSMUSG00000054072	Iigp1	4.61848	0.00033657		ENSMUSG00000041471	Shld2	-2.62288	0.00137289
ENSMUSG00000022033	Pbk	4.61744	0.00531025		ENSMUSG00000034614	Pik3ip1	-2.61714	0.0422486
ENSMUSG00000043782	Bicdl2	4.60866	0.00393283		ENSMUSG00000036944	Tmem71	-2.61085	2.3165e-05
ENSMUSG00000031778	Cx3cl1	4.60527	0.0135211		ENSMUSG00000100975	Gm28875	-2.60771	0.00011758
ENSMUSG00000027966	Col11a1	4.60212	0.013629		ENSMUSG00000107211	Gm5864	-2.60545	0.00240892
ENSMUSG00000002033	Cd3g	4.58736	0.0019474		ENSMUSG00000063410	Stk24	-2.57723	0.00088029
ENSMUSG00000072082	Ccnf	4.57635	0.000513862		ENSMUSG00000072847	A530017D24Rik	-2.57671	0.0136645
ENSMUSG00000020032	Nuak1	4.56481	0.00207884		ENSMUSG00000117145	Gm4356	-2.57392	0.000826286
ENSMUSG00000004609	Cd33	4.52951	5.32454e-08		ENSMUSG00000031824	6430548M08Rik	-2.57376	0.0214526
ENSMUSG00000052688	Rab7b	4.5276	3.28975e-10		ENSMUSG00000041754	Trem3	-2.56836	0.0119569
ENSMUSG00000069808	Fam57a	4.52649	0.00195455		ENSMUSG00000038070	Cntln	-2.54865	0.0257779
ENSMUSG00000051359	Ncald	4.52386	0.0165206		ENSMUSG00000106636	Gm43813	-2.54787	0.00890037
ENSMUSG00000018849	Wwc1	4.52328	0.0104327		ENSMUSG00000022390	Zc3h7b	-2.54244	0.0203936
ENSMUSG00000070436	Serpinh1	4.52267	1.24915e-05		ENSMUSG00000022861	Dgkg	-2.54008	0.0131448
ENSMUSG00000025395	Prim1	4.52173	0.000102013		ENSMUSG00000026469	Xpr1	-2.51166	0.00285695
ENSMUSG00000022126	Acod1	4.49483	0.00190216		ENSMUSG00000105643	Gm42611	-2.49416	0.0390877
ENSMUSG00000000531	Grasp	4.49392	1.71686e-07		ENSMUSG00000033713	Foxn3	-2.48814	4.20628e-06
ENSMUSG00000040204	Pclaf	4.47876	4.14267e-05		ENSMUSG00000003847	Nfat5	-2.48275	6.53269e-05
ENSMUSG00000041707	Tmem273	4.47472	1.05223e-06		ENSMUSG00000021843	Ktn1	-2.47928	0.000607995
ENSMUSG00000028037	Ifi44	4.4683	1.70794e-05		ENSMUSG00000028944	Prkag2	-2.47401	0.00178871
ENSMUSG00000039115	Itga9	4.46485	0.000694123		ENSMUSG00000046185	Zfp84	-2.46845	1.21561e-05
ENSMUSG00000028128	F3	4.46217	0.0131462		ENSMUSG00000105519	E430021H15Rik	-2.4645	0.0468439
ENSMUSG00000032578	Cish	4.43807	0.00151397		ENSMUSG00000035900	Gramd4	-2.46298	0.0203883
ENSMUSG00000040666	Sh3bgr	4.4279	0.00937075		ENSMUSG00000019539	Rcn3	-2.46087	0.025611
ENSMUSG00000032068	Plet1	4.4279	2.99068e-05		ENSMUSG00000034653	Ythdc2	-2.45417	8.29122e-05
ENSMUSG00000026185	Igfbp5	4.42338	0.0158154		ENSMUSG00000048058	Ldlrad3	-2.45392	0.0107218
ENSMUSG00000030737	Slco2b1	4.42157	0.000545518		ENSMUSG00000032212	Sltm	-2.45388	5.36885e-06
ENSMUSG00000005470	Asf1b	4.41865	0.000586307		ENSMUSG00000031093	Dock11	-2.45176	0.000204264
ENSMUSG00000034220	Gpc1	4.40501	1.62603e-05		ENSMUSG00000045165	AI467606	-2.4517	0.0159002
ENSMUSG00000052485	Tmem171	4.40405	0.0207017		ENSMUSG00000071203	Naip5	-2.42916	0.004694
ENSMUSG00000037211	Spry1	4.39149	0.00475871		ENSMUSG00000029254	Stap1	-2.41318	7.67529e-06
ENSMUSG00000049521	Cdc42ep1	4.3902	0.0179038		ENSMUSG00000024298	Zfp871	-2.41148	0.00010208
ENSMUSG00000030785	Cox6a2	4.38536	0.00234435		ENSMUSG00000101609	Kcnq1ot1	-2.41058	0.0289065
ENSMUSG00000052698	Tln2	4.37444	9.10438e-06		ENSMUSG00000059108	Ifitm6	-2.40243	0.000951951
ENSMUSG00000007891	Ctsd	4.36445	4.31391e-17		ENSMUSG00000113894	Gm48838	-2.39825	0.00531025
ENSMUSG00000038552	Fndc4	4.35777	0.015165		ENSMUSG00000116628	4930478L05Rik	-2.39694	0.00482372
ENSMUSG00000015647	Lama5	4.35069	0.00163845		ENSMUSG00000034761	Map4k5	-2.38421	0.0330887
ENSMUSG00000060509	Xcr1	4.33167	4.80448e-05		ENSMUSG00000035047	Kri1	-2.38169	0.00124205
ENSMUSG00000008090	Fgfrl1	4.32885	0.00869519		ENSMUSG00000036452	Arhgap26	-2.37891	0.00014008
ENSMUSG00000047250	Ptgs1	4.32674	0.000573221		ENSMUSG00000104030	5330406M23Rik	-2.37091	0.0309581
ENSMUSG00000027398	Il1b	4.32306	3.99961e-10		ENSMUSG00000020287	Mpg	-2.36951	0.00459818
ENSMUSG00000025083	Afap1l2	4.31707	0.0164917		ENSMUSG00000041153	Osgin2	-2.36788	0.0312319
ENSMUSG00000027533	Fabp5	4.3131	9.31599e-10		ENSMUSG00000014039	Prdm15	-2.36579	0.00195858
ENSMUSG00000039835	Nhsl1	4.31308	0.00547821		ENSMUSG00000020064	Herc4	-2.36181	2.59276e-06
ENSMUSG00000025602	Zfp202	4.30284	0.00307133		ENSMUSG00000035401	Emsy	-2.36082	0.0116393
ENSMUSG00000027199	Gatm	4.30077	3.29279e-05		ENSMUSG00000073910	Mob3b	-2.34714	0.00129546
ENSMUSG00000025804	Ccr1	4.29908	9.74317e-05		ENSMUSG00000005534	Insr	-2.34617	0.00334268
ENSMUSG00000028766	Alpl	4.29483	0.0262916		ENSMUSG00000030798	Cd37	-2.33276	0.0394638
ENSMUSG00000043760	Pkhd1	4.27974	0.0194768		ENSMUSG00000113752	Gm47817	-2.32797	0.0321517
ENSMUSG00000070348	Ccnd1	4.27603	1.92644e-11		ENSMUSG00000025898	Cwf19l2	-2.32189	0.00659755
ENSMUSG00000038252	Ncapd2	4.24995	0.000128038		ENSMUSG00000030589	Rasgrp4	-2.31797	7.90444e-05
ENSMUSG00000034936	Arl4d	4.24235	0.00317869		ENSMUSG00000069833	Ahnak	-2.31738	7.75693e-08
ENSMUSG00000041046	Ramp3	4.22942	0.0189514		ENSMUSG00000109536	9330162G02Rik	-2.31729	0.0485213
ENSMUSG00000020534	Shmt1	4.22698	0.00299681		ENSMUSG00000030203	Dusp16	-2.30202	0.011869
ENSMUSG00000021477	Ctsl	4.22686	6.81517e-17		ENSMUSG00000046808	Atp10d	-2.28688	1.11515e-05
ENSMUSG00000028195	Ccn1	4.21832	0.0107543		ENSMUSG00000026786	Apbb1ip	-2.28118	0.000731714
ENSMUSG00000024978	Gpam	4.21315	0.000772067		ENSMUSG00000023015	Racgap1	-2.27976	0.00255126
ENSMUSG00000028412	Slc44a1	4.20456	0.000125843		ENSMUSG00000057329	Bcl2	-2.26926	5.07376e-06
ENSMUSG00000022305	Lrp12	4.19677	0.00445824		ENSMUSG00000104641	Gm43290	-2.26848	0.0398286
ENSMUSG00000027848	Olfml3	4.17931	1.4521e-17		ENSMUSG00000021027	Ralgapa1	-2.268	2.65131e-05
ENSMUSG00000051397	Tacstd2	4.16651	9.83941e-05		ENSMUSG00000090394	4930523C07Rik	-2.26526	0.00300736
ENSMUSG00000026321	Tnfrsf11a	4.16363	2.67104e-08		ENSMUSG00000105161	Gm42595	-2.24849	0.0390877
ENSMUSG00000019997	Ccn2	4.16278	0.032779		ENSMUSG00000029471	Camkk2	-2.23216	4.04264e-05
ENSMUSG00000032094	Cd3d	4.14857	0.00226725		ENSMUSG00000002944	Cd36	-2.22829	0.00114115
ENSMUSG00000038156	Spon1	4.14832	1.9017e-07		ENSMUSG00000030930	Chst15	-2.22477	0.0260242
ENSMUSG00000024124	Prss30	4.14484	0.0343904		ENSMUSG00000026102	Inpp1	-2.21973	0.00363276
ENSMUSG00000020895	Tmem107	4.14044	0.00309724		ENSMUSG00000031584	Gsr	-2.21079	0.0184466
ENSMUSG00000044405	Adig	4.12111	0.0359946		ENSMUSG00000027346	Gpcpd1	-2.20979	1.05223e-06
ENSMUSG00000045319	Proser2	4.1183	0.0360899		ENSMUSG00000029833	Trim24	-2.20668	0.00557385
ENSMUSG00000024215	Spdef	4.1161	0.0362357		ENSMUSG00000097705	Gm26740	-2.20491	0.000722479
ENSMUSG00000016024	Lbp	4.10706	0.0300201		ENSMUSG00000027981	Rnpc3	-2.20146	0.00513542
ENSMUSG00000013089	Etv5	4.1042	0.000268876		ENSMUSG00000025572	Tmc6	-2.19296	0.000410228
ENSMUSG00000029915	Clec5a	4.10097	0.000155893		ENSMUSG00000000708	Kat2b	-2.189	0.0253199
ENSMUSG00000040957	Cables1	4.09905	0.0151714		ENSMUSG00000063663	Brwd3	-2.18508	0.00824906
ENSMUSG00000005233	Spc25	4.0983	0.00851284		ENSMUSG00000107362	Gm40309	-2.1817	0.0345948
ENSMUSG00000031078	Cttn	4.08678	0.0103517		ENSMUSG00000049744	Arhgap15	-2.17858	9.80131e-05
ENSMUSG00000020566	Atp6v1c2	4.0859	0.0150855		ENSMUSG00000101585	1600010M07Rik	-2.1635	0.00293792
ENSMUSG00000020323	Prss57	4.07087	0.0396771		ENSMUSG00000030759	Far1	-2.16167	0.00215159
ENSMUSG00000006219	Fblim1	4.04824	0.00385076		ENSMUSG00000019907	Ppp1r12a	-2.1611	0.000314689
ENSMUSG00000028459	Cd72	4.04389	0.000392646		ENSMUSG00000071369	Map3k5	-2.15536	9.25065e-05
ENSMUSG00000028776	Tinagl1	4.04013	0.0289326		ENSMUSG00000068134	Zfp120	-2.15456	0.026118
ENSMUSG00000034586	Hid1	4.03322	0.0357121		ENSMUSG00000017679	Ttpal	-2.1512	0.011802
ENSMUSG00000023349	Clec4n	4.00192	0.0102571		ENSMUSG00000042496	Prdm10	-2.15082	0.016057
ENSMUSG00000037523	Mavs	4.00062	5.00156e-09		ENSMUSG00000017485	Top2b	-2.14796	0.00137289
ENSMUSG00000019851	Perp	3.99309	0.00677088		ENSMUSG00000019235	Rps6kl1	-2.13873	0.0398865
ENSMUSG00000074280	Gm6166	3.97589	3.69749e-08		ENSMUSG00000003746	Man1a	-2.13772	0.0426935
ENSMUSG00000062157	Ifnlr1	3.96217	0.039427		ENSMUSG00000020608	Smc6	-2.13056	0.00090448
ENSMUSG00000020926	Adam11	3.95146	0.0168518		ENSMUSG00000021895	Arhgef3	-2.13056	0.0168195
ENSMUSG00000018166	Erbb3	3.94916	0.00345467		ENSMUSG00000034349	Smc4	-2.12964	0.000884447
ENSMUSG00000003363	Pld3	3.93631	8.88557e-06		ENSMUSG00000052331	Ankrd44	-2.12336	1.38654e-05
ENSMUSG00000030800	Prss8	3.92826	0.032599		ENSMUSG00000026365	Cfh	-2.11928	0.0484724
ENSMUSG00000019942	Cdk1	3.9172	0.00941467		ENSMUSG00000027770	Dhx36	-2.11717	0.000687399
ENSMUSG00000048574	Ccnb1-ps	3.91636	0.0199149		ENSMUSG00000024236	Svil	-2.11478	0.00346591
ENSMUSG00000026482	Rgl1	3.90285	0.000616002		ENSMUSG00000029823	Luc7l2	-2.1079	0.000397308
ENSMUSG00000050271	Prag1	3.89688	0.00070616		ENSMUSG00000031902	Nfatc3	-2.10338	0.00025788
ENSMUSG00000045932	Ifit2	3.89386	1.08043e-14		ENSMUSG00000020437	Myo1g	-2.10178	0.00128094
ENSMUSG00000031548	Sfrp1	3.87245	0.046213		ENSMUSG00000022999	Lmbr1l	-2.10019	0.000279286
ENSMUSG00000036775	Decr2	3.86678	0.000269132		ENSMUSG00000020580	Rock2	-2.10013	0.000286985
ENSMUSG00000024679	Ms4a6d	3.863	1.78907e-17		ENSMUSG00000040710	St8sia4	-2.09666	0.00640943
ENSMUSG00000030207	Fam234b	3.85682	0.00111894		ENSMUSG00000038387	Rras	-2.08999	0.0046671
ENSMUSG00000030867	Plk1	3.84322	0.00848616		ENSMUSG00000020108	Ddit4	-2.0868	0.0466219
ENSMUSG00000001131	Timp1	3.83086	0.0137708		ENSMUSG00000052917	Senp7	-2.08	0.0349949
ENSMUSG00000063889	Crem	3.82637	0.00011758		ENSMUSG00000005583	Mef2c	-2.07943	5.12003e-06
ENSMUSG00000022512	Cldn1	3.82128	0.0107668		ENSMUSG00000073902	Gm1966	-2.0773	0.000211385
ENSMUSG00000019487	Trip10	3.8143	0.00409778		ENSMUSG00000018654	Ikzf1	-2.06912	2.59276e-06
ENSMUSG00000085875	Gm12905	3.80388	0.00897843		ENSMUSG00000036197	Gxylt1	-2.06573	6.81435e-06
ENSMUSG00000019806	Aig1	3.79741	0.00448935		ENSMUSG00000021669	Col4a3bp	-2.05775	0.000993071
ENSMUSG00000002602	Axl	3.79672	1.17069e-08		ENSMUSG00000091831	Gm4707	-2.0508	0.0370994
ENSMUSG00000021190	Lgmn	3.79641	1.70491e-07		ENSMUSG00000037992	Rara	-2.05015	0.0105709
ENSMUSG00000037868	Egr2	3.79616	3.19821e-05		ENSMUSG00000029004	Kmt2e	-2.0467	5.65907e-06
ENSMUSG00000034413	Neurl1b	3.79093	0.0131763		ENSMUSG00000106427	Gm42820	-2.03794	0.0195848
ENSMUSG00000032093	Cd3e	3.78818	0.0168195		ENSMUSG00000035722	Abca7	-2.03744	0.0247391
ENSMUSG00000022802	Lmln	3.77766	0.00405196		ENSMUSG00000022788	Fgd4	-2.03601	0.0210317
ENSMUSG00000001517	Foxm1	3.77036	0.020077		ENSMUSG00000048118	Arid4a	-2.03423	0.00198883
ENSMUSG00000027230	Creb3l1	3.7406	0.0222091		ENSMUSG00000014547	Wdfy2	-2.03083	0.000251033
ENSMUSG00000015850	Adamtsl4	3.7399	0.000140011		ENSMUSG00000036273	Lrrk2	-2.02853	0.0012574
ENSMUSG00000026749	Nek6	3.7383	1.13791e-10		ENSMUSG00000026915	Strbp	-2.02572	0.00895546
ENSMUSG00000044252	Osbpl1a	3.7355	0.00615045		ENSMUSG00000035539	Ccdc180	-2.02284	0.0164028
ENSMUSG00000071068	Treml2	3.7343	0.000450566		ENSMUSG00000021457	Syk	-2.01789	2.08507e-07
ENSMUSG00000041773	Enc1	3.72894	0.00599		ENSMUSG00000000804	Usp32	-2.01599	0.00899246
ENSMUSG00000033377	Palmd	3.72793	0.0338335		ENSMUSG00000024542	Cep192	-2.00909	0.00323623
ENSMUSG00000061175	Fnip2	3.72454	1.23623e-07		ENSMUSG00000054499	Dedd2	-2.00827	8.66236e-05
ENSMUSG00000026821	Ralgds	3.72211	0.0176372		ENSMUSG00000032740	Ccdc88a	-2.00798	0.045958
ENSMUSG00000000934	Top1mt	3.71947	0.0178378		ENSMUSG00000023048	Prr13	-2.00134	1.63268e-06
ENSMUSG00000005824	Tnfsf14	3.70924	0.0203649		ENSMUSG00000052713	Zfp608	-1.99739	0.0340075
ENSMUSG00000046794	Ppp1r3b	3.66942	0.00664604		ENSMUSG00000020315	Sptbn1	-1.99101	0.000143792
ENSMUSG00000042808	Gpx2	3.66456	0.0417444		ENSMUSG00000028649	Macf1	-1.99015	0.000472036
ENSMUSG00000031851	Ntpcr	3.66104	9.11138e-08		ENSMUSG00000002028	Kmt2a	-1.99004	0.000443351
ENSMUSG00000039007	Cpq	3.65684	0.00768389		ENSMUSG00000092341	Malat1	-1.98586	0.00433236
ENSMUSG00000031808	Slc27a1	3.63602	0.00697512		ENSMUSG00000008730	Hipk1	-1.98547	4.32107e-06
ENSMUSG00000046341	Gm11223	3.63205	0.000851781		ENSMUSG00000041718	Alg13	-1.98489	0.0479963
ENSMUSG00000031504	Rab20	3.63148	3.34058e-09		ENSMUSG00000031537	Ikbkb	-1.98361	8.77024e-05
ENSMUSG00000033949	Trim36	3.6277	0.00361617		ENSMUSG00000047888	Tnrc6b	-1.97549	0.00570598
ENSMUSG00000023992	Trem2	3.62664	3.17951e-08		ENSMUSG00000068284	Usf3	-1.97479	0.036955
ENSMUSG00000070044	Fam149a	3.6125	0.0429508		ENSMUSG00000037697	Ddhd1	-1.97433	0.0447047
ENSMUSG00000010307	Tmem86a	3.61213	2.96712e-06		ENSMUSG00000006362	Cbfa2t3	-1.97283	0.0149162
ENSMUSG00000031214	Ophn1	3.6104	0.000127686		ENSMUSG00000022141	Nipbl	-1.97141	0.00101875
ENSMUSG00000001403	Ube2c	3.57867	0.00305702		ENSMUSG00000043923	Ccdc84	-1.97135	0.0497638
ENSMUSG00000022180	Slc7a8	3.56666	0.00138811		ENSMUSG00000028053	Ash1l	-1.97092	3.85577e-05
ENSMUSG00000061878	Sphk1	3.56191	0.0351926		ENSMUSG00000024006	Stk38	-1.97029	7.637e-07
ENSMUSG00000023505	Cdca3	3.56123	0.0309928		ENSMUSG00000029178	Klf3	-1.96495	0.000356343
ENSMUSG00000031951	Tmem231	3.55989	0.0413699		ENSMUSG00000004568	Arhgef18	-1.96419	0.0151769
ENSMUSG00000021453	Gadd45g	3.55144	0.0143661		ENSMUSG00000051344	Plekhm3	-1.96324	0.00014008
ENSMUSG00000020407	Upp1	3.54938	0.0355855		ENSMUSG00000038384	Setd1b	-1.9619	0.00612461
ENSMUSG00000038506	Dcun1d2	3.54664	0.0237208		ENSMUSG00000032193	Ldlr	-1.96074	0.0162165
ENSMUSG00000002985	Apoe	3.5322	6.05997e-07		ENSMUSG00000027508	Pag1	-1.95456	0.016057
ENSMUSG00000030283	St8sia1	3.53123	0.0232805		ENSMUSG00000024975	Pdcd4	-1.95288	0.00047303
ENSMUSG00000031639	Tlr3	3.52965	0.000264909		ENSMUSG00000030830	Itgal	-1.95273	0.00226725
ENSMUSG00000023905	Tnfrsf12a	3.52843	6.3208e-05		ENSMUSG00000006005	Tpr	-1.95255	9.65415e-05
ENSMUSG00000007659	Bcl2l1	3.52248	5.16382e-10		ENSMUSG00000033799	Tasor2	-1.95119	0.0353717
ENSMUSG00000020914	Top2a	3.52232	0.00601296		ENSMUSG00000031577	Tti2	-1.94472	0.0391639
ENSMUSG00000021876	Rnase4	3.51044	9.51029e-13		ENSMUSG00000021514	Zfp369	-1.93244	0.0455057
ENSMUSG00000067889	Sptbn2	3.5026	0.0119745		ENSMUSG00000027598	Itch	-1.93125	0.000788766
ENSMUSG00000010047	Hyal2	3.49118	0.0168518		ENSMUSG00000074272	Ceacam1	-1.92887	0.0162574
ENSMUSG00000021275	Tecpr2	3.48733	0.00685224		ENSMUSG00000038812	Trmt112	-1.92602	0.0371896
ENSMUSG00000024232	Bambi	3.48521	0.0104116		ENSMUSG00000113328	Gm47260	-1.92539	0.0498836
ENSMUSG00000017009	Sdc4	3.4833	0.00533349		ENSMUSG00000062519	Zfp398	-1.92503	0.000557339
ENSMUSG00000031626	Sorbs2	3.47838	0.0107218		ENSMUSG00000041607	Mbp	-1.91991	0.0275472
ENSMUSG00000089762	Ier5l	3.47079	0.00257318		ENSMUSG00000033004	Mycbp2	-1.91706	0.00241498
ENSMUSG00000001751	Naglu	3.47018	0.000793127		ENSMUSG00000020220	Vps13d	-1.90954	0.0103838
ENSMUSG00000025491	Ifitm1	3.45647	0.0179726		ENSMUSG00000032253	Phip	-1.90867	0.0119971
ENSMUSG00000028108	Ecm1	3.45629	6.35609e-06		ENSMUSG00000027845	Dclre1b	-1.90299	0.0216989
ENSMUSG00000074622	Mafb	3.45246	7.01213e-08		ENSMUSG00000058013	2011-09-01	-1.90232	0.00104562
ENSMUSG00000078922	Tgtp1	3.44634	0.0272542		ENSMUSG00000026987	Baz2b	-1.90044	6.82776e-05
ENSMUSG00000042622	Maff	3.44506	0.000127686		ENSMUSG00000022489	Pde1b	-1.89938	0.0279162
ENSMUSG00000023039	Krt7	3.44311	0.0128943		ENSMUSG00000040782	Cop1	-1.8909	0.000340898
ENSMUSG00000020092	Pald1	3.4279	0.0207656		ENSMUSG00000028248	Pnisr	-1.87937	0.00307133
ENSMUSG00000040327	Cul9	3.41404	8.0665e-05		ENSMUSG00000000600	Krit1	-1.87748	0.000268876
ENSMUSG00000030257	Srgap3	3.4086	0.0344869		ENSMUSG00000040943	Tet2	-1.87497	0.00191213
ENSMUSG00000042606	Hirip3	3.40091	0.0309581		ENSMUSG00000104291	A130071D04Rik	-1.87223	0.0304427
ENSMUSG00000022358	Fbxo32	3.39967	0.00166428		ENSMUSG00000020994	Pnn	-1.8585	0.00285695
ENSMUSG00000070960	Gm19680	3.39247	9.59895e-08		ENSMUSG00000026832	Cytip	-1.85765	0.00194761
ENSMUSG00000032528	Vipr1	3.36722	0.0355692		ENSMUSG00000026074	Map4k4	-1.85707	0.02963
ENSMUSG00000036053	Fmnl2	3.3641	0.0476921		ENSMUSG00000025060	Slk	-1.85683	0.018244
ENSMUSG00000048534	Jaml	3.35623	7.23305e-07		ENSMUSG00000041263	Rusc1	-1.85353	0.00621614
ENSMUSG00000040229	Gpr34	3.33946	0.00207798		ENSMUSG00000046908	Ltb4r1	-1.84865	0.0285349
ENSMUSG00000021665	Hexb	3.3125	1.17759e-07		ENSMUSG00000030102	Itpr1	-1.84764	0.000599846
ENSMUSG00000024222	Fkbp5	3.30564	0.000143872		ENSMUSG00000040820	Hlcs	-1.84623	0.0127636
ENSMUSG00000028690	Mmachc	3.29968	0.0460541		ENSMUSG00000047215	Rpl9	-1.83905	0.0228561
ENSMUSG00000054200	Ffar4	3.29584	0.0269588		ENSMUSG00000003031	Cdkn1b	-1.83818	0.0123981
ENSMUSG00000049382	Krt8	3.29427	0.00567477		ENSMUSG00000021068	Nin	-1.83812	0.0202437
ENSMUSG00000043953	Ccrl2	3.29184	5.36885e-06		ENSMUSG00000024056	Ndc80	-1.83391	0.0405652
ENSMUSG00000030605	Mfge8	3.29111	0.00174259		ENSMUSG00000030083	Abtb1	-1.83131	0.0323184
ENSMUSG00000069272	Hist1h2ae	3.2906	0.0339482		ENSMUSG00000021413	Prpf4b	-1.82759	0.00519165
ENSMUSG00000074896	Ifit3	3.2691	2.33525e-09		ENSMUSG00000042207	Kdm5b	-1.81825	0.000517518
ENSMUSG00000000058	Cav2	3.26765	0.0338335		ENSMUSG00000053819	Camk2d	-1.81432	0.000314765
ENSMUSG00000057135	Scimp	3.26147	0.00335958		ENSMUSG00000052056	Zfp217	-1.81387	0.0302779
ENSMUSG00000041075	Fzd7	3.25627	0.000138009		ENSMUSG00000037533	Rapgef6	-1.81183	0.00722967
ENSMUSG00000076498	Trbc2	3.25091	0.006022		ENSMUSG00000078783	Gm9733	-1.81156	0.0331287
ENSMUSG00000049130	C5ar1	3.25066	1.08366e-05		ENSMUSG00000054387	Mdm4	-1.81148	0.0173391
ENSMUSG00000026981	Il1rn	3.24611	0.0305261		ENSMUSG00000054051	Ercc6	-1.80393	0.0187355
ENSMUSG00000029761	Cald1	3.23905	0.0329916		ENSMUSG00000036202	Rif1	-1.80328	0.0161865
ENSMUSG00000025058	5430427O19Rik	3.22809	6.70901e-05		ENSMUSG00000030279	C2cd5	-1.79502	0.0296673
ENSMUSG00000028832	Stmn1	3.22202	0.00763045		ENSMUSG00000035649	Zcchc7	-1.7925	0.00550316
ENSMUSG00000037852	Cpe	3.21879	0.0212973		ENSMUSG00000031229	Atrx	-1.7895	0.00856173
ENSMUSG00000029059	Prxl2b	3.21741	8.10057e-08		ENSMUSG00000037965	Zc3h7a	-1.78833	0.000739265
ENSMUSG00000036381	P2ry14	3.19683	0.00704049		ENSMUSG00000024921	Smarca2	-1.7873	3.91051e-05
ENSMUSG00000032218	Ccnb2	3.1953	0.0187355		ENSMUSG00000034160	Ogt	-1.78566	0.000403512
ENSMUSG00000032477	Cdc25a	3.18577	2.67604e-05		ENSMUSG00000028480	Glipr2	-1.78322	0.00330064
ENSMUSG00000025743	Sdc3	3.18137	1.7437e-09		ENSMUSG00000103220	Gm37728	-1.78297	0.0126852
ENSMUSG00000031983	2310022B05Rik	3.18117	0.000371505		ENSMUSG00000021365	Nedd9	-1.77062	8.88564e-05
ENSMUSG00000034164	Emid1	3.17274	0.0416548		ENSMUSG00000046111	Cep295	-1.77032	0.00848616
ENSMUSG00000053113	Socs3	3.17137	2.56076e-07		ENSMUSG00000058099	Nfam1	-1.7692	0.00143497
ENSMUSG00000046057	Gm15428	3.16786	0.0286048		ENSMUSG00000039219	Arid4b	-1.76755	0.00330064
ENSMUSG00000032420	Nt5e	3.1671	0.0415525		ENSMUSG00000019726	Lyst	-1.76639	0.00651542
ENSMUSG00000022817	Itgb5	3.16042	0.00491667		ENSMUSG00000066684	Pilrb1	-1.7662	0.0486331
ENSMUSG00000030084	Plxna1	3.13292	5.61589e-05		ENSMUSG00000023852	Chd1	-1.76547	0.000221206
ENSMUSG00000001228	Uhrf1	3.12994	0.0359946		ENSMUSG00000038446	Cdc40	-1.7633	0.0151659
ENSMUSG00000027111	Itga6	3.12815	0.005599		ENSMUSG00000020894	Vamp2	-1.76016	0.0128195
ENSMUSG00000109325	Krt8-ps	3.11951	0.0103517		ENSMUSG00000035284	Vps13c	-1.75694	0.0259604
ENSMUSG00000004562	Arhgef40	3.11549	0.0377459		ENSMUSG00000022377	Asap1	-1.75677	0.0102571
ENSMUSG00000027715	Ccna2	3.11218	0.00554233		ENSMUSG00000005893	Nr2c2	-1.75346	0.00138489
ENSMUSG00000040711	Sh3pxd2b	3.11115	0.0015784		ENSMUSG00000027620	Rbm39	-1.74999	1.38781e-05
ENSMUSG00000004929	Thop1	3.11086	1.84621e-05		ENSMUSG00000037475	Thoc2	-1.74822	0.0028932
ENSMUSG00000052684	Jun	3.10836	3.85877e-12		ENSMUSG00000044098	Rsbn1	-1.74602	0.0283683
ENSMUSG00000026548	Slamf9	3.10371	2.49479e-07		ENSMUSG00000059013	Sh2d3c	-1.7456	0.0282787
ENSMUSG00000006411	Nectin4	3.10301	9.66183e-06		ENSMUSG00000038538	Ubn2	-1.73902	0.00320567
ENSMUSG00000034792	Gna15	3.0886	0.00323065		ENSMUSG00000040459	Arglu1	-1.73895	0.00567477
ENSMUSG00000063281	Zfp35	3.08678	0.0146073		ENSMUSG00000026504	Sdccag8	-1.72929	0.00890037
ENSMUSG00000027300	Ubox5	3.08656	0.041052		ENSMUSG00000026436	Elk4	-1.7268	0.00485844
ENSMUSG00000047875	Gpr157	3.08189	0.0103559		ENSMUSG00000063108	Zfp26	-1.72321	0.0432987
ENSMUSG00000028341	Nr4a3	3.08078	1.079e-05		ENSMUSG00000020589	Fam49a	-1.72116	0.0291059
ENSMUSG00000073889	Il11ra1	3.07812	4.8339e-05		ENSMUSG00000074890	Lcmt2	-1.71971	0.034246
ENSMUSG00000027469	Tpx2	3.07694	0.042919		ENSMUSG00000005886	Ncoa2	-1.71924	0.00519165
ENSMUSG00000017493	Igfbp4	3.05097	0.03709		ENSMUSG00000034218	Atm	-1.71852	0.0110111
ENSMUSG00000103735	Gm38317	3.04644	0.0432564		ENSMUSG00000038708	Golga4	-1.71808	0.00328075
ENSMUSG00000041939	Mvk	3.04322	0.0162165		ENSMUSG00000038056	Kmt2c	-1.71532	1.7612e-05
ENSMUSG00000032802	Srxn1	3.03483	0.0314765		ENSMUSG00000053754	Chd8	-1.71512	0.00595657
ENSMUSG00000078349	AW011738	3.03047	0.019613		ENSMUSG00000027304	Rtf1	-1.7144	0.0221192
ENSMUSG00000020388	Pdlim4	3.01467	0.0323496		ENSMUSG00000038766	Gabpb2	-1.71424	0.0123325
ENSMUSG00000006445	Epha2	3.01419	0.0180908		ENSMUSG00000030708	Dnajb13	-1.7101	0.00167226
ENSMUSG00000033880	Lgals3bp	3.01204	4.19129e-08		ENSMUSG00000042129	Rassf4	-1.70843	0.000327322
ENSMUSG00000015947	Fcgr1	2.98922	8.49357e-06		ENSMUSG00000042699	Dhx9	-1.70821	0.0019981
ENSMUSG00000025372	Baiap2	2.98171	0.00331407		ENSMUSG00000025907	Rb1cc1	-1.70812	0.0211826
ENSMUSG00000029919	Hpgds	2.97205	0.0189685		ENSMUSG00000032384	Csnk1g1	-1.70052	0.00240892
ENSMUSG00000015312	Gadd45b	2.9709	7.5064e-07		ENSMUSG00000031389	Arhgap4	-1.6993	0.0397238
ENSMUSG00000015396	Cd83	2.96147	3.87872e-09		ENSMUSG00000026743	Mllt10	-1.69417	0.00104054
ENSMUSG00000023951	Vegfa	2.92129	0.00269444		ENSMUSG00000036941	Elac1	-1.69373	0.0455057
ENSMUSG00000068245	Phf11d	2.9083	0.00140244		ENSMUSG00000033671	Cep350	-1.68156	0.0174178
ENSMUSG00000005973	Rcn1	2.89844	0.04417		ENSMUSG00000021585	Cast	-1.67661	0.00394085
ENSMUSG00000035493	Tgfbi	2.8983	1.52151e-05		ENSMUSG00000038886	Man2a2	-1.66943	0.00205836
ENSMUSG00000017466	Timp2	2.89755	3.39701e-05		ENSMUSG00000024691	Fam111a	-1.66765	0.0233694
ENSMUSG00000059878	Zfp422	2.89507	0.0288157		ENSMUSG00000021431	Snrnp48	-1.66693	0.00102017
ENSMUSG00000015243	Abca1	2.88895	0.00107365		ENSMUSG00000040865	Ino80d	-1.66058	0.00551146
ENSMUSG00000066877	Nck2	2.88743	0.0482331		ENSMUSG00000038039	Gcc2	-1.66013	0.0455057
ENSMUSG00000045394	Epcam	2.87938	0.0152226		ENSMUSG00000061665	Cd2ap	-1.65959	0.0113242
ENSMUSG00000038179	Slamf7	2.87132	4.01172e-05		ENSMUSG00000018819	Lsp1	-1.65929	0.000203828
ENSMUSG00000052821	Cysltr1	2.85784	0.000551856		ENSMUSG00000056493	Foxk1	-1.6494	0.00407421
ENSMUSG00000042190	Cmklr1	2.85647	0.00659802		ENSMUSG00000029714	Gigyf1	-1.64583	0.0087585
ENSMUSG00000039682	Lap3	2.85013	0.00159098		ENSMUSG00000026581	Sell	-1.64399	0.022987
ENSMUSG00000034424	Gcsh	2.84798	6.28823e-05		ENSMUSG00000025959	Klf7	-1.63662	0.0150537
ENSMUSG00000038172	Ttc39b	2.83956	0.0412132		ENSMUSG00000057133	Chd6	-1.63503	0.0338335
ENSMUSG00000102644	Thap6	2.83242	0.00050233		ENSMUSG00000025860	Xiap	-1.63403	0.0151135
ENSMUSG00000028967	Errfi1	2.80899	0.0243953		ENSMUSG00000058318	Phf21a	-1.63056	0.000894794
ENSMUSG00000000149	Gna12	2.79734	0.000532183		ENSMUSG00000020275	Rel	-1.62986	0.0316978
ENSMUSG00000025473	Adam8	2.78826	0.00880243		ENSMUSG00000092274	Neat1	-1.62663	0.0253145
ENSMUSG00000028703	Lrrc41	2.7864	0.00547281		ENSMUSG00000022983	Scaf4	-1.62168	0.0209602
ENSMUSG00000025190	Got1	2.78549	5.11809e-05		ENSMUSG00000040423	Rc3h1	-1.61813	0.00148901
ENSMUSG00000031787	Katnb1	2.78048	0.0348694		ENSMUSG00000021140	Pcnx	-1.61313	0.015165
ENSMUSG00000003541	Ier3	2.77965	0.0188698		ENSMUSG00000039967	Zfp292	-1.6048	0.0189685
ENSMUSG00000047798	Cd300lf	2.7772	2.59245e-06		ENSMUSG00000032249	Anp32a	-1.60415	0.0297308
ENSMUSG00000024640	Psat1	2.77585	0.0164917		ENSMUSG00000061755	Bod1l	-1.60352	0.00782123
ENSMUSG00000035692	Isg15	2.75488	1.00609e-06		ENSMUSG00000036712	Cyld	-1.60237	0.0412287
ENSMUSG00000028270	Gbp2	2.74604	0.00011749		ENSMUSG00000002897	Il17ra	-1.59907	0.0107315
ENSMUSG00000023830	Igf2r	2.7141	0.0366047		ENSMUSG00000047036	Zfp445	-1.59595	0.0360811
ENSMUSG00000033917	Gde1	2.70959	5.55152e-06		ENSMUSG00000031453	Rasa3	-1.59445	0.00422984
ENSMUSG00000040010	Slc7a5	2.70771	0.0157266		ENSMUSG00000021188	Trip11	-1.59315	0.00782123
ENSMUSG00000021639	Gtf2h2	2.70406	0.00247968		ENSMUSG00000021000	Mia2	-1.58838	0.0142511
ENSMUSG00000037351	Actr1b	2.68838	0.000145702		ENSMUSG00000086503	Xist	-1.58722	0.000174562
ENSMUSG00000002108	Nr1h3	2.68396	0.00377101		ENSMUSG00000037674	Rfx7	-1.58637	0.0369005
ENSMUSG00000038375	Trp53inp2	2.66014	4.32305e-05		ENSMUSG00000022749	Tbc1d23	-1.5805	0.0252161
ENSMUSG00000005413	Hmox1	2.65538	0.000115771		ENSMUSG00000038664	Herc1	-1.56942	0.00138489
ENSMUSG00000021177	Tdp1	2.6495	0.0432564		ENSMUSG00000039879	Heca	-1.56671	0.00145419
ENSMUSG00000000982	Ccl3	2.64222	0.000470442		ENSMUSG00000058135	Gstm1	-1.5624	0.0324
ENSMUSG00000030745	Il21r	2.60824	0.00531025		ENSMUSG00000062822	4833420G17Rik	-1.56224	0.0017461
ENSMUSG00000034708	Grn	2.60505	0.000155893		ENSMUSG00000075376	Rc3h2	-1.56107	0.0112318
ENSMUSG00000071714	Csf2rb2	2.58236	4.63815e-05		ENSMUSG00000041685	Fcho2	-1.55827	0.0151135
ENSMUSG00000027322	Siglec1	2.57313	0.0163592		ENSMUSG00000027947	Il6ra	-1.55636	0.0120563
ENSMUSG00000041390	Mdfic	2.56573	0.00070513		ENSMUSG00000046201	Scaf8	-1.55355	0.00753221
ENSMUSG00000025511	Tspan4	2.56226	0.00161501		ENSMUSG00000021557	Agtpbp1	-1.5463	0.0146766
ENSMUSG00000041827	Oasl1	2.56043	0.000101284		ENSMUSG00000020640	Itsn2	-1.54546	0.00899246
ENSMUSG00000036820	Amdhd2	2.55645	3.46881e-09		ENSMUSG00000055670	Zzef1	-1.54301	0.00538139
ENSMUSG00000027459	Fam110a	2.55153	0.0434633		ENSMUSG00000022119	Rbm26	-1.54244	0.0221307
ENSMUSG00000018930	Ccl4	2.54189	0.00267602		ENSMUSG00000024290	Rock1	-1.54055	0.00492587
ENSMUSG00000031765	Mt1	2.53512	6.37575e-05		ENSMUSG00000020982	Nemf	-1.53831	0.0259885
ENSMUSG00000071637	Cebpd	2.53439	0.030666		ENSMUSG00000057110	Cntrl	-1.53357	0.025717
ENSMUSG00000028124	Gclm	2.53084	0.0122247		ENSMUSG00000019943	Atp2b1	-1.53236	0.00389026
ENSMUSG00000056529	Ptafr	2.52515	0.000847061		ENSMUSG00000029202	Pds5a	-1.5312	0.0137417
ENSMUSG00000029994	Anxa4	2.52336	0.00257462		ENSMUSG00000036769	Wdr44	-1.52968	0.0207324
ENSMUSG00000026879	Gsn	2.52187	0.000723452		ENSMUSG00000045098	Kmt5b	-1.52638	0.031875
ENSMUSG00000032786	Alas1	2.52097	0.00101875		ENSMUSG00000035354	Uvrag	-1.5251	0.0179019
ENSMUSG00000035757	Selenoo	2.51084	0.0401338		ENSMUSG00000034652	Cd300a	-1.52086	0.0309581
ENSMUSG00000051439	Cd14	2.5104	0.00674408		ENSMUSG00000040481	Bptf	-1.52055	0.0212903
ENSMUSG00000027995	Tlr2	2.50744	0.00269444		ENSMUSG00000028760	Eif4g3	-1.52033	0.00838218
ENSMUSG00000037418	Best1	2.49275	0.00220893		ENSMUSG00000032621	Srek1	-1.51859	0.00751495
ENSMUSG00000058672	Tubb2a	2.48705	0.000100632		ENSMUSG00000040225	Prrc2c	-1.51722	0.0164496
ENSMUSG00000030036	Mogs	2.48543	0.00179584		ENSMUSG00000074886	Grk6	-1.51669	0.00749091
ENSMUSG00000033307	Mif	2.46922	0.00109285		ENSMUSG00000006360	Crip1	-1.51333	0.0250449
ENSMUSG00000020841	Cpd	2.46341	0.000251034		ENSMUSG00000032582	Rbm6	-1.51235	0.0309175
ENSMUSG00000023008	Fmnl3	2.44624	0.00551146		ENSMUSG00000028381	Ugcg	-1.50844	0.0476855
ENSMUSG00000031266	Gla	2.44023	0.0124339		ENSMUSG00000030655	Smg1	-1.5084	0.0234982
ENSMUSG00000021939	Ctsb	2.4324	8.50415e-05		ENSMUSG00000022051	Bnip3l	-1.50807	0.00531247
ENSMUSG00000073421	H2-Ab1	2.41622	0.00026426		ENSMUSG00000043962	Thrap3	-1.50742	0.0114011
ENSMUSG00000020100	Slc29a3	2.41271	2.96154e-06		ENSMUSG00000040761	Spen	-1.50496	0.0393916
ENSMUSG00000000530	Acvrl1	2.4048	0.00765897		ENSMUSG00000015755	Tab2	-1.50437	0.0464908
ENSMUSG00000005054	Cstb	2.40319	0.000115771		ENSMUSG00000033306	Lpp	-1.50257	0.0091931
ENSMUSG00000024736	Tmem132a	2.398	0.00776558		ENSMUSG00000071337	Tia1	-1.49968	0.00456695
ENSMUSG00000032232	Cgnl1	2.38909	0.0483369		ENSMUSG00000024483	Ankhd1	-1.499	0.00268241
ENSMUSG00000031387	Renbp	2.3816	0.00145593		ENSMUSG00000018377	Vezf1	-1.49862	0.0152469
ENSMUSG00000030748	Il4ra	2.37567	6.80754e-05		ENSMUSG00000038393	Txnip	-1.49727	0.0413388
ENSMUSG00000072115	Ang	2.35965	0.000140011		ENSMUSG00000021945	Zmym2	-1.4935	0.0313422
ENSMUSG00000002227	Mov10	2.35841	7.1272e-06		ENSMUSG00000034252	Senp6	-1.49241	0.00273868
ENSMUSG00000039725	Trp53rka	2.34746	0.0227887		ENSMUSG00000048249	Crebrf	-1.49082	0.0365018
ENSMUSG00000020553	Pctp	2.34647	0.0117165		ENSMUSG00000011831	Evi5	-1.4849	0.0119961
ENSMUSG00000032553	Srprb	2.34358	0.010196		ENSMUSG00000005087	Cd44	-1.48136	0.0445892
ENSMUSG00000020709	Adap2	2.31255	0.00724655		ENSMUSG00000020124	Usp15	-1.47927	0.00806388
ENSMUSG00000010095	Slc3a2	2.30512	1.38852e-06		ENSMUSG00000051978	Erich1	-1.47836	0.0208792
ENSMUSG00000019876	Pkib	2.30217	0.00495407		ENSMUSG00000027615	Hps3	-1.47294	0.00110134
ENSMUSG00000025408	Ddit3	2.2956	0.00289536		ENSMUSG00000039852	Rere	-1.4725	0.0187504
ENSMUSG00000019978	Epb41l2	2.28912	0.000110799		ENSMUSG00000031153	Gripap1	-1.46692	0.0119104
ENSMUSG00000001156	Mxd1	2.28593	0.000182884		ENSMUSG00000026626	Ppp2r5a	-1.46531	0.0425617
ENSMUSG00000044468	Tent5c	2.28482	0.00996525		ENSMUSG00000022884	Eif4a2	-1.46356	0.0135211
ENSMUSG00000028680	Plk3	2.28064	0.0215627		ENSMUSG00000020941	Map3k14	-1.45964	0.0396771
ENSMUSG00000024397	Aif1	2.26921	0.0137865		ENSMUSG00000002107	Celf2	-1.4524	0.015625
ENSMUSG00000013698	Pea15a	2.26481	6.55732e-05		ENSMUSG00000039218	Srrm2	-1.45236	0.00444111
ENSMUSG00000084289	Gm6977	2.252	2.75464e-09		ENSMUSG00000054611	Kdm2a	-1.45192	0.000562992
ENSMUSG00000078853	Igtp	2.24141	0.0298439		ENSMUSG00000028931	Kcnab2	-1.4458	0.0103559
ENSMUSG00000021930	Spryd7	2.23475	0.0119955		ENSMUSG00000045969	Ing1	-1.4426	0.00765248
ENSMUSG00000003545	Fosb	2.22831	3.76557e-06		ENSMUSG00000021969	Zdhhc20	-1.44142	0.00257318
ENSMUSG00000022439	Parvg	2.21785	0.000248753		ENSMUSG00000023977	Ubr2	-1.43882	0.0396771
ENSMUSG00000089809	Rasgef1b	2.21321	0.00482869		ENSMUSG00000021880	Rnase6	-1.43806	0.000483643
ENSMUSG00000025464	Paox	2.20892	0.029478		ENSMUSG00000048874	Phf3	-1.4356	0.031875
ENSMUSG00000030774	Pak1	2.20812	0.000497574		ENSMUSG00000024556	Me2	-1.43481	0.00883071
ENSMUSG00000060586	H2-Eb1	2.20328	0.0076081		ENSMUSG00000062270	Morf4l1	-1.42296	0.0317934
ENSMUSG00000025498	Irf7	2.20081	0.00111894		ENSMUSG00000038623	Tm6sf1	-1.41556	0.0102571
ENSMUSG00000017754	Pltp	2.19949	0.0351926		ENSMUSG00000072501	Phf20l1	-1.41414	0.0331287
ENSMUSG00000037573	Tob1	2.19426	0.00605232		ENSMUSG00000022000	Zc3h13	-1.41298	0.0342495
ENSMUSG00000037904	Ankrd9	2.18519	0.026788		ENSMUSG00000066406	Akap13	-1.41079	0.00108888
ENSMUSG00000047945	Marcksl1	2.18073	0.000235212		ENSMUSG00000037652	Phc3	-1.40884	0.00553396
ENSMUSG00000017765	Slc12a4	2.17852	0.0142404		ENSMUSG00000015757	Ppil4	-1.40874	0.0172425
ENSMUSG00000054203	Ifi205	2.17474	0.0231535		ENSMUSG00000034163	Zfc3h1	-1.40467	0.0174882
ENSMUSG00000032554	Trf	2.17461	0.0120563		ENSMUSG00000059474	Mbtd1	-1.39987	0.0225462
ENSMUSG00000041124	Msantd4	2.1675	0.0212903		ENSMUSG00000062901	Klhl24	-1.39732	0.0243026
ENSMUSG00000071867	Gm6304	2.15371	0.0214526		ENSMUSG00000041408	Wapl	-1.39259	0.011531
ENSMUSG00000020869	Lrrc59	2.1535	0.000314689		ENSMUSG00000028927	Padi2	-1.38618	0.0338102
ENSMUSG00000024875	Yif1a	2.13596	0.00343304		ENSMUSG00000042508	Dmtf1	-1.38523	0.025263
ENSMUSG00000003308	Keap1	2.11977	0.0250852		ENSMUSG00000017291	Taok1	-1.38374	0.020208
ENSMUSG00000026956	Uap1l1	2.11567	0.004694		ENSMUSG00000030180	Kdm5a	-1.37986	0.0174791
ENSMUSG00000001123	Lgals9	2.11051	7.23305e-07		ENSMUSG00000040345	Arhgap9	-1.3757	0.0137891
ENSMUSG00000020483	Dynll2	2.10852	0.00499382		ENSMUSG00000063286	Gm8995	-1.37533	0.0282419
ENSMUSG00000004730	Adgre1	2.10152	0.031875		ENSMUSG00000044471	Lncpint	-1.37313	0.0329519
ENSMUSG00000034854	Mfsd12	2.09428	0.00574873		ENSMUSG00000035247	Hectd1	-1.37234	0.00494337
ENSMUSG00000030107	Usp18	2.08983	0.0006475		ENSMUSG00000002204	Napsa	-1.37171	0.013709
ENSMUSG00000038642	Ctss	2.08365	0.000182884		ENSMUSG00000026430	Rassf5	-1.3711	0.000955049
ENSMUSG00000040263	Klhdc4	2.082	0.0051199		ENSMUSG00000040054	Baz2a	-1.36883	0.0338335
ENSMUSG00000022769	Sdf2l1	2.0715	0.00506248		ENSMUSG00000021488	Nsd1	-1.36552	0.00602459
ENSMUSG00000051343	Rab11fip5	2.06435	0.0331287		ENSMUSG00000041890	Git2	-1.36289	0.0236961
ENSMUSG00000060002	Chpt1	2.06429	0.00576273		ENSMUSG00000021460	Auh	-1.35967	0.0304778
ENSMUSG00000030560	Ctsc	2.05285	5.97908e-05		ENSMUSG00000063273	Naa15	-1.35551	0.0420926
ENSMUSG00000019810	Fuca2	2.05194	7.68966e-05		ENSMUSG00000024073	Birc6	-1.34571	0.020077
ENSMUSG00000038894	Irs2	2.03687	0.00300847		ENSMUSG00000031508	Ankrd10	-1.33329	0.0109767
ENSMUSG00000104913	Gm6560	2.03508	0.00127911		ENSMUSG00000036873	2410004B18Rik	-1.33172	0.0276357
ENSMUSG00000039899	Fgl2	2.02814	0.000197359		ENSMUSG00000030016	Zfp638	-1.32895	0.0475094
ENSMUSG00000030844	Rgs10	2.02618	0.0142511		ENSMUSG00000025314	Ptprj	-1.32524	0.0187355
ENSMUSG00000024661	Fth1	2.01524	2.39659e-08		ENSMUSG00000027881	Prpf38b	-1.31333	0.0162009
ENSMUSG00000036622	Atp13a2	2.01375	0.00765897		ENSMUSG00000024431	Nr3c1	-1.31067	0.0327878
ENSMUSG00000016487	Ppfibp1	2.00857	0.0311322		ENSMUSG00000054823	Nsd3	-1.30541	0.017028
ENSMUSG00000029125	Stx18	2.0076	0.0245908		ENSMUSG00000056608	Chd9	-1.29626	0.0394079
ENSMUSG00000021978	Extl3	1.99275	0.000920155		ENSMUSG00000024976	Shoc2	-1.2915	0.0215627
ENSMUSG00000033192	Lpcat2	1.98719	0.00213586		ENSMUSG00000001025	S100a6	-1.28205	0.0291487
ENSMUSG00000083679	Gm12892	1.98618	0.00211969		ENSMUSG00000046062	Ppp1r15b	-1.28173	0.0193865
ENSMUSG00000056666	Retsat	1.98507	0.0323184		ENSMUSG00000020463	Ppp4r3b	-1.27129	0.0250449
ENSMUSG00000034957	Cebpa	1.98272	0.0215627		ENSMUSG00000035697	Arhgap45	-1.27001	0.00377169
ENSMUSG00000037242	Clic4	1.97988	0.0439292		ENSMUSG00000028163	Nfkb1	-1.26601	0.0266843
ENSMUSG00000057531	Dtnbp1	1.97967	7.42771e-05		ENSMUSG00000029578	Wipi2	-1.26592	0.0121209
ENSMUSG00000028634	Hivep3	1.97431	0.00257318		ENSMUSG00000021500	Ddx46	-1.26193	0.0172986
ENSMUSG00000001270	Ckb	1.97304	0.0011979		ENSMUSG00000025609	Mkln1	-1.25861	0.0413699
ENSMUSG00000020572	Nampt	1.96394	0.000127868		ENSMUSG00000085438	Oip5os1	-1.25585	0.0353175
ENSMUSG00000024121	Atp6v0c	1.96139	0.00501678		ENSMUSG00000022185	Acin1	-1.2527	0.0325457
ENSMUSG00000025579	Gaa	1.9606	0.00599745		ENSMUSG00000020340	Cyfip2	-1.2505	0.0359482
ENSMUSG00000058755	Osm	1.95391	0.00221893		ENSMUSG00000020817	Rabep1	-1.25011	0.0356137
ENSMUSG00000082070	Gm1866	1.94413	0.036955		ENSMUSG00000034908	Sidt2	-1.2478	0.0277179
ENSMUSG00000028645	Slc2a1	1.94242	0.0328494		ENSMUSG00000032525	Nktr	-1.23549	0.0396122
ENSMUSG00000054676	1600014C10Rik	1.93065	0.00263675		ENSMUSG00000021134	Srsf5	-1.22526	0.00322563
ENSMUSG00000048779	P2ry6	1.92641	0.0108079		ENSMUSG00000038095	Sbno1	-1.2207	0.0151863
ENSMUSG00000046718	Bst2	1.92163	2.67604e-05		ENSMUSG00000032688	Malt1	-1.21654	0.039427
ENSMUSG00000028249	Sdcbp	1.91854	1.22664e-06		ENSMUSG00000018501	Ncor1	-1.20554	0.0499622
ENSMUSG00000031903	Pla2g15	1.9088	0.0209602		ENSMUSG00000020143	Dock2	-1.19859	0.0269705
ENSMUSG00000029780	Nt5c3	1.9079	0.0373016		ENSMUSG00000022255	Mtdh	-1.19189	0.0391066
ENSMUSG00000036636	Clcn7	1.90754	0.00942111		ENSMUSG00000042625	Safb2	-1.19104	0.0434633
ENSMUSG00000039994	Timeless	1.90244	0.0248376		ENSMUSG00000022961	Son	-1.19015	0.0156771
ENSMUSG00000068220	Lgals1	1.90126	9.80131e-05		ENSMUSG00000057738	Sptan1	-1.18722	0.0404763
ENSMUSG00000028643	Svbp	1.8965	0.0051199		ENSMUSG00000042557	Sin3a	-1.1857	0.0291885
ENSMUSG00000005981	Trap1	1.89581	0.0357831		ENSMUSG00000024045	Akap8	-1.18538	0.0426083
ENSMUSG00000020277	Pfkl	1.89281	0.00721792		ENSMUSG00000020076	Ddx50	-1.18511	0.031115
ENSMUSG00000040659	Efhd2	1.89025	0.00117139		ENSMUSG00000020530	Ggnbp2	-1.18465	0.0105228
ENSMUSG00000038034	Igsf8	1.88386	5.66877e-05		ENSMUSG00000032580	Rbm5	-1.18326	0.00926331
ENSMUSG00000026826	Nr4a2	1.85759	0.000364668		ENSMUSG00000002058	Unc119	-1.18216	0.025717
ENSMUSG00000059498	Fcgr3	1.84898	0.0146762		ENSMUSG00000026034	Clk1	-1.17951	0.0139636
ENSMUSG00000079547	H2-DMb1	1.8478	2.80342e-05		ENSMUSG00000022095	Fam160b2	-1.17803	0.0160995
ENSMUSG00000064373	Selenop	1.84277	0.0185521		ENSMUSG00000052085	Dock8	-1.1769	0.0306833
ENSMUSG00000001768	Rin2	1.84269	0.0151135		ENSMUSG00000067851	Arfgef1	-1.17434	0.025263
ENSMUSG00000020641	Rsad2	1.82898	0.00171777		ENSMUSG00000035021	Baz1a	-1.16796	0.0405652
ENSMUSG00000033355	Rtp4	1.82801	0.0272542		ENSMUSG00000065954	Tacc1	-1.15836	0.0135138
ENSMUSG00000036594	H2-Aa	1.8192	0.0207517		ENSMUSG00000035011	Zbtb7a	-1.14888	0.0459829
ENSMUSG00000057315	Arhgap24	1.81758	0.0462857		ENSMUSG00000070729	Gm12966	-1.12934	0.00939149
ENSMUSG00000024414	Mrpl27	1.81285	0.00346732		ENSMUSG00000057193	Slc44a2	-1.12269	0.0497638
ENSMUSG00000115505	Gm9247	1.81004	0.0230256		ENSMUSG00000022858	Tra2b	-1.10966	0.0241807
ENSMUSG00000027698	Nceh1	1.79263	0.000551856		ENSMUSG00000032038	St3gal4	-1.10514	0.0422906
ENSMUSG00000010609	Psen2	1.78969	0.00722967		ENSMUSG00000054720	Lrrc8c	-1.10497	0.0228561
ENSMUSG00000106755	Tpi-rs11	1.77571	0.0178181		ENSMUSG00000030213	Atf7ip	-1.09011	0.0280651
ENSMUSG00000034032	Rpap1	1.76255	0.0102937		ENSMUSG00000042599	Kdm7a	-1.08113	0.0455234
ENSMUSG00000025381	Cnpy2	1.75839	0.00848616		ENSMUSG00000039158	Akna	-1.07024	0.0408573
ENSMUSG00000029050	Ski	1.75334	0.0193334		ENSMUSG00000001281	Itgb7	-1.06194	0.0497237
ENSMUSG00000026864	Hspa5	1.75063	0.00159956		ENSMUSG00000091896	Ube2d2a	-1.06059	0.0236263
ENSMUSG00000034118	Tpst1	1.74883	0.00116183		ENSMUSG00000018209	Stk4	-1.05735	0.0238328
ENSMUSG00000026628	Atf3	1.74732	0.000279097		ENSMUSG00000021728	Emb	-1.05206	0.0267709
ENSMUSG00000039356	Exosc2	1.74441	0.0234982		ENSMUSG00000032712	Resf1	-1.02144	0.041417
ENSMUSG00000063229	Ldha	1.74112	8.37349e-07		ENSMUSG00000048865	Arhgap30	-1.01623	0.0226191
ENSMUSG00000100801	Gm15459	1.73761	0.000170816		ENSMUSG00000030629	Zfand6	-1.01238	0.0304469
ENSMUSG00000039220	Ppp1r10	1.73704	0.00226153		ENSMUSG00000053641	Dennd4a	-0.994663	0.0316683
ENSMUSG00000022504	Ciita	1.72785	0.0199249
ENSMUSG00000038059	Smim3	1.72022	0.0132091
ENSMUSG00000016256	Ctsz	1.71732	1.24103e-05
ENSMUSG00000023456	Tpi1	1.71001	0.000216506
ENSMUSG00000094568	Smarce1-ps1	1.69826	0.0293731
ENSMUSG00000022901	Cd86	1.69431	0.0146102
ENSMUSG00000029426	Scarb2	1.69366	0.0113737
ENSMUSG00000030103	Bhlhe40	1.69009	0.00367583
ENSMUSG00000039236	Isg20	1.67723	0.0218113
ENSMUSG00000033467	Crlf2	1.66849	0.00936201
ENSMUSG00000036155	Mgat5	1.65173	0.0121979
ENSMUSG00000080242	Atp6v0c-ps2	1.65098	0.0344869
ENSMUSG00000022892	App	1.65031	0.043559
ENSMUSG00000066442	Mthfs	1.64608	0.0095075
ENSMUSG00000029598	Plbd2	1.64322	0.0276357
ENSMUSG00000036402	Gng12	1.64192	0.0048113
ENSMUSG00000044703	Phf11a	1.63754	0.0179627
ENSMUSG00000037405	Icam1	1.63506	0.0349949
ENSMUSG00000037447	Arid5a	1.63457	0.0377863
ENSMUSG00000034707	Gns	1.63348	0.00465686
ENSMUSG00000031838	Ifi30	1.62594	0.00104562
ENSMUSG00000006932	Ctnnb1	1.62525	0.0414463
ENSMUSG00000056153	Socs6	1.61012	0.0282787
ENSMUSG00000060519	Tor3a	1.60518	3.53827e-05
ENSMUSG00000029484	Anxa3	1.60439	0.0402936
ENSMUSG00000017830	Dhx58	1.60403	0.0272542
ENSMUSG00000021591	Glrx	1.60383	0.00088029
ENSMUSG00000025232	Hexa	1.59169	0.0104287
ENSMUSG00000034947	Tmem106a	1.58959	0.0209415
ENSMUSG00000032515	Csrnp1	1.58386	0.00352497
ENSMUSG00000032359	Ctsh	1.5769	1.16797e-05
ENSMUSG00000083836	Ldha-ps2	1.57433	0.0168761
ENSMUSG00000058427	Cxcl2	1.57222	0.0242826
ENSMUSG00000025534	Gusb	1.56119	0.017687
ENSMUSG00000036078	Sigmar1	1.55653	0.0366047
ENSMUSG00000044827	Tlr1	1.55427	0.0368134
ENSMUSG00000021037	Ahsa1	1.55264	0.0107315
ENSMUSG00000060216	Arrb2	1.55019	0.0469625
ENSMUSG00000038366	Lasp1	1.54838	0.0067754
ENSMUSG00000003814	Calr	1.5406	0.000614736
ENSMUSG00000038650	Rnh1	1.53825	0.00346591
ENSMUSG00000005575	Ube2m	1.53311	0.0454622
ENSMUSG00000023004	Tuba1b	1.52878	0.00159442
ENSMUSG00000037933	Bicd2	1.52403	0.00614884
ENSMUSG00000007458	M6pr	1.52354	0.00111894
ENSMUSG00000020929	Eftud2	1.5171	0.0293731
ENSMUSG00000093798	Gm8355	1.51693	0.00330064
ENSMUSG00000022500	Litaf	1.51487	0.0363443
ENSMUSG00000078763	Slfn1	1.51449	0.000523489
ENSMUSG00000026223	Itm2c	1.51436	0.00605232
ENSMUSG00000041736	Tspo	1.49698	0.00388734
ENSMUSG00000011752	Pgam1	1.48906	0.0225024
ENSMUSG00000018008	Cyth4	1.48459	0.00570598
ENSMUSG00000091337	Eid1	1.46929	0.0120563
ENSMUSG00000083458	Gm5510	1.4623	0.016057
ENSMUSG00000038023	Atp6v0a2	1.45728	0.00340379
ENSMUSG00000023272	Creld2	1.45728	0.0103687
ENSMUSG00000035828	Pim3	1.45522	0.036858
ENSMUSG00000033933	Vhl	1.45029	0.0353571
ENSMUSG00000025017	Pik3ap1	1.42767	0.000900652
ENSMUSG00000024696	Lpxn	1.4193	0.0212973
ENSMUSG00000040462	Os9	1.40741	0.0101784
ENSMUSG00000028657	Ppt1	1.40115	0.00110134
ENSMUSG00000028646	Rragc	1.39265	0.0144313
ENSMUSG00000003812	Dnase2a	1.386	0.0356676
ENSMUSG00000015837	Sqstm1	1.38553	0.00552121
ENSMUSG00000027342	Pcna	1.3812	0.0391639
ENSMUSG00000031007	Atp6ap2	1.38075	0.000740805
ENSMUSG00000026773	Pfkfb3	1.37909	0.00314937
ENSMUSG00000034116	Vav1	1.37462	0.00908105
ENSMUSG00000020638	Cmpk2	1.37327	0.0350037
ENSMUSG00000036850	Mrpl41	1.37323	0.0398449
ENSMUSG00000047407	Tgif1	1.36552	0.0394807
ENSMUSG00000064193	Gm4735	1.36549	0.0198996
ENSMUSG00000003438	Timm50	1.35851	0.0323184
ENSMUSG00000101188	Eif4a-ps4	1.35471	0.00621758
ENSMUSG00000031880	Rrad	1.35349	0.0412226
ENSMUSG00000045636	Mtus1	1.34304	0.0158722
ENSMUSG00000030662	Ipo5	1.33815	0.0293731
ENSMUSG00000027423	Snx5	1.33685	0.0473859
ENSMUSG00000067608	Pcna-ps2	1.32252	0.0398546
ENSMUSG00000020611	Gna13	1.32146	0.0178883
ENSMUSG00000096210	H1f0	1.31589	0.0257779
ENSMUSG00000026003	Acadl	1.31589	0.0345948
ENSMUSG00000032294	Pkm	1.31336	0.025263
ENSMUSG00000020538	Srebf1	1.31199	0.0314765
ENSMUSG00000027775	Mfsd1	1.30447	0.00102566
ENSMUSG00000032353	Tmed3	1.30319	0.00147445
ENSMUSG00000009621	Vav2	1.29419	0.0227185
ENSMUSG00000032575	Manf	1.29286	0.0243394
ENSMUSG00000020708	Psmc5	1.29106	0.0416134
ENSMUSG00000024030	Abcg1	1.28241	0.0309498
ENSMUSG00000005881	Ergic3	1.27941	0.0376236
ENSMUSG00000027752	Exosc8	1.27681	0.0276357
ENSMUSG00000039450	Dcxr	1.27176	0.0380086
ENSMUSG00000028048	Gba	1.26847	0.0398286
ENSMUSG00000052593	Adam17	1.26501	0.0184466
ENSMUSG00000039067	Psmd7	1.26451	0.0405652
ENSMUSG00000028416	Bag1	1.26208	0.0359946
ENSMUSG00000019970	Sgk1	1.25539	0.0375971
ENSMUSG00000030824	Nucb1	1.25529	0.0178378
ENSMUSG00000034807	Colgalt1	1.25288	0.0497281
ENSMUSG00000029470	P2rx4	1.24711	0.0483202
ENSMUSG00000021417	Eci2	1.24286	0.0468082
ENSMUSG00000038312	Edem2	1.241	0.032419
ENSMUSG00000030695	Aldoa	1.23587	0.0379585
ENSMUSG00000026656	Fcgr2b	1.23317	0.0417891
ENSMUSG00000060477	Irak2	1.21338	0.0394638
ENSMUSG00000091649	Phf11b	1.20105	0.0425769
ENSMUSG00000030105	Arl8b	1.1892	0.0321485
ENSMUSG00000028692	Akr1a1	1.17611	0.00545566
ENSMUSG00000001924	Uba1	1.175	0.0227887
ENSMUSG00000024413	Npc1	1.15468	0.0435105
ENSMUSG00000023150	Ivns1abp	1.14886	0.017687
ENSMUSG00000043323	Fbrsl1	1.12958	0.04417
ENSMUSG00000048277	Syngr2	1.11919	0.0315102
ENSMUSG00000048164	Gm7204	1.06204	0.018064
ENSMUSG00000022108	Itm2b	1.06019	0.0124027
ENSMUSG00000027248	Pdia3	1.04556	0.032599
ENSMUSG00000060802	B2m	1.04324	0.0322341
ENSMUSG00000006818	Sod2	1.00762	0.0252593
ENSMUSG00000019494	Cops6	0.893015	0.044777

## Sheet: TAM-MG
ensembl_gene_id	Gene_name	log2FoldChange	padj	up	ensembl_gene_id	Gene_name	log2FoldChange	padj	down
ENSMUSG00000050370	Ch25h	9.84827	5.11821e-26	2144	ENSMUSG00000091472	Gm3739	-9.48453	5.46155e-23	2100
ENSMUSG00000024066	Xdh	9.26794	8.63473e-34		ENSMUSG00000094628	Gm3252	-8.00818	3.54808e-14
ENSMUSG00000005672	Kit	9.20102	1.66353e-26		ENSMUSG00000031210	Gpr165	-7.9615	1.63443e-13
ENSMUSG00000037095	Lrg1	9.19097	2.52313e-29		ENSMUSG00000110397	Gm45540	-7.9403	1.08009e-13
ENSMUSG00000073490	Ifi207	9.13019	1.68899e-21		ENSMUSG00000106933	Gm43621	-7.64741	2.50698e-12
ENSMUSG00000032496	Ltf	9.04757	8.29152e-77		ENSMUSG00000022132	Cldn10	-7.26904	2.015e-18
ENSMUSG00000040026	Saa3	8.98057	2.20886e-20		ENSMUSG00000027574	Nkain4	-7.0825	3.87329e-12
ENSMUSG00000025473	Adam8	8.76968	1.77348e-25		ENSMUSG00000025475	Adgra1	-6.98961	4.88397e-11
ENSMUSG00000026822	Lcn2	8.72576	1.35413e-66		ENSMUSG00000087286	Gm9013	-6.83133	5.00215e-09
ENSMUSG00000022032	Scara5	8.6851	3.44974e-18		ENSMUSG00000097443	Gm17529	-6.82917	3.78482e-09
ENSMUSG00000057092	Fxyd3	8.31624	1.84368e-16		ENSMUSG00000102205	9430092D12Rik	-6.76484	4.14368e-11
ENSMUSG00000020897	Aurkb	8.29931	1.24813e-16		ENSMUSG00000108780	5430434F05Rik	-6.72163	9.15153e-09
ENSMUSG00000073418	C4b	8.29292	1.50611e-68		ENSMUSG00000097901	Gm26680	-6.71994	1.05167e-08
ENSMUSG00000026193	Fn1	8.24115	1.89141e-60		ENSMUSG00000096904	Gm3591	-6.69369	1.40361e-08
ENSMUSG00000040907	Atp1a3	8.2267	1.08414e-29		ENSMUSG00000106032	Gm42463	-6.62571	4.26753e-08
ENSMUSG00000006777	Krt23	8.21669	3.55767e-20		ENSMUSG00000040055	Gjb6	-6.59509	1.94957e-11
ENSMUSG00000017446	C1qtnf1	8.19452	2.57038e-20		ENSMUSG00000111425	Gm47324	-6.51498	4.4674e-08
ENSMUSG00000001622	Csn3	8.17519	5.45934e-20		ENSMUSG00000030495	Slc7a10	-6.51098	3.94514e-08
ENSMUSG00000026185	Igfbp5	8.15955	4.61213e-53		ENSMUSG00000091275	Gm3248	-6.44943	1.02071e-16
ENSMUSG00000032661	Oas3	8.13374	1.95639e-20		ENSMUSG00000021943	Gdf10	-6.41672	1.53936e-08
ENSMUSG00000021253	Tgfb3	8.1037	5.71119e-20		ENSMUSG00000115955	9530056E24Rik	-6.36209	7.25283e-14
ENSMUSG00000054072	Iigp1	8.08906	1.21459e-14		ENSMUSG00000022496	Tnfrsf17	-6.35952	4.60279e-24
ENSMUSG00000021223	Papln	8.0553	1.46313e-14		ENSMUSG00000113313	Gm32036	-6.14174	5.40574e-10
ENSMUSG00000047230	Cldn2	8.02469	5.84081e-18		ENSMUSG00000091418	Gm3164	-6.10508	1.17874e-06
ENSMUSG00000029134	Plb1	7.92006	2.29301e-21		ENSMUSG00000057842	Zfp595	-6.08826	1.93165e-07
ENSMUSG00000032068	Plet1	7.91033	5.26724e-18		ENSMUSG00000086006	Gm13293	-5.99895	1.61247e-06
ENSMUSG00000029304	Spp1	7.89315	4.60051e-218		ENSMUSG00000022311	Csmd3	-5.97463	8.57259e-39
ENSMUSG00000032373	Car12	7.85707	2.33512e-18		ENSMUSG00000112875	Gm48074	-5.95647	2.36465e-06
ENSMUSG00000004709	Cd244a	7.84332	1.77844e-45		ENSMUSG00000085591	Gm13479	-5.91661	4.95959e-13
ENSMUSG00000045394	Epcam	7.83384	9.93935e-44		ENSMUSG00000095186	Gm10718	-5.89928	2.97704e-08
ENSMUSG00000018339	Gpx3	7.79803	2.23118e-26		ENSMUSG00000027273	Snap25	-5.88977	4.86431e-06
ENSMUSG00000041827	Oasl1	7.78177	9.02992e-48		ENSMUSG00000098889	Gm27206	-5.88007	2.38478e-09
ENSMUSG00000039481	Nrtn	7.75607	6.30765e-14		ENSMUSG00000072966	Gprasp2	-5.86362	1.85582e-12
ENSMUSG00000023078	Cxcl13	7.73386	2.59551e-10		ENSMUSG00000089035	Gm22157	-5.84948	4.73665e-06
ENSMUSG00000029710	Ephb4	7.71816	1.98005e-13		ENSMUSG00000110972	5830462O15Rik	-5.83896	2.63957e-07
ENSMUSG00000033006	Sox10	7.70225	2.21529e-16		ENSMUSG00000102850	Gm37082	-5.79276	3.32914e-07
ENSMUSG00000057346	Apol9a	7.65527	4.30786e-13		ENSMUSG00000102423	Gm37465	-5.77228	6.22161e-08
ENSMUSG00000044217	Aqp5	7.62666	3.59627e-31		ENSMUSG00000024548	Setbp1	-5.69211	8.38381e-07
ENSMUSG00000022126	Acod1	7.61532	2.15326e-17		ENSMUSG00000105402	Gm3716	-5.54925	2.01736e-07
ENSMUSG00000034164	Emid1	7.53049	1.51466e-21		ENSMUSG00000072720	Myo18b	-5.52265	7.27399e-10
ENSMUSG00000023908	Pkmyt1	7.47027	2.13102e-12		ENSMUSG00000104940	Gm42908	-5.50865	8.05522e-11
ENSMUSG00000000308	Ckmt1	7.46107	3.35854e-12		ENSMUSG00000028389	Zfp37	-5.50799	2.93876e-06
ENSMUSG00000021322	Aoah	7.35219	1.93235e-19		ENSMUSG00000030307	Slc6a11	-5.39314	8.28778e-11
ENSMUSG00000002835	Chaf1a	7.3434	1.56241e-11		ENSMUSG00000022332	Khdrbs3	-5.39125	3.23877e-12
ENSMUSG00000026051	Ecrg4	7.34091	7.55576e-39		ENSMUSG00000103427	Gm37534	-5.36444	7.10401e-05
ENSMUSG00000019590	Cyb561	7.32477	2.67942e-24		ENSMUSG00000091754	Gm3636	-5.35949	2.15901e-23
ENSMUSG00000034586	Hid1	7.31795	9.38423e-15		ENSMUSG00000061080	Lsamp	-5.34966	2.13911e-08
ENSMUSG00000023046	Igfbp6	7.31549	1.3574e-11		ENSMUSG00000031111	Igsf1	-5.31096	8.93163e-05
ENSMUSG00000070473	Cldn3	7.27668	2.99798e-63		ENSMUSG00000111844	Gm47097	-5.30405	5.32036e-05
ENSMUSG00000024791	Cdca5	7.27124	1.14849e-11		ENSMUSG00000031802	Phxr4	-5.27191	6.86305e-09
ENSMUSG00000015854	Cd5l	7.25625	2.24327e-17		ENSMUSG00000109203	Gm32849	-5.2653	1.6763e-08
ENSMUSG00000035638	Muc20	7.25326	3.08488e-11		ENSMUSG00000049436	Upk1b	-5.15313	1.89551e-21
ENSMUSG00000047861	Foxi1	7.24232	8.36125e-14		ENSMUSG00000117145	Gm4356	-5.11476	2.33186e-08
ENSMUSG00000021493	Pdlim7	7.23511	2.52869e-11		ENSMUSG00000031980	Agt	-5.11209	8.86393e-09
ENSMUSG00000074227	Spint2	7.15126	1.35315e-36		ENSMUSG00000113216	Gm40841	-5.10903	8.12225e-10
ENSMUSG00000038296	Galnt18	7.12364	4.38807e-14		ENSMUSG00000042371	Slc5a10	-5.07449	4.32046e-08
ENSMUSG00000066877	Nck2	7.11723	3.85031e-14		ENSMUSG00000029161	Cgref1	-5.04561	2.50399e-05
ENSMUSG00000074852	Hpse2	7.11227	7.53803e-11		ENSMUSG00000105824	Gm43466	-5.03588	2.22902e-06
ENSMUSG00000027994	Mcub	7.05672	9.36323e-11		ENSMUSG00000112346	Gm48768	-5.03397	1.78995e-07
ENSMUSG00000000983	Wfdc18	7.05534	3.88558e-64		ENSMUSG00000104344	Gm38077	-5.01546	0.000133749
ENSMUSG00000031075	Ano1	7.03149	1.33737e-23		ENSMUSG00000031613	Hpgd	-4.98221	1.34206e-50
ENSMUSG00000047501	Cldn4	6.99215	8.57002e-15		ENSMUSG00000043496	Tril	-4.93355	1.76182e-08
ENSMUSG00000028555	Ttc39a	6.94862	2.81238e-10		ENSMUSG00000024168	Tmem204	-4.91496	6.21203e-28
ENSMUSG00000031722	Hp	6.9417	5.15118e-24		ENSMUSG00000108655	Gm44949	-4.86737	3.02631e-08
ENSMUSG00000000303	Cdh1	6.93422	8.00091e-29		ENSMUSG00000096205	Gm22068	-4.84677	3.06482e-05
ENSMUSG00000026961	Lrrc26	6.92696	1.48712e-09		ENSMUSG00000042589	Cux2	-4.84232	8.89406e-07
ENSMUSG00000044678	Ly6k	6.92094	6.24911e-10		ENSMUSG00000026069	Il1rl1	-4.84191	1.11001e-06
ENSMUSG00000078921	Tgtp2	6.91248	1.93037e-12		ENSMUSG00000027457	Snph	-4.78897	7.2695e-06
ENSMUSG00000040714	Klc3	6.90707	2.73635e-12		ENSMUSG00000052387	Trpm3	-4.76726	3.58823e-05
ENSMUSG00000006398	Cdc20	6.89657	7.72309e-21		ENSMUSG00000084137	Gm9085	-4.74076	2.68857e-05
ENSMUSG00000017897	Eya2	6.89488	5.78682e-12		ENSMUSG00000037922	Bank1	-4.72354	8.62912e-22
ENSMUSG00000068101	Cenpm	6.87649	7.90524e-10		ENSMUSG00000104339	C130089K02Rik	-4.66467	9.94174e-17
ENSMUSG00000024215	Spdef	6.87525	1.36876e-09		ENSMUSG00000006362	Cbfa2t3	-4.6641	2.20404e-11
ENSMUSG00000068246	Apol9b	6.87155	1.82684e-12		ENSMUSG00000075014	Gm10800	-4.65199	4.48008e-13
ENSMUSG00000023903	Mmp25	6.86845	1.09716e-09		ENSMUSG00000057914	Cacnb2	-4.63069	6.30765e-14
ENSMUSG00000012350	Ehf	6.8613	1.55927e-22		ENSMUSG00000103043	Gm37306	-4.63046	0.00031644
ENSMUSG00000083668	Gm5648	6.86043	7.17024e-10		ENSMUSG00000027224	Duoxa1	-4.614	0.000371223
ENSMUSG00000051022	Hs3st1	6.84191	8.80667e-13		ENSMUSG00000079481	Nhsl2	-4.60695	1.85617e-11
ENSMUSG00000002055	Spag5	6.84133	1.96842e-09		ENSMUSG00000029309	Sparcl1	-4.59949	6.70982e-16
ENSMUSG00000026566	Mpzl1	6.82453	2.59192e-21		ENSMUSG00000104052	Gm38125	-4.59484	5.06393e-05
ENSMUSG00000028459	Cd72	6.81095	2.25926e-68		ENSMUSG00000103497	Gm37407	-4.57382	0.000378079
ENSMUSG00000041674	BC006965	6.80066	6.98125e-13		ENSMUSG00000102854	C130023A14Rik	-4.56988	3.7959e-05
ENSMUSG00000074476	Spc24	6.77641	9.17108e-15		ENSMUSG00000042476	Abcb4	-4.5502	2.04563e-18
ENSMUSG00000039364	Sectm1b	6.75132	1.34422e-09		ENSMUSG00000052767	Gm12703	-4.52831	1.59664e-06
ENSMUSG00000101389	Ms4a4a	6.70988	1.41786e-14		ENSMUSG00000105304	Gm43696	-4.52316	4.42602e-05
ENSMUSG00000071001	Hrct1	6.6897	1.10179e-11		ENSMUSG00000103851	Gm37606	-4.50517	1.57758e-11
ENSMUSG00000028640	Tfap2c	6.68911	6.16317e-14		ENSMUSG00000030393	Zik1	-4.49723	1.06673e-05
ENSMUSG00000029381	Shroom3	6.68796	2.73211e-09		ENSMUSG00000106662	Gm43034	-4.47849	0.000222575
ENSMUSG00000043088	Il17re	6.67225	1.80799e-11		ENSMUSG00000105356	Gm42603	-4.47564	0.000374498
ENSMUSG00000035273	Hpse	6.6624	1.21932e-11		ENSMUSG00000100783	2310047D07Rik	-4.46346	0.000188317
ENSMUSG00000041439	Mfsd6	6.65348	1.59861e-08		ENSMUSG00000030428	Ttyh1	-4.45586	2.11621e-11
ENSMUSG00000033377	Palmd	6.63191	6.29688e-09		ENSMUSG00000104043	Gm6525	-4.42554	0.00240639
ENSMUSG00000003779	Kif20a	6.62618	4.02977e-09		ENSMUSG00000039313	Minar1	-4.42509	0.000273255
ENSMUSG00000019737	Syne4	6.62611	6.83744e-09		ENSMUSG00000075225	Ccdc162	-4.41522	5.31413e-05
ENSMUSG00000021662	Arhgef28	6.61854	1.47631e-08		ENSMUSG00000113423	Gm3791	-4.40411	1.87252e-07
ENSMUSG00000020649	Rrm2	6.61511	2.21887e-18		ENSMUSG00000053279	Aldh1a1	-4.39507	3.32991e-05
ENSMUSG00000022146	Osmr	6.60134	1.2571e-08		ENSMUSG00000036949	Slc39a12	-4.38458	1.3047e-07
ENSMUSG00000032548	Slco2a1	6.57062	2.85317e-11		ENSMUSG00000115220	Gm49768	-4.37603	0.00014698
ENSMUSG00000001827	Folr1	6.55502	2.63103e-08		ENSMUSG00000114524	Gm48357	-4.36299	0.000205915
ENSMUSG00000020782	Llgl2	6.51892	2.14276e-10		ENSMUSG00000006205	Htra1	-4.354	4.24491e-07
ENSMUSG00000051359	Ncald	6.50931	4.56607e-11		ENSMUSG00000003882	Il7r	-4.35317	8.89494e-14
ENSMUSG00000025044	Msr1	6.5065	3.5427e-20		ENSMUSG00000085095	Gm15635	-4.32492	4.41312e-05
ENSMUSG00000030156	Cd69	6.50361	6.05839e-23		ENSMUSG00000040710	St8sia4	-4.32165	2.22902e-06
ENSMUSG00000027580	Helz2	6.49911	7.09572e-16		ENSMUSG00000096349	Gm22513	-4.31902	0.00043785
ENSMUSG00000027469	Tpx2	6.4687	1.28719e-15		ENSMUSG00000073590	3222401L13Rik	-4.31589	2.22695e-11
ENSMUSG00000046687	Gm5424	6.46118	6.85478e-11		ENSMUSG00000102674	8030442B05Rik	-4.27364	2.87882e-07
ENSMUSG00000027514	Zbp1	6.44461	3.89043e-29		ENSMUSG00000032648	Pygm	-4.23828	0.00116984
ENSMUSG00000004552	Ctse	6.44201	2.09516e-08		ENSMUSG00000045672	Col27a1	-4.23807	1.15392e-39
ENSMUSG00000030413	Pglyrp1	6.41149	3.36284e-18		ENSMUSG00000113183	Gm47664	-4.21627	9.81729e-11
ENSMUSG00000038781	Stap2	6.40567	9.3711e-10		ENSMUSG00000106696	Gm42729	-4.20798	4.4066e-05
ENSMUSG00000015647	Lama5	6.37809	1.50233e-11		ENSMUSG00000109268	9530078K11Rik	-4.20556	0.00050418
ENSMUSG00000034459	Ifit1	6.36316	1.76829e-11		ENSMUSG00000103223	Gm37730	-4.20385	3.47633e-05
ENSMUSG00000021638	Ocln	6.35815	3.58112e-08		ENSMUSG00000028080	Lrba	-4.19552	1.48323e-23
ENSMUSG00000028463	Car9	6.34832	4.39385e-08		ENSMUSG00000097156	Gm3764	-4.18282	2.42152e-06
ENSMUSG00000074336	Apoc4	6.31178	7.14702e-08		ENSMUSG00000102620	Gm37675	-4.18237	0.00178082
ENSMUSG00000076434	Wfdc3	6.30835	4.9728e-08		ENSMUSG00000031480	Thsd1	-4.18108	0.00108631
ENSMUSG00000026147	Col9a1	6.30727	1.53794e-07		ENSMUSG00000032609	Klhdc8b	-4.17851	3.2914e-22
ENSMUSG00000004791	Pgf	6.29322	1.48214e-07		ENSMUSG00000041559	Fmod	-4.15782	0.0052354
ENSMUSG00000021751	Acox2	6.28911	1.02458e-07		ENSMUSG00000096870	Gm21816	-4.15747	0.000274555
ENSMUSG00000030117	Gdf3	6.28896	2.84832e-10		ENSMUSG00000027961	Lrrc39	-4.14803	8.53093e-09
ENSMUSG00000017723	Wfdc2	6.27637	1.28901e-54		ENSMUSG00000063297	Luzp2	-4.14617	0.000429687
ENSMUSG00000027954	Efna1	6.27461	8.4583e-08		ENSMUSG00000106108	Gm43221	-4.14089	0.000481264
ENSMUSG00000010601	Apol7a	6.26617	9.94997e-08		ENSMUSG00000093979	Gm2237	-4.13954	2.04381e-14
ENSMUSG00000031375	Bgn	6.26224	1.15045e-07		ENSMUSG00000101778	Gm29488	-4.12896	1.66554e-09
ENSMUSG00000018166	Erbb3	6.25633	1.26192e-07		ENSMUSG00000085201	Nr6a1os	-4.11743	0.000119676
ENSMUSG00000024659	Anxa1	6.25505	5.4799e-29		ENSMUSG00000077714	Snord17	-4.11531	1.55088e-06
ENSMUSG00000023243	Kcnk5	6.25138	1.65894e-07		ENSMUSG00000091764	Zfp964	-4.07484	8.35365e-05
ENSMUSG00000021567	Nkd2	6.24229	5.90821e-13		ENSMUSG00000067199	Frat1	-4.0723	8.86029e-05
ENSMUSG00000039062	Anpep	6.23297	1.36249e-07		ENSMUSG00000102153	Gm37474	-4.0535	4.12363e-16
ENSMUSG00000016024	Lbp	6.23165	7.98293e-09		ENSMUSG00000103932	Gm36963	-4.03825	0.000648051
ENSMUSG00000027074	Slc43a3	6.22099	1.71018e-15		ENSMUSG00000021340	Gpld1	-4.0211	0.00216067
ENSMUSG00000048574	Ccnb1-ps	6.21493	5.16084e-12		ENSMUSG00000085109	Gm15356	-4.0184	0.000666865
ENSMUSG00000030103	Bhlhe40	6.18546	7.16438e-29		ENSMUSG00000083649	Rasl2-9	-4.01624	0.000839953
ENSMUSG00000001403	Ube2c	6.18246	7.17791e-26		ENSMUSG00000105006	Gm9484	-4.01381	0.000371324
ENSMUSG00000003309	Ap1m2	6.18005	5.88002e-09		ENSMUSG00000110030	Gm45546	-4.01009	2.15326e-17
ENSMUSG00000070803	Cited4	6.1702	6.15529e-20		ENSMUSG00000102664	Gm38380	-4.00567	0.00028167
ENSMUSG00000073491	Ifi213	6.14408	4.8125e-14		ENSMUSG00000049538	Adamts16	-3.98395	1.50301e-09
ENSMUSG00000037474	Dtl	6.1411	8.83907e-11		ENSMUSG00000106636	Gm43813	-3.98116	2.06424e-10
ENSMUSG00000041431	Ccnb1	6.12339	9.7685e-15		ENSMUSG00000041329	Atp1b2	-3.98054	2.80425e-07
ENSMUSG00000001672	Marveld3	6.11682	3.30615e-07		ENSMUSG00000035133	Arhgap5	-3.97272	5.26717e-29
ENSMUSG00000050335	Lgals3	6.10131	1.17763e-53		ENSMUSG00000107884	Gm44144	-3.96945	0.0027275
ENSMUSG00000039865	Slc44a3	6.10124	3.06564e-07		ENSMUSG00000106798	Gm43275	-3.96838	0.000387788
ENSMUSG00000030688	Stard10	6.08392	1.15599e-12		ENSMUSG00000049612	Omg	-3.96504	2.98349e-06
ENSMUSG00000001870	Ltbp1	6.07524	1.96842e-09		ENSMUSG00000106427	Gm42820	-3.9582	1.7312e-05
ENSMUSG00000064357	mt-Atp6	6.0718	1.53513e-06		ENSMUSG00000061393	Acvr2b	-3.95598	9.49915e-18
ENSMUSG00000079598	Clec2l	6.07144	4.35946e-09		ENSMUSG00000114150	Gm46367	-3.94034	0.00022479
ENSMUSG00000022512	Cldn1	6.07063	9.25498e-09		ENSMUSG00000037664	Cdkn1c	-3.91237	0.000135913
ENSMUSG00000040084	Bub1b	6.06923	2.83996e-14		ENSMUSG00000107109	Gm42571	-3.90911	0.000265981
ENSMUSG00000057762	Gm6169	6.06417	1.80114e-11		ENSMUSG00000109363	Gm44668	-3.90661	0.00159982
ENSMUSG00000024940	Ltbp3	6.05325	3.72233e-24		ENSMUSG00000055240	Zfp101	-3.90186	1.62154e-05
ENSMUSG00000031119	Gpc4	6.04932	5.44869e-07		ENSMUSG00000113687	Gm49703	-3.89901	0.00159094
ENSMUSG00000022018	Rgcc	6.04812	1.15553e-10		ENSMUSG00000047146	Tet1	-3.89884	2.10004e-05
ENSMUSG00000042784	Muc1	6.04745	1.6758e-13		ENSMUSG00000058626	Capn11	-3.89804	0.0066772
ENSMUSG00000030494	Rhpn2	6.04545	5.4403e-07		ENSMUSG00000105643	Gm42611	-3.897	0.000378599
ENSMUSG00000037466	Tedc1	6.04228	1.09991e-08		ENSMUSG00000108365	Gm44951	-3.88851	8.16171e-06
ENSMUSG00000051378	Kif18b	6.0316	2.86687e-12		ENSMUSG00000103869	Gm37420	-3.88346	2.13911e-08
ENSMUSG00000049382	Krt8	6.02819	1.31885e-33		ENSMUSG00000104724	Gm43162	-3.88075	0.00299064
ENSMUSG00000020592	Sdc1	6.0273	8.51987e-11		ENSMUSG00000038204	Asb10	-3.88052	0.000167488
ENSMUSG00000084128	Esrp2	6.02386	4.41839e-07		ENSMUSG00000097876	Gm16892	-3.84794	0.000416739
ENSMUSG00000029761	Cald1	5.98715	4.5314e-12		ENSMUSG00000102642	A130048G24Rik	-3.84015	0.000119676
ENSMUSG00000023232	Serinc2	5.98023	1.23422e-16		ENSMUSG00000052407	Ccdc171	-3.83624	0.00099381
ENSMUSG00000104713	Gbp6	5.97582	9.88391e-07		ENSMUSG00000105561	Gm43462	-3.83182	9.86173e-05
ENSMUSG00000039942	Ptger4	5.9732	2.16293e-29		ENSMUSG00000104154	Gm38104	-3.82824	0.00121567
ENSMUSG00000047139	Cd24a	5.97143	2.66503e-20		ENSMUSG00000103696	Gm37531	-3.82603	1.67232e-05
ENSMUSG00000040829	Zmynd15	5.95773	2.14263e-09		ENSMUSG00000094634	Gm3468	-3.82125	0.00086982
ENSMUSG00000021062	Rab15	5.95754	7.29713e-07		ENSMUSG00000052062	Pard3b	-3.81891	6.11017e-08
ENSMUSG00000035561	Aldh1b1	5.95678	8.54923e-07		ENSMUSG00000027784	Ppm1l	-3.81485	1.83144e-05
ENSMUSG00000109325	Krt8-ps	5.95671	5.81469e-24		ENSMUSG00000098645	Gm27201	-3.80597	3.23845e-05
ENSMUSG00000072941	Sod3	5.95654	8.67342e-08		ENSMUSG00000096010	Hist4h4	-3.79033	0.000995719
ENSMUSG00000024164	C3	5.95135	3.28163e-24		ENSMUSG00000017453	Pipox	-3.78736	0.013372
ENSMUSG00000040658	Dnph1	5.95051	9.52891e-07		ENSMUSG00000073805	Insyn2a	-3.77583	0.00105178
ENSMUSG00000018569	Cldn7	5.94855	4.39766e-19		ENSMUSG00000074634	Tmem267	-3.774	0.00944832
ENSMUSG00000041801	Phlda3	5.92807	2.15813e-15		ENSMUSG00000040321	Zfp770	-3.76168	5.452e-10
ENSMUSG00000001435	Col18a1	5.90532	1.5503e-08		ENSMUSG00000031990	Jam3	-3.75566	1.46162e-05
ENSMUSG00000060429	Sntb1	5.89501	2.98421e-06		ENSMUSG00000086484	Nron	-3.74315	0.00183504
ENSMUSG00000026683	Nuf2	5.88973	1.5568e-08		ENSMUSG00000113335	Gm48296	-3.7356	0.00204802
ENSMUSG00000048922	Cdca2	5.88848	4.32379e-08		ENSMUSG00000114749	Gm48442	-3.7267	0.00073956
ENSMUSG00000117239	Gpr31c	5.87454	1.30684e-06		ENSMUSG00000097633	Gm16617	-3.72504	0.00039806
ENSMUSG00000027400	Pdyn	5.86954	4.37953e-06		ENSMUSG00000109539	Gm44667	-3.72045	1.46639e-06
ENSMUSG00000067206	Lrrc66	5.8597	9.38126e-09		ENSMUSG00000056476	Med12l	-3.72017	2.6127e-14
ENSMUSG00000026429	Ube2t	5.85276	1.54181e-06		ENSMUSG00000060424	Pantr1	-3.7176	0.000408486
ENSMUSG00000005251	Ripk4	5.85072	1.37514e-11		ENSMUSG00000024411	Aqp4	-3.70989	3.76453e-05
ENSMUSG00000005148	Klf5	5.84584	3.25639e-08		ENSMUSG00000022122	Ednrb	-3.69736	0.000659979
ENSMUSG00000019312	Grb7	5.838	5.91525e-10		ENSMUSG00000051037	Zfp455	-3.69592	0.00147645
ENSMUSG00000000296	Tpd52l1	5.83425	3.01977e-06		ENSMUSG00000001260	Gabrg1	-3.68847	0.0109042
ENSMUSG00000046057	Gm15428	5.82672	1.19268e-07		ENSMUSG00000054931	Zkscan4	-3.68779	0.000236703
ENSMUSG00000005470	Asf1b	5.82591	5.85841e-19		ENSMUSG00000035237	Lcat	-3.68495	0.000112401
ENSMUSG00000044244	Il20rb	5.82264	5.42384e-08		ENSMUSG00000029838	Ptn	-3.68056	4.52552e-07
ENSMUSG00000001517	Foxm1	5.81993	4.62324e-11		ENSMUSG00000087319	Gm15907	-3.666	0.0122169
ENSMUSG00000030200	Bcl2l14	5.81256	1.64589e-06		ENSMUSG00000097587	4930578M01Rik	-3.66399	0.00147934
ENSMUSG00000074026	Gm6091	5.80537	9.83379e-08		ENSMUSG00000104973	A530041M06Rik	-3.6567	0.00578086
ENSMUSG00000020159	Gabrp	5.79269	5.08019e-06		ENSMUSG00000104060	Gm37954	-3.65445	0.000863855
ENSMUSG00000070427	Il18bp	5.78623	9.19053e-26		ENSMUSG00000087006	Gm13889	-3.61718	0.000529783
ENSMUSG00000040154	Wfdc5	5.78522	2.35718e-06		ENSMUSG00000043384	Gprasp1	-3.59112	3.54808e-14
ENSMUSG00000020183	Cpm	5.78469	4.75165e-06		ENSMUSG00000097709	2810429I04Rik	-3.57802	0.00243781
ENSMUSG00000029186	Pi4k2b	5.78097	2.77419e-06		ENSMUSG00000108447	Gm44567	-3.56742	0.00454643
ENSMUSG00000047798	Cd300lf	5.7636	1.79705e-21		ENSMUSG00000097295	Hmgb1-ps8	-3.56543	0.000236961
ENSMUSG00000040434	Large2	5.75818	1.39517e-07		ENSMUSG00000014164	Klhl3	-3.5648	7.71725e-06
ENSMUSG00000020607	Lratd1	5.74617	2.41856e-06		ENSMUSG00000020486	2004-09-01	-3.55736	0.00359306
ENSMUSG00000030830	Itgal	5.74442	2.13106e-17		ENSMUSG00000109863	Gm45643	-3.55004	0.00768699
ENSMUSG00000084133	Gm12856	5.73187	2.74302e-06		ENSMUSG00000103983	Gm20045	-3.54628	0.00140831
ENSMUSG00000000385	Tmprss2	5.7283	5.24379e-06		ENSMUSG00000046447	Camk2n1	-3.54532	9.31885e-14
ENSMUSG00000117975	Itprip	5.7175	2.93185e-14		ENSMUSG00000027750	Postn	-3.5405	0.00199517
ENSMUSG00000085042	Abhd11os	5.71661	2.17106e-07		ENSMUSG00000035566	Pcdh17	-3.5383	0.000519671
ENSMUSG00000034394	Lif	5.70818	3.33155e-06		ENSMUSG00000104292	Gm38042	-3.53568	6.26085e-09
ENSMUSG00000026274	Pask	5.70483	3.69437e-06		ENSMUSG00000105519	E430021H15Rik	-3.53429	0.00104437
ENSMUSG00000046826	Fam187b	5.70091	3.36723e-06		ENSMUSG00000089647	Gm2245	-3.5304	0.000630823
ENSMUSG00000016262	Sertad4	5.66029	4.47031e-07		ENSMUSG00000028517	Plpp3	-3.52775	4.29942e-26
ENSMUSG00000072980	Oip5	5.63591	5.46291e-06		ENSMUSG00000033799	Tasor2	-3.52164	3.19769e-05
ENSMUSG00000003051	Elf3	5.63585	1.96935e-13		ENSMUSG00000084964	Gm15503	-3.51834	7.8308e-17
ENSMUSG00000042808	Gpx2	5.62872	1.609e-08		ENSMUSG00000091405	Hist2h4	-3.51794	0.000933664
ENSMUSG00000026258	Snorc	5.62624	8.58557e-07		ENSMUSG00000118107	Gm34455	-3.51678	1.43623e-07
ENSMUSG00000031274	Col4a5	5.60503	1.58802e-06		ENSMUSG00000024039	Cbs	-3.51276	0.00073956
ENSMUSG00000027699	Ect2	5.60494	6.82466e-06		ENSMUSG00000105962	Gm42432	-3.51151	8.4637e-07
ENSMUSG00000040204	Pclaf	5.59437	1.06959e-12		ENSMUSG00000030054	Gp9	-3.50797	2.16467e-09
ENSMUSG00000019997	Ccn2	5.58245	3.48337e-07		ENSMUSG00000034610	Tut4	-3.50675	3.12922e-10
ENSMUSG00000031825	Crispld2	5.57959	1.40669e-05		ENSMUSG00000075015	Gm10801	-3.49767	0.0012117
ENSMUSG00000023972	Ptk7	5.57572	1.4889e-08		ENSMUSG00000029212	Gabrb1	-3.49563	0.00954414
ENSMUSG00000020641	Rsad2	5.56336	2.2294e-22		ENSMUSG00000045038	Prkce	-3.48699	3.72111e-07
ENSMUSG00000031502	Col4a1	5.55205	2.62628e-07		ENSMUSG00000022064	Pibf1	-3.48687	8.21644e-08
ENSMUSG00000024989	Cep55	5.54619	9.92457e-06		ENSMUSG00000106856	Gm43761	-3.47887	0.00466379
ENSMUSG00000015217	Hmgb3	5.54599	9.53573e-06		ENSMUSG00000065037	Rn7sk	-3.47791	1.54154e-14
ENSMUSG00000008136	Fhl2	5.54376	1.25622e-05		ENSMUSG00000090015	Gm15446	-3.4664	0.00507261
ENSMUSG00000066861	Oas1g	5.54175	4.73264e-16		ENSMUSG00000034041	Lyl1	-3.46561	1.10806e-14
ENSMUSG00000079298	Klrb1b	5.54013	8.95967e-06		ENSMUSG00000110317	Gm45250	-3.4616	0.0118873
ENSMUSG00000032092	Mpzl2	5.53961	9.71199e-06		ENSMUSG00000106870	Gm43681	-3.45949	0.0104848
ENSMUSG00000115388	Eppk1	5.53045	9.35795e-06		ENSMUSG00000024462	Gabbr1	-3.45208	8.54923e-07
ENSMUSG00000034329	Brip1	5.51943	9.77211e-06		ENSMUSG00000084806	Gm15232	-3.44917	0.000908616
ENSMUSG00000032232	Cgnl1	5.50974	5.71038e-11		ENSMUSG00000107054	C730045M19Rik	-3.44456	0.00662624
ENSMUSG00000023015	Racgap1	5.50253	1.10558e-21		ENSMUSG00000115276	9930017N22Rik	-3.44278	6.31115e-05
ENSMUSG00000038943	Prc1	5.50183	7.87539e-11		ENSMUSG00000106254	Gm42907	-3.43913	0.00641169
ENSMUSG00000030800	Prss8	5.50068	7.57323e-09		ENSMUSG00000106847	Peg13	-3.43749	6.24128e-07
ENSMUSG00000009185	Ccl8	5.49829	1.6935e-06		ENSMUSG00000036353	P2ry12	-3.43229	4.78571e-27
ENSMUSG00000025504	Eps8l2	5.49023	2.05223e-08		ENSMUSG00000107586	Gm44283	-3.42872	0.0166034
ENSMUSG00000031636	Pdlim3	5.48321	1.60699e-05		ENSMUSG00000033174	Mgll	-3.42564	4.0802e-27
ENSMUSG00000027868	Tbx15	5.47642	1.11929e-07		ENSMUSG00000036040	Adamtsl2	-3.42038	0.00254699
ENSMUSG00000027323	Rad51	5.4718	1.45667e-11		ENSMUSG00000006522	Itih3	-3.38166	0.00389359
ENSMUSG00000044393	Dsg2	5.46445	2.39071e-05		ENSMUSG00000104910	Gm43331	-3.38103	0.001668
ENSMUSG00000051397	Tacstd2	5.46216	7.69662e-09		ENSMUSG00000025573	6030468B19Rik	-3.37484	0.00204308
ENSMUSG00000001039	B9d1	5.4581	1.33729e-05		ENSMUSG00000103284	3110080O07Rik	-3.37275	0.00883654
ENSMUSG00000027030	Stk39	5.45639	7.99636e-09		ENSMUSG00000113856	Gm10790	-3.37192	3.57402e-11
ENSMUSG00000030770	Parva	5.44695	1.05852e-11		ENSMUSG00000071064	Zfp827	-3.36327	0.00421192
ENSMUSG00000033788	Dysf	5.44617	1.64337e-05		ENSMUSG00000038594	Cep85l	-3.35873	2.43761e-09
ENSMUSG00000108693	Gm45153	5.44409	2.64802e-05		ENSMUSG00000005089	Slc1a2	-3.35333	0.00823439
ENSMUSG00000030281	Il17rc	5.43653	1.24153e-07		ENSMUSG00000055435	Maf	-3.34797	2.48086e-18
ENSMUSG00000013974	Mcemp1	5.43635	1.61854e-05		ENSMUSG00000021719	Rgs7bp	-3.34422	0.001015
ENSMUSG00000029163	Emilin1	5.43206	1.76155e-05		ENSMUSG00000000202	Btbd17	-3.34207	0.00274001
ENSMUSG00000042073	Abhd14b	5.42918	1.80826e-06		ENSMUSG00000071226	Cecr2	-3.32581	0.0110316
ENSMUSG00000063193	Cd300lb	5.42825	2.88208e-05		ENSMUSG00000103697	Gm38020	-3.32232	0.0244029
ENSMUSG00000036617	Etl4	5.42637	1.68886e-05		ENSMUSG00000095969	Rnu1a1	-3.31727	0.00613469
ENSMUSG00000022286	Grhl2	5.42186	3.31195e-06		ENSMUSG00000030994	D7Ertd443e	-3.31647	0.00104315
ENSMUSG00000070305	Mpzl3	5.4164	1.14604e-06		ENSMUSG00000073176	Zfp449	-3.31391	3.91971e-06
ENSMUSG00000023505	Cdca3	5.41507	9.32263e-15		ENSMUSG00000000753	Serpinf1	-3.31351	1.07507e-15
ENSMUSG00000004864	Mapk13	5.4102	9.3774e-08		ENSMUSG00000108137	Gm44053	-3.31287	0.0327899
ENSMUSG00000039699	Batf2	5.40473	1.81845e-08		ENSMUSG00000091017	Fam71a	-3.31106	1.28899e-06
ENSMUSG00000032062	2310030G06Rik	5.39688	2.65652e-05		ENSMUSG00000022026	Olfm4	-3.30397	0.00578034
ENSMUSG00000045502	Hcar2	5.39521	2.15375e-46		ENSMUSG00000085112	A530072M11Rik	-3.30016	0.0132556
ENSMUSG00000058317	Ube2e2	5.39509	1.99364e-05		ENSMUSG00000102602	A930004J17Rik	-3.29793	0.000166374
ENSMUSG00000034981	Parm1	5.38956	5.38322e-08		ENSMUSG00000057880	Abat	-3.29598	0.000118917
ENSMUSG00000074280	Gm6166	5.38362	2.23218e-33		ENSMUSG00000021071	Trim9	-3.29248	0.0178058
ENSMUSG00000048806	Ifnb1	5.38231	3.30701e-05		ENSMUSG00000020333	Acsl6	-3.2895	0.0108874
ENSMUSG00000003534	Ddr1	5.36146	2.40942e-14		ENSMUSG00000103805	Gm37063	-3.28499	0.00651761
ENSMUSG00000004885	Crabp2	5.35734	3.61962e-07		ENSMUSG00000111212	Gm47087	-3.28378	0.0119944
ENSMUSG00000015880	Ncapg	5.34713	3.07435e-05		ENSMUSG00000100121	1700025N23Rik	-3.27988	0.0033905
ENSMUSG00000045691	Thtpa	5.3435	2.90373e-05		ENSMUSG00000040929	Rfx3	-3.27619	0.00180953
ENSMUSG00000049723	Mmp12	5.33776	2.05144e-06		ENSMUSG00000009731	Kcnd1	-3.27039	4.52385e-21
ENSMUSG00000017386	Traf4	5.3333	1.07332e-15		ENSMUSG00000018800	Abca5	-3.26951	0.00105934
ENSMUSG00000025481	Urah	5.33039	3.21586e-06		ENSMUSG00000114598	D130062J10Rik	-3.26341	0.00307841
ENSMUSG00000022340	Sybu	5.33021	3.71231e-05		ENSMUSG00000107868	Gm5112	-3.26106	4.20801e-05
ENSMUSG00000057969	Sema3b	5.32715	5.77469e-08		ENSMUSG00000060227	Casc4	-3.25817	3.2614e-05
ENSMUSG00000042429	Adora1	5.31348	1.43465e-21		ENSMUSG00000032549	Rab6b	-3.25801	5.37243e-16
ENSMUSG00000025934	Gsta3	5.31055	6.60926e-06		ENSMUSG00000102733	Gm38262	-3.25617	0.000643055
ENSMUSG00000033644	Piwil2	5.30944	3.03748e-05		ENSMUSG00000053925	Gm9929	-3.25471	0.0192553
ENSMUSG00000015340	Cybb	5.30372	2.40681e-21		ENSMUSG00000030539	Sema4b	-3.25387	1.56425e-05
ENSMUSG00000035105	Egln3	5.30308	2.10378e-10		ENSMUSG00000022240	Ctnnd2	-3.25366	0.00992512
ENSMUSG00000039232	Stx11	5.30267	4.07013e-06		ENSMUSG00000043241	Upf2	-3.25159	0.000806315
ENSMUSG00000022479	Vdr	5.30122	1.37747e-06		ENSMUSG00000025898	Cwf19l2	-3.25051	3.16521e-07
ENSMUSG00000005917	Otx1	5.2967	4.3781e-05		ENSMUSG00000055254	Ntrk2	-3.24646	0.000160207
ENSMUSG00000017499	Cdc6	5.288	1.90694e-07		ENSMUSG00000024109	Nrxn1	-3.24555	0.00492741
ENSMUSG00000028544	Slc5a9	5.2877	2.57533e-06		ENSMUSG00000064115	Cadm2	-3.24535	0.00795819
ENSMUSG00000026669	Mcm10	5.28499	5.52945e-07		ENSMUSG00000029778	Adcyap1r1	-3.23836	0.00204429
ENSMUSG00000032218	Ccnb2	5.27429	1.17368e-14		ENSMUSG00000109559	Gm34280	-3.22657	6.09378e-07
ENSMUSG00000024420	Zfp521	5.26875	3.89185e-05		ENSMUSG00000004383	Large1	-3.22379	2.53864e-09
ENSMUSG00000049871	Nlrc3	5.26751	2.72213e-07		ENSMUSG00000028654	Mycl	-3.21846	0.0123611
ENSMUSG00000069792	Wfdc17	5.26287	2.18826e-65		ENSMUSG00000032181	Scg3	-3.21607	0.00107391
ENSMUSG00000023011	Faim2	5.2553	3.10959e-07		ENSMUSG00000050138	Kcnk12	-3.21381	8.10463e-09
ENSMUSG00000031803	B3gnt3	5.25441	1.39063e-08		ENSMUSG00000090386	Mir99ahg	-3.20508	4.2545e-07
ENSMUSG00000044201	Cdc25c	5.24632	5.41884e-05		ENSMUSG00000107690	Gm44044	-3.1918	0.00206867
ENSMUSG00000092349	Smim40	5.24185	4.63921e-05		ENSMUSG00000030310	Slc6a1	-3.18779	0.00483347
ENSMUSG00000041481	Serpina3g	5.24166	5.26736e-08		ENSMUSG00000022708	Zbtb20	-3.18467	1.13176e-10
ENSMUSG00000033453	Adamts15	5.2396	5.89698e-05		ENSMUSG00000038039	Gcc2	-3.17867	0.00078048
ENSMUSG00000025492	Ifitm3	5.23669	4.32939e-59		ENSMUSG00000079164	Tlr5	-3.17806	0.0284655
ENSMUSG00000001053	N4bp3	5.23027	5.64368e-05		ENSMUSG00000014907	Naf1	-3.17257	0.000166524
ENSMUSG00000089804	Gm16136	5.22949	4.97196e-06		ENSMUSG00000059325	Hopx	-3.16957	0.00441367
ENSMUSG00000032724	Abtb2	5.22578	1.22956e-05		ENSMUSG00000021356	Irf4	-3.16919	0.0167714
ENSMUSG00000086109	Gm13391	5.22061	4.77361e-05		ENSMUSG00000020717	Pecam1	-3.16808	1.52273e-05
ENSMUSG00000037892	Pcdh18	5.20485	8.74388e-05		ENSMUSG00000104291	A130071D04Rik	-3.16501	0.00209842
ENSMUSG00000095419	Gm14328	5.19933	2.59006e-09		ENSMUSG00000046240	Hepacam	-3.15859	0.0002548
ENSMUSG00000019066	Rab3d	5.19416	2.18353e-24		ENSMUSG00000038384	Setd1b	-3.15762	8.83317e-09
ENSMUSG00000040728	Esrp1	5.18579	7.992e-05		ENSMUSG00000078435	AU041133	-3.15355	0.0114017
ENSMUSG00000032715	Trib3	5.17263	6.32431e-06		ENSMUSG00000029629	Phf14	-3.1484	3.12757e-08
ENSMUSG00000028873	Cdca8	5.16641	5.68265e-14		ENSMUSG00000045268	Zfp691	-3.14709	7.33558e-07
ENSMUSG00000027186	Elf5	5.16489	9.29747e-05		ENSMUSG00000102202	Gm33280	-3.13073	0.030068
ENSMUSG00000040312	Cchcr1	5.15747	4.97196e-06		ENSMUSG00000052713	Zfp608	-3.12389	2.8059e-10
ENSMUSG00000022945	Chaf1b	5.15326	1.89313e-12		ENSMUSG00000107000	Gm43481	-3.12201	0.000202139
ENSMUSG00000041782	Lad1	5.14975	3.22595e-08		ENSMUSG00000085802	Gm16059	-3.11885	0.00458879
ENSMUSG00000073405	H2-T-ps	5.14953	7.32558e-05		ENSMUSG00000059974	Ntm	-3.11734	0.0192904
ENSMUSG00000041679	Lrrc29	5.14755	7.6576e-05		ENSMUSG00000071796	6820431F20Rik	-3.11005	1.14721e-05
ENSMUSG00000026304	Rab17	5.14626	8.71939e-05		ENSMUSG00000079083	Jrkl	-3.10896	0.000399522
ENSMUSG00000048826	Dact2	5.14527	7.05954e-05		ENSMUSG00000021806	Nid2	-3.10587	4.48399e-05
ENSMUSG00000096215	Smim22	5.14429	8.73909e-06		ENSMUSG00000102324	Gm19721	-3.10259	0.0223292
ENSMUSG00000024180	Tmem8	5.13989	8.2875e-10		ENSMUSG00000021379	Id4	-3.10162	0.0207892
ENSMUSG00000019647	Sema6a	5.1373	1.21491e-05		ENSMUSG00000027217	Tspan18	-3.09859	6.98433e-09
ENSMUSG00000028362	Tnfsf8	5.13545	5.22095e-07		ENSMUSG00000085684	4930469K13Rik	-3.09635	0.0157452
ENSMUSG00000028841	Cnksr1	5.1323	8.86029e-05		ENSMUSG00000032281	Acsbg1	-3.09309	4.74201e-09
ENSMUSG00000050808	Muc15	5.12891	0.000120575		ENSMUSG00000086491	Gm13291	-3.09018	0.0077142
ENSMUSG00000031078	Cttn	5.12435	3.82853e-16		ENSMUSG00000111792	Gm33858	-3.08885	1.57899e-05
ENSMUSG00000025498	Irf7	5.12433	8.84864e-35		ENSMUSG00000055069	Rab39	-3.0829	2.64916e-09
ENSMUSG00000068744	Psrc1	5.11558	6.71637e-07		ENSMUSG00000097440	Gm6277	-3.07929	2.4509e-08
ENSMUSG00000024479	Mal2	5.1044	3.85353e-07		ENSMUSG00000019301	Hsd17b1	-3.07711	0.0169852
ENSMUSG00000037071	Scd1	5.10382	1.04481e-07		ENSMUSG00000048895	Cdk5r1	-3.07275	4.27254e-09
ENSMUSG00000024935	Slc1a1	5.09354	0.000112401		ENSMUSG00000025746	Il6	-3.07142	0.00443185
ENSMUSG00000034917	Tjp3	5.08256	0.000125114		ENSMUSG00000106543	Gm43378	-3.06988	0.00660255
ENSMUSG00000032679	Cd59a	5.08253	2.74302e-06		ENSMUSG00000039137	Whrn	-3.06823	1.60665e-15
ENSMUSG00000046768	Rhoj	5.0815	1.52401e-05		ENSMUSG00000059839	Zfp874b	-3.06342	0.0229632
ENSMUSG00000034177	Rnf43	5.08001	1.91108e-05		ENSMUSG00000102151	Gm37472	-3.06012	4.31732e-05
ENSMUSG00000032773	Chrm1	5.07787	0.000110297		ENSMUSG00000106946	Gm42856	-3.05951	0.000597295
ENSMUSG00000015619	Gata3	5.07634	1.50206e-06		ENSMUSG00000054293	P2ry10b	-3.05659	3.36488e-05
ENSMUSG00000028601	Echdc2	5.07354	0.000127838		ENSMUSG00000107962	Gm43980	-3.05621	0.000220618
ENSMUSG00000037035	Inhbb	5.06205	1.51717e-06		ENSMUSG00000038872	Zfhx3	-3.05548	5.32752e-14
ENSMUSG00000022696	Sidt1	5.05912	4.78038e-06		ENSMUSG00000018199	Ro60	-3.05419	3.25045e-06
ENSMUSG00000023043	Krt18	5.05885	2.24327e-17		ENSMUSG00000074194	Zfp791	-3.05318	0.00285974
ENSMUSG00000027800	Tm4sf1	5.05854	2.54112e-35		ENSMUSG00000025207	Sema4g	-3.0516	0.000128382
ENSMUSG00000072825	Cep170b	5.0583	4.30068e-10		ENSMUSG00000104503	Gm37738	-3.04607	0.0391163
ENSMUSG00000030214	Plbd1	5.05814	1.49834e-09		ENSMUSG00000020580	Rock2	-3.03939	2.09014e-11
ENSMUSG00000054889	Dsp	5.05454	1.35148e-05		ENSMUSG00000103649	Gm37768	-3.03479	0.0152127
ENSMUSG00000068129	Cst7	5.05162	2.77814e-31		ENSMUSG00000040651	Tasor	-3.03393	5.09194e-12
ENSMUSG00000042766	Trim46	5.04837	0.000124621		ENSMUSG00000085471	4933423P22Rik	-3.02714	6.50958e-05
ENSMUSG00000032783	Troap	5.0438	9.76611e-06		ENSMUSG00000094441	Zfp955a	-3.01984	0.0141942
ENSMUSG00000027656	Ccn5	5.04223	0.000136548		ENSMUSG00000056608	Chd9	-3.01916	3.70981e-14
ENSMUSG00000046179	E2f8	5.02751	0.000151562		ENSMUSG00000048022	Tmem229a	-3.01538	0.0313171
ENSMUSG00000030513	Pcsk6	5.02223	1.44408e-06		ENSMUSG00000053714	4732471J01Rik	-3.01436	0.0139862
ENSMUSG00000022887	Masp1	5.02188	2.60651e-10		ENSMUSG00000075122	Cd80	-3.00303	5.50521e-05
ENSMUSG00000035373	Ccl7	5.01804	5.37243e-16		ENSMUSG00000021704	Mtx3	-3.00265	2.3997e-05
ENSMUSG00000041957	Pkp2	4.99977	1.4416e-05		ENSMUSG00000064023	Klk8	-3.00129	2.89238e-13
ENSMUSG00000032231	Anxa2	4.98889	1.61682e-31		ENSMUSG00000036214	Znrd1as	-2.99927	0.00340956
ENSMUSG00000025812	Pard3	4.98036	2.0287e-05		ENSMUSG00000114370	Gm46411	-2.99441	0.0206953
ENSMUSG00000012428	Steap4	4.97733	0.00019522		ENSMUSG00000031673	Cdh11	-2.99426	0.0346089
ENSMUSG00000020566	Atp6v1c2	4.96998	3.06866e-09		ENSMUSG00000089857	Zfp882	-2.99261	0.0371589
ENSMUSG00000006269	Atp6v1b1	4.95811	2.89305e-06		ENSMUSG00000110159	Gm45501	-2.98858	0.0208786
ENSMUSG00000027715	Ccna2	4.95614	1.49452e-22		ENSMUSG00000097536	2610037D02Rik	-2.98591	0.000326006
ENSMUSG00000061577	Adgrg5	4.94632	9.79696e-07		ENSMUSG00000026424	Gpr37l1	-2.98157	0.000277367
ENSMUSG00000025885	Myo5b	4.9336	0.000246408		ENSMUSG00000076431	Sox4	-2.97932	4.32046e-08
ENSMUSG00000060591	Ifitm2	4.91661	1.72309e-14		ENSMUSG00000032827	Ppp1r9a	-2.97656	1.2841e-06
ENSMUSG00000024672	Ms4a7	4.91502	1.67554e-26		ENSMUSG00000060678	Hist1h4c	-2.97503	5.03391e-05
ENSMUSG00000027533	Fabp5	4.91365	2.77814e-31		ENSMUSG00000109498	Gm45222	-2.97242	2.38326e-05
ENSMUSG00000046694	Tent5b	4.90676	3.21347e-05		ENSMUSG00000061894	Zscan20	-2.97133	0.00203806
ENSMUSG00000048087	Gm4737	4.8998	7.39552e-11		ENSMUSG00000056592	Zfp658	-2.96724	1.41681e-09
ENSMUSG00000072082	Ccnf	4.88903	4.92141e-09		ENSMUSG00000035686	Thrsp	-2.95862	1.6758e-13
ENSMUSG00000021697	Depdc1b	4.87211	0.000362098		ENSMUSG00000109036	2210406H18Rik	-2.9524	0.0106517
ENSMUSG00000021091	Serpina3n	4.87037	0.00036661		ENSMUSG00000113650	Gm47826	-2.95127	0.0281211
ENSMUSG00000012519	Mlkl	4.84632	1.11674e-05		ENSMUSG00000028976	Slc2a5	-2.94965	2.58395e-25
ENSMUSG00000031150	Ccdc120	4.84595	3.76453e-05		ENSMUSG00000039533	Mmd2	-2.94473	8.2834e-05
ENSMUSG00000017716	Birc5	4.82478	9.94546e-22		ENSMUSG00000084796	Mir142hg	-2.93706	1.1235e-10
ENSMUSG00000073409	H2-Q6	4.82465	4.60194e-47		ENSMUSG00000063894	Zkscan8	-2.93645	0.000102752
ENSMUSG00000022687	Boc	4.81518	3.63178e-05		ENSMUSG00000038535	Zfp280d	-2.92901	1.12989e-05
ENSMUSG00000008601	Rab25	4.80316	1.04289e-07		ENSMUSG00000030016	Zfp638	-2.92197	3.39635e-06
ENSMUSG00000002980	Bcam	4.80039	0.000159201		ENSMUSG00000018334	Ksr1	-2.92065	0.00918505
ENSMUSG00000026435	Slc45a3	4.7952	6.18466e-05		ENSMUSG00000090105	Gm15890	-2.91914	0.000863591
ENSMUSG00000028108	Ecm1	4.79411	1.96086e-23		ENSMUSG00000114501	Gm48582	-2.91782	0.028045
ENSMUSG00000032531	Amotl2	4.79308	2.29882e-08		ENSMUSG00000037234	Hook3	-2.91773	1.20063e-06
ENSMUSG00000025324	Atp10a	4.78404	2.94741e-06		ENSMUSG00000103238	Gm36527	-2.91029	0.0341593
ENSMUSG00000066584	Scgb2b27	4.78246	0.000851809		ENSMUSG00000030699	Tbx6	-2.90964	0.0321697
ENSMUSG00000005125	Ndrg1	4.78012	1.99185e-08		ENSMUSG00000073856	Iqck	-2.90926	0.0348427
ENSMUSG00000050295	Foxc1	4.76958	1.45965e-06		ENSMUSG00000103621	Gm38366	-2.90761	0.0238512
ENSMUSG00000050957	Insl6	4.76819	7.7108e-05		ENSMUSG00000050714	Zbtb26	-2.9076	0.00635945
ENSMUSG00000025037	Maoa	4.75724	1.286e-05		ENSMUSG00000108897	Gm44861	-2.90757	0.0103843
ENSMUSG00000023039	Krt7	4.75595	3.89743e-25		ENSMUSG00000038068	Rnf144b	-2.90496	3.16377e-09
ENSMUSG00000016028	Celsr1	4.72398	3.01465e-05		ENSMUSG00000049532	Sall2	-2.90343	0.00109711
ENSMUSG00000060969	Irx1	4.70622	9.72262e-05		ENSMUSG00000020734	Grin2c	-2.89449	0.0310741
ENSMUSG00000026417	Pigr	4.70477	2.51946e-05		ENSMUSG00000032740	Ccdc88a	-2.89433	4.96836e-06
ENSMUSG00000078922	Tgtp1	4.70136	0.000710035		ENSMUSG00000024238	Zeb1	-2.89081	7.87899e-14
ENSMUSG00000029669	Tspan12	4.69255	6.84656e-06		ENSMUSG00000104213	Ighd	-2.88971	1.10009e-05
ENSMUSG00000036223	Ska1	4.68306	0.000144037		ENSMUSG00000002076	Hsf2bp	-2.88803	0.0135987
ENSMUSG00000079363	Gbp4	4.67795	1.77718e-06		ENSMUSG00000057335	Cep170	-2.88565	1.34256e-07
ENSMUSG00000060550	H2-Q7	4.67695	2.6813e-17		ENSMUSG00000043467	Zbtb37	-2.88531	1.89016e-05
ENSMUSG00000018849	Wwc1	4.65568	9.77375e-12		ENSMUSG00000052512	Nav2	-2.88312	1.48639e-18
ENSMUSG00000066363	Serpina3f	4.65484	0.000223571		ENSMUSG00000004892	Bcan	-2.88135	6.59505e-09
ENSMUSG00000037600	Kdf1	4.64808	0.000133063		ENSMUSG00000074637	Sox2	-2.87376	0.0109465
ENSMUSG00000008540	Mgst1	4.61891	1.17623e-26		ENSMUSG00000110388	Gm30329	-2.8713	0.000680402
ENSMUSG00000017652	Cd40	4.61163	1.93347e-08		ENSMUSG00000107881	Gm44250	-2.86992	1.66297e-07
ENSMUSG00000029149	Krtcap3	4.59928	2.48801e-06		ENSMUSG00000063142	Kcnma1	-2.86764	5.07613e-05
ENSMUSG00000052776	Oas1a	4.59792	3.6743e-31		ENSMUSG00000028957	Per3	-2.86065	3.79802e-09
ENSMUSG00000016526	Dyrk3	4.58102	1.68893e-05		ENSMUSG00000005533	Igf1r	-2.85899	1.43623e-07
ENSMUSG00000026479	Lamc2	4.57281	2.89059e-05		ENSMUSG00000027447	Cst3	-2.84971	2.58823e-30
ENSMUSG00000051000	Fam160a1	4.57126	0.00020063		ENSMUSG00000103364	Gm38157	-2.84685	0.000535698
ENSMUSG00000044405	Adig	4.56112	5.86741e-05		ENSMUSG00000037172	E330009J07Rik	-2.8465	0.00046664
ENSMUSG00000026622	Nek2	4.55781	5.12198e-07		ENSMUSG00000047867	Gimap6	-2.8454	1.22366e-08
ENSMUSG00000032261	Sh3bgrl2	4.53738	5.12687e-07		ENSMUSG00000022255	Mtdh	-2.84161	1.26893e-11
ENSMUSG00000020674	Pxdn	4.53065	5.31902e-05		ENSMUSG00000021983	Atp8a2	-2.83986	7.47604e-11
ENSMUSG00000001507	Itga3	4.52488	3.51401e-12		ENSMUSG00000056602	Fry	-2.83559	1.46608e-05
ENSMUSG00000039994	Timeless	4.51289	2.18754e-07		ENSMUSG00000090185	Gm15523	-2.83459	0.00023207
ENSMUSG00000062082	Cd200r4	4.50252	4.11393e-06		ENSMUSG00000086944	Gm15859	-2.83254	0.000780577
ENSMUSG00000028871	Rspo1	4.50064	2.14425e-08		ENSMUSG00000044098	Rsbn1	-2.82988	7.08695e-08
ENSMUSG00000039396	Neil3	4.4998	6.96845e-05		ENSMUSG00000035236	Scai	-2.81952	0.000688714
ENSMUSG00000020681	Ace	4.49639	0.000323578		ENSMUSG00000027947	Il6ra	-2.81834	1.10404e-11
ENSMUSG00000029816	Gpnmb	4.48823	9.26692e-11		ENSMUSG00000058503	Fam133b	-2.81826	4.27749e-08
ENSMUSG00000054598	9130230L23Rik	4.48379	0.000480989		ENSMUSG00000110556	Gm45762	-2.81823	0.0247611
ENSMUSG00000014773	Dll1	4.47833	1.286e-05		ENSMUSG00000073062	Zxdb	-2.81666	0.00912442
ENSMUSG00000028718	Stil	4.47616	0.000322954		ENSMUSG00000026986	Hnmt	-2.81482	4.84742e-08
ENSMUSG00000021196	Pfkp	4.47389	3.96253e-12		ENSMUSG00000115570	Gm48986	-2.81163	0.0291234
ENSMUSG00000062995	Ica1	4.47336	0.000123832		ENSMUSG00000101942	Gm19582	-2.80873	0.00631286
ENSMUSG00000028262	Clca3a2	4.46845	0.00176369		ENSMUSG00000025907	Rb1cc1	-2.80263	0.000217507
ENSMUSG00000022297	Fzd6	4.46661	9.72262e-05		ENSMUSG00000040229	Gpr34	-2.80167	2.51123e-12
ENSMUSG00000026674	Ddr2	4.46259	0.000371071		ENSMUSG00000027200	Sema6d	-2.7997	0.0481574
ENSMUSG00000025059	Gk	4.45707	2.6814e-07		ENSMUSG00000092341	Malat1	-2.79968	4.32726e-12
ENSMUSG00000032369	Plscr1	4.45409	1.12175e-07		ENSMUSG00000019944	Rhobtb1	-2.79798	1.01854e-11
ENSMUSG00000020062	Slc5a8	4.44947	5.11818e-06		ENSMUSG00000085741	5430405H02Rik	-2.79658	2.28142e-05
ENSMUSG00000027398	Il1b	4.44802	7.5636e-20		ENSMUSG00000039219	Arid4b	-2.78601	5.26728e-05
ENSMUSG00000024697	Gna14	4.43978	5.07983e-06		ENSMUSG00000030674	Qprt	-2.7855	0.00329239
ENSMUSG00000054065	Pkp3	4.43582	8.78669e-10		ENSMUSG00000022263	Trio	-2.77828	9.77375e-12
ENSMUSG00000039835	Nhsl1	4.4352	1.09749e-06		ENSMUSG00000038002	Cramp1l	-2.77421	1.48731e-08
ENSMUSG00000006930	Hap1	4.42492	1.10494e-05		ENSMUSG00000048118	Arid4a	-2.76823	2.46447e-06
ENSMUSG00000020638	Cmpk2	4.42363	2.24738e-11		ENSMUSG00000043311	D17H6S53E	-2.76569	3.70976e-05
ENSMUSG00000028874	Fgr	4.41239	1.02583e-08		ENSMUSG00000035283	Adrb1	-2.7653	8.43821e-08
ENSMUSG00000024511	Rab27b	4.40612	0.000774627		ENSMUSG00000051504	Siglech	-2.76361	5.26717e-29
ENSMUSG00000078238	Gm12854	4.40337	7.23883e-15		ENSMUSG00000060579	Fhit	-2.7616	0.0110562
ENSMUSG00000022586	Ly6i	4.40323	2.39321e-06		ENSMUSG00000040339	Fam102b	-2.75866	1.69664e-20
ENSMUSG00000000791	Il12rb1	4.39483	0.000882509		ENSMUSG00000089214	Mir1931	-2.75784	0.0249537
ENSMUSG00000054342	Kcnn4	4.39269	7.46927e-10		ENSMUSG00000097589	Dleu2	-2.75303	4.876e-09
ENSMUSG00000047040	Prr15l	4.38472	1.33395e-11		ENSMUSG00000100627	A830008E24Rik	-2.75197	2.16978e-09
ENSMUSG00000037313	Tacc3	4.38208	5.08698e-15		ENSMUSG00000028546	Elavl4	-2.7449	0.00821341
ENSMUSG00000032322	Pstpip1	4.38153	0.000463207		ENSMUSG00000104378	Gm37510	-2.74249	0.00266045
ENSMUSG00000029869	Ephb6	4.37912	0.000174466		ENSMUSG00000033943	Mga	-2.74157	4.30001e-05
ENSMUSG00000001348	Acp5	4.37843	7.54049e-08		ENSMUSG00000028134	Ptbp2	-2.74131	0.000157304
ENSMUSG00000025083	Afap1l2	4.37468	0.000115377		ENSMUSG00000061143	Maml3	-2.7392	1.15693e-13
ENSMUSG00000023224	Serping1	4.36235	0.00131188		ENSMUSG00000030159	Clec1b	-2.73492	0.0383565
ENSMUSG00000046727	Cystm1	4.35919	4.74588e-09		ENSMUSG00000020032	Nuak1	-2.72804	1.45667e-11
ENSMUSG00000018906	P4ha2	4.3572	1.37431e-05		ENSMUSG00000027778	Ift80	-2.72609	0.0281817
ENSMUSG00000002602	Axl	4.35299	2.4185e-26		ENSMUSG00000062661	Ncs1	-2.72091	0.00245145
ENSMUSG00000020053	Igf1	4.3514	9.54652e-06		ENSMUSG00000004814	Ccl24	-2.71717	0.0217995
ENSMUSG00000025743	Sdc3	4.34301	5.22004e-05		ENSMUSG00000021843	Ktn1	-2.71683	0.000118675
ENSMUSG00000026873	Phf19	4.33921	0.000211491		ENSMUSG00000065944	Rnu2-10	-2.71425	0.000905707
ENSMUSG00000027331	Knstrn	4.33232	1.87112e-06		ENSMUSG00000103123	Gm37390	-2.71339	0.0369111
ENSMUSG00000045625	Pigz	4.32932	0.000100256		ENSMUSG00000039967	Zfp292	-2.71185	5.9892e-10
ENSMUSG00000034930	Rtkn	4.31935	8.22811e-05		ENSMUSG00000021135	Slc10a1	-2.71012	0.0366867
ENSMUSG00000039981	Zc3h12d	4.31581	0.000223919		ENSMUSG00000085912	Trp53cor1	-2.70867	0.00359065
ENSMUSG00000024098	Twsg1	4.31203	8.49291e-12		ENSMUSG00000030068	Gm20696	-2.70345	0.0260049
ENSMUSG00000075266	Cenpw	4.30906	2.73207e-05		ENSMUSG00000048249	Crebrf	-2.70276	2.84583e-10
ENSMUSG00000032352	Lrrc1	4.29934	0.000176309		ENSMUSG00000104351	Gm37125	-2.70217	0.00293296
ENSMUSG00000034066	Farp2	4.29834	0.000338515		ENSMUSG00000102448	Gm37101	-2.69962	0.0153323
ENSMUSG00000045382	Cxcr4	4.29414	8.71738e-05		ENSMUSG00000103585	Pcdhgb4	-2.69841	0.00252313
ENSMUSG00000116398	Gm5216	4.28761	1.56617e-05		ENSMUSG00000100954	Gm10138	-2.69765	1.86541e-06
ENSMUSG00000055044	Pdlim1	4.2876	0.000105453		ENSMUSG00000097743	Gm16973	-2.69711	0.0015602
ENSMUSG00000079017	Ifi27l2a	4.28668	1.78066e-34		ENSMUSG00000090894	Olfr110	-2.69606	0.0212799
ENSMUSG00000078763	Slfn1	4.27445	0.000406835		ENSMUSG00000108234	Gm44428	-2.69417	0.0183303
ENSMUSG00000031821	Gins2	4.27114	1.3636e-09		ENSMUSG00000026564	Dusp27	-2.69115	0.000781169
ENSMUSG00000040557	Mettl27	4.25224	4.87899e-05		ENSMUSG00000010476	Ebf3	-2.69104	0.000366309
ENSMUSG00000028965	Tnfrsf9	4.2466	0.000162397		ENSMUSG00000074825	Itpripl1	-2.68255	2.41024e-16
ENSMUSG00000044156	Hepacam2	4.24616	0.00149085		ENSMUSG00000032826	Ank2	-2.67995	5.92136e-05
ENSMUSG00000017002	Slpi	4.24046	1.10824e-09		ENSMUSG00000028545	Bend5	-2.67816	0.00321295
ENSMUSG00000004105	Angptl2	4.23392	0.000176872		ENSMUSG00000113664	Gm47184	-2.67192	0.0141984
ENSMUSG00000038179	Slamf7	4.2323	6.46442e-05		ENSMUSG00000110649	Gm40466	-2.67186	0.00528665
ENSMUSG00000028019	Pdgfc	4.22155	0.000125728		ENSMUSG00000038349	Plcl1	-2.66415	3.63196e-06
ENSMUSG00000063628	Gm7665	4.22114	9.48489e-07		ENSMUSG00000031574	Star	-2.65936	0.0159782
ENSMUSG00000028434	Epb41l4b	4.21961	4.87895e-05		ENSMUSG00000038151	Prdm1	-2.65814	0.00013439
ENSMUSG00000028063	Lmna	4.21614	1.00605e-20		ENSMUSG00000045075	Gm9796	-2.65723	0.0235982
ENSMUSG00000035042	Ccl5	4.2096	1.00246e-27		ENSMUSG00000046567	4930430F08Rik	-2.6535	0.00756621
ENSMUSG00000002985	Apoe	4.20504	2.16821e-66		ENSMUSG00000052137	Rbm12b2	-2.65187	0.000642681
ENSMUSG00000026536	Ifi211	4.20444	3.20595e-06		ENSMUSG00000005360	Slc1a3	-2.65183	5.12025e-25
ENSMUSG00000059089	Fcgr4	4.19892	7.88361e-30		ENSMUSG00000105842	Gm43329	-2.65082	0.013227
ENSMUSG00000054720	Lrrc8c	4.19782	2.32145e-07		ENSMUSG00000031517	Gpm6a	-2.6494	0.00728021
ENSMUSG00000024056	Ndc80	4.195	0.000424416		ENSMUSG00000030472	Ceacam18	-2.6443	0.00978609
ENSMUSG00000034855	Cxcl10	4.19277	1.02881e-14		ENSMUSG00000033054	Npat	-2.64406	0.0019051
ENSMUSG00000040525	Cblc	4.19018	0.000497491		ENSMUSG00000026803	Ttf1	-2.63781	1.93347e-08
ENSMUSG00000048706	Lurap1l	4.18741	0.000180032		ENSMUSG00000052056	Zfp217	-2.63479	2.96862e-05
ENSMUSG00000099397	Gm7809	4.18678	1.24104e-10		ENSMUSG00000042446	Zmym4	-2.63407	4.99919e-07
ENSMUSG00000052271	Bhlha15	4.17946	0.000126114		ENSMUSG00000047473	Zfp30	-2.63112	0.000256179
ENSMUSG00000026285	Pdcd1	4.16965	1.12518e-09		ENSMUSG00000023153	Tmem52	-2.6283	7.57924e-07
ENSMUSG00000040616	Tmem51	4.16611	0.000306454		ENSMUSG00000058756	Thra	-2.61975	2.17667e-06
ENSMUSG00000020122	Egfr	4.16579	0.000448697		ENSMUSG00000021708	Rasgrf2	-2.61921	0.0121172
ENSMUSG00000027478	Dnmt3b	4.16245	0.000580427		ENSMUSG00000031760	Mt3	-2.619	0.000699448
ENSMUSG00000017400	Stac2	4.15815	0.000374406		ENSMUSG00000040721	Zfhx2	-2.61811	0.0367425
ENSMUSG00000040564	Apoc1	4.15806	2.06944e-12		ENSMUSG00000090100	Ttbk2	-2.61704	0.00186594
ENSMUSG00000005413	Hmox1	4.14846	3.70794e-37		ENSMUSG00000029823	Luc7l2	-2.6164	4.5636e-11
ENSMUSG00000026875	Traf1	4.14843	0.000847052		ENSMUSG00000084883	Ccdc85c	-2.61516	0.0124265
ENSMUSG00000031506	Ptpn7	4.1432	0.000163296		ENSMUSG00000022788	Fgd4	-2.6148	1.35476e-08
ENSMUSG00000106734	Gm20559	4.1309	0.000142039		ENSMUSG00000022974	Paxbp1	-2.61467	2.69798e-07
ENSMUSG00000042265	Trem1	4.12875	0.000180032		ENSMUSG00000112824	Gm47917	-2.60994	0.0430804
ENSMUSG00000031503	Col4a2	4.12574	7.75534e-05		ENSMUSG00000038538	Ubn2	-2.60649	9.73542e-10
ENSMUSG00000038618	Rassf7	4.11075	0.000144479		ENSMUSG00000023026	Dip2b	-2.60258	7.16438e-29
ENSMUSG00000030346	Rad51ap1	4.10845	3.27734e-06		ENSMUSG00000046753	Ccdc66	-2.6023	0.013239
ENSMUSG00000000531	Grasp	4.10127	1.34547e-06		ENSMUSG00000044149	Nkrf	-2.60179	0.0389055
ENSMUSG00000022504	Ciita	4.09304	0.000702054		ENSMUSG00000041797	Abca9	-2.60135	2.08287e-10
ENSMUSG00000026981	Il1rn	4.08258	4.54437e-07		ENSMUSG00000044950	Pwwp2a	-2.60063	5.05878e-06
ENSMUSG00000028678	Kif2c	4.08189	3.41107e-06		ENSMUSG00000067942	Zfp160	-2.59966	0.00295284
ENSMUSG00000033880	Lgals3bp	4.05925	3.36521e-49		ENSMUSG00000073758	Sh3d21	-2.59902	0.0123575
ENSMUSG00000027330	Cdc25b	4.055	6.32258e-07		ENSMUSG00000041992	Rapgef5	-2.59616	2.26787e-14
ENSMUSG00000027966	Col11a1	4.04936	8.54923e-07		ENSMUSG00000030604	Zfp626	-2.59241	0.000794346
ENSMUSG00000028195	Ccn1	4.03088	5.87306e-08		ENSMUSG00000032235	Ice2	-2.58839	4.22815e-05
ENSMUSG00000022235	Cmbl	4.02822	0.00116943		ENSMUSG00000031592	Pcm1	-2.58744	2.04188e-06
ENSMUSG00000017861	Mybl2	4.0266	0.000817027		ENSMUSG00000057894	Zfp329	-2.58128	0.000260154
ENSMUSG00000029177	Cenpa	4.02412	2.73211e-09		ENSMUSG00000039478	Micu3	-2.57476	0.00713821
ENSMUSG00000027907	S100a11	3.99792	1.20557e-14		ENSMUSG00000051627	Hist1h1e	-2.57442	5.48968e-10
ENSMUSG00000034485	Uaca	3.97758	0.00147507		ENSMUSG00000109429	Gm45223	-2.57292	1.60665e-15
ENSMUSG00000031778	Cx3cl1	3.97598	0.000116512		ENSMUSG00000073538	E330020D12Rik	-2.57217	0.00391116
ENSMUSG00000104913	Gm6560	3.97471	1.13636e-36		ENSMUSG00000107560	Gm44199	-2.56717	0.00657113
ENSMUSG00000068227	Il2rb	3.97291	1.89753e-06		ENSMUSG00000063698	Sfxn4	-2.56578	0.00261542
ENSMUSG00000020808	Pimreg	3.96201	1.77443e-06		ENSMUSG00000060657	Marf1	-2.56539	7.18411e-08
ENSMUSG00000062488	Ifit3b	3.9578	3.00727e-05		ENSMUSG00000073867	AA474408	-2.5629	0.0342133
ENSMUSG00000027490	E2f1	3.94807	2.21459e-06		ENSMUSG00000007613	Tgfbr1	-2.5597	7.96236e-28
ENSMUSG00000022033	Pbk	3.94679	2.77769e-06		ENSMUSG00000104814	Gm42979	-2.55953	0.0110381
ENSMUSG00000029561	Oasl2	3.94057	2.23218e-33		ENSMUSG00000056687	Gm11696	-2.55882	0.037552
ENSMUSG00000115505	Gm9247	3.93235	1.68985e-14		ENSMUSG00000024617	Camk2a	-2.55874	0.00279826
ENSMUSG00000057191	AB124611	3.93167	4.28234e-06		ENSMUSG00000022701	Ccdc191	-2.55642	3.40089e-05
ENSMUSG00000045932	Ifit2	3.9308	1.63242e-10		ENSMUSG00000041471	Shld2	-2.55363	8.48072e-05
ENSMUSG00000063975	Slco1a5	3.92686	0.00625494		ENSMUSG00000030882	Dnhd1	-2.55305	0.0322409
ENSMUSG00000029032	Arhgef16	3.91695	0.00503085		ENSMUSG00000071291	Zfp58	-2.55256	0.0188141
ENSMUSG00000029521	Chek2	3.91608	2.1575e-05		ENSMUSG00000021573	Tppp	-2.54721	0.000508311
ENSMUSG00000031298	Adgrg2	3.90193	0.00949025		ENSMUSG00000046808	Atp10d	-2.54432	0.000262991
ENSMUSG00000026380	Tfcp2l1	3.89024	0.00338841		ENSMUSG00000038473	Nos1ap	-2.5439	1.10824e-09
ENSMUSG00000001504	Irx2	3.88199	1.40601e-05		ENSMUSG00000097375	6720427I07Rik	-2.53956	0.0023882
ENSMUSG00000041119	Pde9a	3.87701	0.000426405		ENSMUSG00000004933	Matk	-2.53955	1.31491e-11
ENSMUSG00000021485	Mxd3	3.87048	0.000872671		ENSMUSG00000005893	Nr2c2	-2.53918	0.000162566
ENSMUSG00000031304	Il2rg	3.85807	4.13259e-10		ENSMUSG00000046111	Cep295	-2.53858	0.00256658
ENSMUSG00000031266	Gla	3.836	1.84726e-27		ENSMUSG00000042595	Fam199x	-2.53776	0.00236097
ENSMUSG00000031146	Plp2	3.83588	0.000504854		ENSMUSG00000027939	Nup210l	-2.53666	0.022146
ENSMUSG00000030677	Kif22	3.83548	1.12989e-05		ENSMUSG00000028649	Macf1	-2.536	1.23589e-12
ENSMUSG00000037904	Ankrd9	3.82966	0.00100379		ENSMUSG00000024534	Sncaip	-2.53589	0.000529435
ENSMUSG00000105703	Gm43305	3.82628	0.00216683		ENSMUSG00000066415	Msl2	-2.53164	4.1531e-06
ENSMUSG00000021707	Dhfr	3.81631	8.32226e-05		ENSMUSG00000086773	Gm16192	-2.52425	0.0100906
ENSMUSG00000036067	Slc2a6	3.81331	0.00521573		ENSMUSG00000035623	Rsf1	-2.52268	1.68793e-05
ENSMUSG00000058427	Cxcl2	3.81142	2.27889e-05		ENSMUSG00000026594	Ralgps2	-2.52255	6.05232e-08
ENSMUSG00000027257	Pacsin3	3.80949	0.000391292		ENSMUSG00000090936	Gm17705	-2.52155	0.000111245
ENSMUSG00000051727	Kctd14	3.80131	6.16191e-05		ENSMUSG00000105326	6030400A10Rik	-2.51513	0.000170004
ENSMUSG00000034641	Cd300ld	3.79278	0.000236918		ENSMUSG00000087475	4933406I18Rik	-2.51459	0.0139811
ENSMUSG00000035790	Cep19	3.79215	8.77536e-05		ENSMUSG00000030317	Timp4	-2.51454	0.0283162
ENSMUSG00000056366	Fabp3-ps1	3.79162	0.00022479		ENSMUSG00000025870	Arl10	-2.51282	1.93413e-09
ENSMUSG00000024053	Emilin2	3.78532	2.7002e-05		ENSMUSG00000109812	Gm45640	-2.51207	0.000218326
ENSMUSG00000042215	Bag2	3.77802	0.000701521		ENSMUSG00000029647	Pan3	-2.51157	8.25314e-10
ENSMUSG00000071537	Klrg2	3.75868	1.51047e-05		ENSMUSG00000061039	Olfr920	-2.51143	0.0224688
ENSMUSG00000009376	Met	3.74837	0.00245683		ENSMUSG00000031665	Sall1	-2.50876	2.41473e-18
ENSMUSG00000079419	Ms4a6c	3.74705	3.96163e-18		ENSMUSG00000036898	Zfp157	-2.50175	1.51404e-05
ENSMUSG00000049134	Nrap	3.73934	0.00119773		ENSMUSG00000038393	Txnip	-2.50149	8.48022e-23
ENSMUSG00000069833	Ahnak	3.73406	9.58654e-11		ENSMUSG00000028282	Casp8ap2	-2.49571	0.0118601
ENSMUSG00000036103	Colec12	3.72856	1.59736e-05		ENSMUSG00000069495	Epc2	-2.49511	0.000971765
ENSMUSG00000018648	Dusp14	3.71968	0.000280245		ENSMUSG00000107476	Zfp862-ps	-2.49328	4.94527e-06
ENSMUSG00000070691	Runx3	3.71774	0.000249059		ENSMUSG00000044629	Cnrip1	-2.48978	9.725e-05
ENSMUSG00000039236	Isg20	3.71473	8.99824e-09		ENSMUSG00000079056	Kcnip3	-2.4889	0.00105468
ENSMUSG00000064246	Chil1	3.71444	0.000522489		ENSMUSG00000019878	Hsf2	-2.48788	0.0271603
ENSMUSG00000024772	Ehd1	3.7112	3.64813e-09		ENSMUSG00000022119	Rbm26	-2.48481	2.22764e-06
ENSMUSG00000056367	Actr3b	3.68401	0.00099381		ENSMUSG00000068860	Gm128	-2.48235	0.00330749
ENSMUSG00000035692	Isg15	3.67552	0.000814639		ENSMUSG00000027364	Usp50	-2.48216	0.00174255
ENSMUSG00000021795	Sftpd	3.67164	0.012534		ENSMUSG00000085188	Gm11368	-2.48117	0.0414691
ENSMUSG00000030747	Dgat2	3.66082	2.19284e-05		ENSMUSG00000109245	Gm44860	-2.47774	4.03424e-07
ENSMUSG00000049521	Cdc42ep1	3.64939	5.90786e-05		ENSMUSG00000024081	Cebpz	-2.47557	9.88762e-08
ENSMUSG00000041548	Hspb8	3.63661	0.00137234		ENSMUSG00000042699	Dhx9	-2.47466	2.75233e-08
ENSMUSG00000029228	Lnx1	3.63534	0.00381868		ENSMUSG00000050064	Zfp697	-2.47377	0.000212605
ENSMUSG00000004296	Il12b	3.63131	0.00342183		ENSMUSG00000028885	Smpdl3b	-2.47337	0.0074074
ENSMUSG00000042035	Igsf3	3.61811	0.00227797		ENSMUSG00000035649	Zcchc7	-2.46848	1.21093e-09
ENSMUSG00000028494	Plin2	3.60043	3.16479e-26		ENSMUSG00000028194	Ddah1	-2.46772	0.0189375
ENSMUSG00000020085	Aifm2	3.59916	0.00102137		ENSMUSG00000051212	Gpr183	-2.46555	5.22417e-16
ENSMUSG00000079491	H2-T10	3.59505	0.00212643		ENSMUSG00000091994	E130317F20Rik	-2.46341	0.00145377
ENSMUSG00000038775	Vill	3.59501	1.48768e-05		ENSMUSG00000013936	Myl2	-2.46271	0.00272007
ENSMUSG00000002870	Mcm2	3.57511	2.97277e-09		ENSMUSG00000103591	Gm38365	-2.46186	0.0478063
ENSMUSG00000028270	Gbp2	3.56501	0.00461041		ENSMUSG00000026707	Nsun6	-2.46171	3.27854e-07
ENSMUSG00000027546	Atp9a	3.56472	2.22764e-06		ENSMUSG00000074629	4930518I15Rik	-2.45712	0.025281
ENSMUSG00000039055	Eme1	3.5629	0.000939829		ENSMUSG00000068134	Zfp120	-2.45674	8.3979e-05
ENSMUSG00000075602	Ly6a	3.55361	8.99239e-10		ENSMUSG00000100876	2810454H06Rik	-2.45485	0.0194005
ENSMUSG00000005410	Mcm5	3.55182	9.26448e-07		ENSMUSG00000021666	Gfm2	-2.4541	7.3768e-19
ENSMUSG00000032372	Plscr2	3.5512	0.00113375		ENSMUSG00000047747	Rnf150	-2.45242	0.000538412
ENSMUSG00000028341	Nr4a3	3.55001	0.000474227		ENSMUSG00000018547	Pip4k2b	-2.45099	3.83103e-05
ENSMUSG00000083836	Ldha-ps2	3.54563	1.21614e-14		ENSMUSG00000052748	Swt1	-2.45059	0.000169429
ENSMUSG00000002068	Ccne1	3.53633	0.000160095		ENSMUSG00000038608	Dock10	-2.4504	2.29737e-10
ENSMUSG00000032194	Kank2	3.53408	0.0014269		ENSMUSG00000072770	Acrbp	-2.44978	0.00015949
ENSMUSG00000003752	Itpkc	3.53072	6.34966e-05		ENSMUSG00000023795	Pisd-ps2	-2.44542	0.00120174
ENSMUSG00000032216	Nedd4	3.53014	2.84583e-10		ENSMUSG00000048490	Nrip1	-2.44466	5.28601e-15
ENSMUSG00000026355	Mcm6	3.5281	5.60835e-26		ENSMUSG00000045092	S1pr1	-2.44461	7.07637e-06
ENSMUSG00000094594	Tpd52-ps	3.52537	8.4826e-06		ENSMUSG00000028565	Nfia	-2.44137	1.12674e-06
ENSMUSG00000041736	Tspo	3.52241	1.94883e-25		ENSMUSG00000038256	Bcl9	-2.43786	1.53245e-06
ENSMUSG00000020601	Trib2	3.52129	3.4702e-07		ENSMUSG00000074570	Cass4	-2.43433	3.27311e-05
ENSMUSG00000029380	Cxcl1	3.51752	0.00907955		ENSMUSG00000052331	Ankrd44	-2.43365	9.14837e-11
ENSMUSG00000024590	Lmnb1	3.51255	3.90454e-06		ENSMUSG00000005871	Apc	-2.43109	5.62113e-07
ENSMUSG00000042622	Maff	3.50425	1.02826e-06		ENSMUSG00000031229	Atrx	-2.43094	1.40739e-05
ENSMUSG00000063889	Crem	3.49913	1.22873e-06		ENSMUSG00000047888	Tnrc6b	-2.4309	6.7472e-07
ENSMUSG00000032911	Cspg4	3.49134	4.69389e-05		ENSMUSG00000020593	Lpin1	-2.42856	7.05475e-09
ENSMUSG00000018893	Mb	3.48657	0.00481679		ENSMUSG00000063659	Zbtb18	-2.42218	4.74588e-09
ENSMUSG00000045545	Krt14	3.47575	3.61552e-05		ENSMUSG00000028644	Ermap	-2.42156	0.00073956
ENSMUSG00000053175	Bcl3	3.47394	1.82384e-15		ENSMUSG00000109314	Gm44699	-2.42086	0.0484061
ENSMUSG00000031790	Mmp15	3.47139	0.00295013		ENSMUSG00000074505	Fat3	-2.4179	0.00202946
ENSMUSG00000025491	Ifitm1	3.47026	0.00293428		ENSMUSG00000041762	Gpr155	-2.41636	1.58287e-11
ENSMUSG00000062031	Pgghg	3.46691	6.95537e-05		ENSMUSG00000039089	L3mbtl3	-2.41327	0.00598058
ENSMUSG00000044461	Shisa2	3.44847	0.00098413		ENSMUSG00000030302	Atp2b2	-2.41013	0.0265112
ENSMUSG00000061878	Sphk1	3.44486	0.000475621		ENSMUSG00000036570	Fxyd1	-2.40649	0.00596964
ENSMUSG00000015843	Rxrg	3.43585	6.6151e-06		ENSMUSG00000055065	Ddx17	-2.40433	7.90524e-10
ENSMUSG00000029366	Dck	3.43067	1.56619e-09		ENSMUSG00000033458	Fan1	-2.40365	0.0170941
ENSMUSG00000008393	Carhsp1	3.41434	4.37324e-13		ENSMUSG00000027523	Gnas	-2.40282	0.000299812
ENSMUSG00000039043	Arpin	3.41158	0.00487389		ENSMUSG00000086938	4930481A15Rik	-2.38892	0.0100442
ENSMUSG00000041845	Rhod	3.41037	0.00344698		ENSMUSG00000095432	Zfp748	-2.38883	0.0380291
ENSMUSG00000031548	Sfrp1	3.41028	0.000378235		ENSMUSG00000059588	Calcrl	-2.38693	0.0160948
ENSMUSG00000026672	Optn	3.41024	3.66083e-09		ENSMUSG00000053580	Tanc2	-2.38401	2.51404e-14
ENSMUSG00000035455	Fignl1	3.40955	0.000386596		ENSMUSG00000078185	Chml	-2.38339	0.0322334
ENSMUSG00000022094	Slc39a14	3.40466	4.00135e-13		ENSMUSG00000097571	Jpx	-2.37943	0.00127584
ENSMUSG00000086712	AI427809	3.39802	0.00625268		ENSMUSG00000038518	Jarid2	-2.3791	6.32258e-07
ENSMUSG00000029283	Cdc7	3.39704	0.0109323		ENSMUSG00000042390	Gatad2b	-2.37589	6.48449e-09
ENSMUSG00000037849	Ifi206	3.38453	0.000227324		ENSMUSG00000044791	Setd2	-2.36847	5.74512e-05
ENSMUSG00000026709	Dars2	3.37881	1.44328e-06		ENSMUSG00000024451	Arap3	-2.36594	6.97043e-08
ENSMUSG00000023034	Nr4a1	3.37726	2.55738e-22		ENSMUSG00000032643	Fhl3	-2.36573	0.000959638
ENSMUSG00000066894	Vsig10	3.37572	0.00237824		ENSMUSG00000032489	Kif9	-2.36392	0.00206142
ENSMUSG00000089762	Ier5l	3.37218	1.07716e-07		ENSMUSG00000037982	Gm9725	-2.36331	0.0238512
ENSMUSG00000031488	Rab11fip1	3.36972	0.00451865		ENSMUSG00000034518	Hmgxb4	-2.36177	1.20088e-07
ENSMUSG00000032578	Cish	3.36649	0.00328394		ENSMUSG00000053774	Ubxn7	-2.36145	0.000104927
ENSMUSG00000009633	G0s2	3.36189	0.0118729		ENSMUSG00000037692	Ahdc1	-2.36058	0.000957856
ENSMUSG00000001025	S100a6	3.35744	4.15747e-16		ENSMUSG00000042106	Inka1	-2.3565	6.05922e-16
ENSMUSG00000040711	Sh3pxd2b	3.35532	1.17626e-07		ENSMUSG00000052248	Zeb2os	-2.35431	1.29978e-07
ENSMUSG00000031004	Mki67	3.35274	0.001312		ENSMUSG00000040481	Bptf	-2.354	1.2897e-07
ENSMUSG00000036594	H2-Aa	3.34961	2.26711e-10		ENSMUSG00000012640	Zfp715	-2.35191	3.99099e-07
ENSMUSG00000043079	Synpo	3.34635	0.0295405		ENSMUSG00000043929	Klhl15	-2.35023	0.0128975
ENSMUSG00000078920	Ifi47	3.3433	0.000462891		ENSMUSG00000063663	Brwd3	-2.3461	0.000481264
ENSMUSG00000001228	Uhrf1	3.3422	3.96315e-07		ENSMUSG00000021027	Ralgapa1	-2.34534	0.000108918
ENSMUSG00000074896	Ifit3	3.34174	0.00169054		ENSMUSG00000000532	Acvr1b	-2.34422	0.00264035
ENSMUSG00000107388	Gm42788	3.33738	0.0090483		ENSMUSG00000060301	2610008E11Rik	-2.34311	0.0339594
ENSMUSG00000001098	Kctd10	3.33384	0.00189917		ENSMUSG00000033004	Mycbp2	-2.34151	7.8832e-10
ENSMUSG00000057135	Scimp	3.33203	2.9231e-10		ENSMUSG00000037683	Armc3	-2.33919	0.000492051
ENSMUSG00000033542	Arhgef5	3.33011	0.00228307		ENSMUSG00000027508	Pag1	-2.33852	3.72173e-14
ENSMUSG00000024042	Sik1	3.32794	2.26376e-05		ENSMUSG00000074024	4632427E13Rik	-2.33617	0.000145416
ENSMUSG00000020902	Ntn1	3.31859	0.001373		ENSMUSG00000016181	Utp25	-2.33523	2.58191e-07
ENSMUSG00000017830	Dhx58	3.30412	1.24388e-21		ENSMUSG00000002028	Kmt2a	-2.33369	4.01793e-05
ENSMUSG00000039616	Mocos	3.30154	0.00538247		ENSMUSG00000003119	Cdk12	-2.33245	1.82191e-06
ENSMUSG00000047242	Taf9b	3.29986	8.76525e-06		ENSMUSG00000115816	Gm34589	-2.33154	0.00211214
ENSMUSG00000073411	H2-D1	3.29837	9.37053e-40		ENSMUSG00000028901	Gmeb1	-2.32974	2.95916e-06
ENSMUSG00000063229	Ldha	3.2977	2.66821e-42		ENSMUSG00000112639	A730063M14Rik	-2.32848	0.00912442
ENSMUSG00000028044	Cks1b	3.28765	3.16767e-07		ENSMUSG00000037940	Inpp4b	-2.32584	9.2864e-07
ENSMUSG00000038181	Chpf2	3.28564	6.58061e-06		ENSMUSG00000020728	Cep112	-2.32582	0.0203033
ENSMUSG00000017144	Rnd3	3.27605	0.00956037		ENSMUSG00000029765	Plxna4	-2.32425	3.52796e-06
ENSMUSG00000087150	BC064078	3.27495	0.00233554		ENSMUSG00000067336	Bmpr2	-2.32401	1.14794e-08
ENSMUSG00000034765	Dusp5	3.27139	9.15299e-10		ENSMUSG00000058600	Rpl30	-2.32059	0.000226125
ENSMUSG00000010080	Epn3	3.26797	0.00662527		ENSMUSG00000028514	Usp24	-2.31483	2.61011e-13
ENSMUSG00000023031	Cela1	3.26404	6.88604e-05		ENSMUSG00000030557	Mef2a	-2.31176	3.19913e-08
ENSMUSG00000033355	Rtp4	3.26207	3.35074e-18		ENSMUSG00000062944	9130023H24Rik	-2.31023	0.00227735
ENSMUSG00000038252	Ncapd2	3.2589	9.43296e-06		ENSMUSG00000105071	Gm43336	-2.31018	0.0288361
ENSMUSG00000057286	St6galnac2	3.25106	0.00421192		ENSMUSG00000090019	Gimap1	-2.30697	0.000839953
ENSMUSG00000035413	Tmem98	3.24818	0.00056053		ENSMUSG00000068748	Ptprz1	-2.30681	0.00159468
ENSMUSG00000021676	Iqgap2	3.2463	0.00429828		ENSMUSG00000020102	Slc16a7	-2.30672	0.000128658
ENSMUSG00000068220	Lgals1	3.24193	5.95627e-12		ENSMUSG00000035829	Ppp1r26	-2.3046	0.0207459
ENSMUSG00000026728	Vim	3.23984	6.87657e-11		ENSMUSG00000071866	Ppia	-2.30398	4.5256e-05
ENSMUSG00000015027	Galns	3.23865	5.85717e-13		ENSMUSG00000041147	Brca2	-2.29779	0.0307384
ENSMUSG00000037816	Fbxw17	3.23334	0.00131188		ENSMUSG00000011831	Evi5	-2.29531	2.74829e-06
ENSMUSG00000038587	Akap12	3.23243	0.00617062		ENSMUSG00000060961	Slc4a4	-2.29498	0.0199121
ENSMUSG00000018983	E2f2	3.22024	2.11333e-05		ENSMUSG00000030516	Tjp1	-2.29024	1.18607e-06
ENSMUSG00000039899	Fgl2	3.21636	0.0192462		ENSMUSG00000027881	Prpf38b	-2.28874	2.38512e-07
ENSMUSG00000029153	Ociad2	3.20887	0.00771108		ENSMUSG00000040865	Ino80d	-2.28425	3.47341e-07
ENSMUSG00000005087	Cd44	3.20619	2.60461e-06		ENSMUSG00000021087	Rtn1	-2.28288	0.000114299
ENSMUSG00000066152	Slc31a2	3.20096	4.91498e-16		ENSMUSG00000022016	Akap11	-2.28026	7.8779e-06
ENSMUSG00000112023	Lilr4b	3.19928	2.54197e-08		ENSMUSG00000053347	Zfp943	-2.27933	0.0162904
ENSMUSG00000025001	Hells	3.18923	0.00196747		ENSMUSG00000027087	Itgav	-2.2791	1.55768e-08
ENSMUSG00000112148	Lilrb4a	3.18881	0.0284655		ENSMUSG00000005373	Mlxipl	-2.27864	8.04872e-12
ENSMUSG00000003484	Cyp4f18	3.18875	0.0230199		ENSMUSG00000104571	Gm43010	-2.27614	0.00272007
ENSMUSG00000063765	Chadl	3.18563	0.000139679		ENSMUSG00000033713	Foxn3	-2.27243	3.72066e-20
ENSMUSG00000073421	H2-Ab1	3.18023	1.72932e-17		ENSMUSG00000060402	Chst8	-2.27146	0.0171688
ENSMUSG00000001281	Itgb7	3.16822	0.000142339		ENSMUSG00000036362	P2ry13	-2.26899	1.02855e-21
ENSMUSG00000026638	Irf6	3.16348	0.00213417		ENSMUSG00000032280	Tle3	-2.26879	1.2461e-09
ENSMUSG00000023067	Cdkn1a	3.16302	4.36254e-12		ENSMUSG00000109279	Gm45220	-2.26856	0.00807237
ENSMUSG00000037020	Wdr62	3.15916	0.000134186		ENSMUSG00000038056	Kmt2c	-2.26774	1.63936e-06
ENSMUSG00000117484	Gm5500	3.14702	2.55204e-06		ENSMUSG00000073664	Nbeal1	-2.26144	9.30354e-05
ENSMUSG00000024371	C2	3.14347	0.0115568		ENSMUSG00000081651	Gm15530	-2.26023	0.022224
ENSMUSG00000029363	Rfc5	3.14176	0.000780577		ENSMUSG00000030424	Zfp939	-2.25928	0.0410495
ENSMUSG00000040152	Thbs1	3.13352	2.15326e-17		ENSMUSG00000029311	Hsd17b11	-2.25764	4.36694e-12
ENSMUSG00000000386	Mx1	3.12685	4.6298e-11		ENSMUSG00000004500	Zfp324	-2.25597	0.0428334
ENSMUSG00000044703	Phf11a	3.12058	0.000157364		ENSMUSG00000026546	Cfap45	-2.25513	0.0329743
ENSMUSG00000050410	Tcf19	3.10619	4.3904e-08		ENSMUSG00000029238	Clock	-2.25357	2.4539e-07
ENSMUSG00000030630	Fah	3.09836	0.00256445		ENSMUSG00000053080	2700081O15Rik	-2.25083	0.0111449
ENSMUSG00000006356	Crip2	3.09786	0.000423804		ENSMUSG00000101609	Kcnq1ot1	-2.24955	0.000173327
ENSMUSG00000000028	Cdc45	3.09482	0.00125605		ENSMUSG00000102258	Gm38257	-2.24422	0.012928
ENSMUSG00000000555	Itga5	3.08894	1.35476e-08		ENSMUSG00000050953	Gja1	-2.24172	0.0124756
ENSMUSG00000027496	Aurka	3.08759	0.00035533		ENSMUSG00000031631	Cfap97	-2.2375	0.000135186
ENSMUSG00000027712	Anxa5	3.08168	7.0307e-21		ENSMUSG00000103373	Gm37238	-2.23635	0.0165895
ENSMUSG00000014158	Trpv4	3.08038	1.40543e-05		ENSMUSG00000021508	Cxcl14	-2.23627	0.0148478
ENSMUSG00000020027	Socs2	3.0704	0.00452664		ENSMUSG00000033446	Lpar6	-2.23623	2.77769e-06
ENSMUSG00000082279	Gm12870	3.06989	0.0157525		ENSMUSG00000033948	Zswim5	-2.23619	0.0215648
ENSMUSG00000033350	Chst2	3.06423	0.0183303		ENSMUSG00000091831	Gm4707	-2.23344	0.034046
ENSMUSG00000021360	Gcnt2	3.06229	2.81202e-07		ENSMUSG00000026425	Srgap2	-2.22553	3.45461e-19
ENSMUSG00000031016	Wee1	3.05545	0.00399571		ENSMUSG00000026365	Cfh	-2.22435	9.89756e-07
ENSMUSG00000019987	Arg1	3.04996	0.0010499		ENSMUSG00000001741	Il16	-2.22295	1.16732e-16
ENSMUSG00000062526	Mppe1	3.04929	0.00153655		ENSMUSG00000103572	Gm37115	-2.22135	0.0197773
ENSMUSG00000032294	Pkm	3.04436	2.51656e-31		ENSMUSG00000020069	Hnrnph3	-2.22064	0.000120575
ENSMUSG00000035493	Tgfbi	3.04241	9.02142e-19		ENSMUSG00000057706	Mex3b	-2.21932	0.00828733
ENSMUSG00000031734	Irx3	3.03834	0.0138634		ENSMUSG00000049791	Fzd4	-2.21903	0.000672914
ENSMUSG00000041189	Chrnb1	3.03737	0.0139586		ENSMUSG00000046572	Zfp518b	-2.21853	0.0199121
ENSMUSG00000030107	Usp18	3.03351	0.0211192		ENSMUSG00000027799	Nbea	-2.21741	0.00277879
ENSMUSG00000001420	Tmem79	3.03273	0.0146772		ENSMUSG00000040021	Lats1	-2.21659	0.00191407
ENSMUSG00000036381	P2ry14	3.02758	0.0177132		ENSMUSG00000045136	Tubb2b	-2.21625	0.000182434
ENSMUSG00000070436	Serpinh1	3.02477	0.000495764		ENSMUSG00000028445	Enho	-2.21235	0.0170578
ENSMUSG00000056737	Capg	3.02316	2.11814e-14		ENSMUSG00000044788	Fads6	-2.2113	0.0255706
ENSMUSG00000039230	Tbcd	3.01756	1.25859e-07		ENSMUSG00000050103	Agmo	-2.2101	2.43429e-06
ENSMUSG00000047115	Fam221a	3.00984	0.0126072		ENSMUSG00000059495	Arhgef12	-2.2077	8.19332e-06
ENSMUSG00000037725	Ckap2	3.00696	0.0207567		ENSMUSG00000007379	Dennd2c	-2.20597	0.0188141
ENSMUSG00000047735	Samd9l	3.00404	0.00943		ENSMUSG00000036106	Prr5	-2.20531	0.0379984
ENSMUSG00000035352	Ccl12	3.00343	1.8092e-44		ENSMUSG00000020528	Prpsap2	-2.20511	8.37752e-13
ENSMUSG00000085295	4930430E12Rik	2.99917	0.00292931		ENSMUSG00000091509	Gm17066	-2.20482	0.031211
ENSMUSG00000042510	AA986860	2.99889	0.0058148		ENSMUSG00000021244	Ylpm1	-2.20294	7.72917e-05
ENSMUSG00000061232	H2-K1	2.99739	1.94041e-45		ENSMUSG00000053754	Chd8	-2.19919	0.000112401
ENSMUSG00000001473	Tubb6	2.99732	4.09892e-24		ENSMUSG00000021952	Xpo4	-2.19906	0.00295013
ENSMUSG00000032487	Ptgs2	2.99513	0.0048006		ENSMUSG00000029833	Trim24	-2.19706	0.00073993
ENSMUSG00000033295	Ptprf	2.97751	0.000339327		ENSMUSG00000031137	Fgf13	-2.1959	0.00286124
ENSMUSG00000019214	Chtf18	2.9736	0.0103983		ENSMUSG00000069662	Marcks	-2.19471	3.95087e-12
ENSMUSG00000029096	Htra3	2.97185	7.95942e-16		ENSMUSG00000004317	Clcn5	-2.19341	6.23892e-05
ENSMUSG00000007080	Pole	2.9696	0.00353723		ENSMUSG00000030691	Fchsd2	-2.19028	2.40025e-06
ENSMUSG00000061533	Cep128	2.96355	0.00963214		ENSMUSG00000056763	Cspp1	-2.18985	2.22902e-06
ENSMUSG00000099974	Bcl2a1d	2.96165	8.94077e-07		ENSMUSG00000025019	Lcor	-2.18603	0.000504077
ENSMUSG00000043091	Tuba1c	2.95831	1.84764e-25		ENSMUSG00000032913	Lrig2	-2.18216	2.35242e-06
ENSMUSG00000048332	Lhfp	2.95563	0.00242506		ENSMUSG00000052763	Zfp212	-2.18195	0.00542597
ENSMUSG00000035372	1810055G02Rik	2.95218	0.00394282		ENSMUSG00000041225	Arhgap12	-2.18069	0.000208901
ENSMUSG00000015437	Gzmb	2.95034	0.00411825		ENSMUSG00000086290	Snhg12	-2.18054	4.37472e-09
ENSMUSG00000027654	Fam83d	2.94479	0.0119778		ENSMUSG00000021690	Jmy	-2.17988	9.67663e-06
ENSMUSG00000020205	Phlda1	2.94254	0.000285065		ENSMUSG00000015468	Notch4	-2.17932	0.0181945
ENSMUSG00000074170	Plekhf1	2.93971	0.00117594		ENSMUSG00000061410	Zcchc14	-2.17751	0.000477742
ENSMUSG00000025372	Baiap2	2.93464	1.64933e-09		ENSMUSG00000034252	Senp6	-2.17684	7.50388e-08
ENSMUSG00000020869	Lrrc59	2.93439	7.60346e-24		ENSMUSG00000087289	4933424M12Rik	-2.17664	4.42815e-05
ENSMUSG00000031799	Tpm4	2.93148	2.72985e-17		ENSMUSG00000069763	Tmem100	-2.17528	9.9072e-06
ENSMUSG00000046223	Plaur	2.92905	9.04217e-16		ENSMUSG00000108291	Gm44292	-2.17435	0.0318686
ENSMUSG00000027379	Bub1	2.92676	0.0243455		ENSMUSG00000063382	Bcl9l	-2.17406	5.73659e-08
ENSMUSG00000091649	Phf11b	2.92403	4.30786e-13		ENSMUSG00000041695	Kcnj2	-2.17309	0.00360341
ENSMUSG00000031373	Car5b	2.92344	0.0117163		ENSMUSG00000071267	Zfp942	-2.17012	0.024537
ENSMUSG00000070643	Sox13	2.91686	0.0127579		ENSMUSG00000028248	Pnisr	-2.16929	4.86376e-06
ENSMUSG00000110644	Gm7390	2.91245	0.00273211		ENSMUSG00000061665	Cd2ap	-2.16734	6.34966e-05
ENSMUSG00000001227	Sema6b	2.91093	0.00249186		ENSMUSG00000058192	Zfp846	-2.1645	0.00403477
ENSMUSG00000075010	AW112010	2.91074	1.41803e-12		ENSMUSG00000007827	Ankrd26	-2.16319	0.0303224
ENSMUSG00000022419	Deptor	2.90733	0.000459789		ENSMUSG00000090036	Gm15900	-2.1615	0.00932755
ENSMUSG00000024610	Cd74	2.90523	2.20023e-13		ENSMUSG00000052821	Cysltr1	-2.16144	1.84603e-05
ENSMUSG00000017607	Tns4	2.89185	3.19769e-05		ENSMUSG00000035919	Bbs9	-2.16025	0.000131086
ENSMUSG00000029923	Rab19	2.89161	0.0150737		ENSMUSG00000028053	Ash1l	-2.1585	1.3047e-07
ENSMUSG00000052397	Ezr	2.88671	2.40025e-06		ENSMUSG00000040407	Akap9	-2.15829	4.56856e-05
ENSMUSG00000024910	Ctsw	2.88635	2.80302e-05		ENSMUSG00000032409	Atr	-2.15576	0.00200393
ENSMUSG00000055172	C1ra	2.88388	0.0166642		ENSMUSG00000031066	Usp11	-2.15483	0.0011512
ENSMUSG00000074063	Osgin1	2.88055	0.000289755		ENSMUSG00000111147	Gm33699	-2.15388	0.000131588
ENSMUSG00000059040	Eno1b	2.87699	2.26139e-13		ENSMUSG00000028158	Mttp	-2.15189	0.0160121
ENSMUSG00000029322	Plac8	2.87676	0.00413543		ENSMUSG00000032525	Nktr	-2.14958	6.72971e-06
ENSMUSG00000026090	2010300C02Rik	2.86991	0.00672636		ENSMUSG00000049577	Zfpm1	-2.1493	0.000139365
ENSMUSG00000028551	Cdkn2c	2.86857	0.00186644		ENSMUSG00000006154	Eps8l1	-2.14862	0.0115863
ENSMUSG00000110462	Gm35572	2.8668	0.0301329		ENSMUSG00000021820	Camk2g	-2.14533	0.00549055
ENSMUSG00000026603	Smyd2	2.85678	0.0147669		ENSMUSG00000036769	Wdr44	-2.14439	1.22597e-07
ENSMUSG00000024675	Ms4a4c	2.8521	0.000106725		ENSMUSG00000015143	Actn1	-2.14395	0.0235112
ENSMUSG00000000682	Cd52	2.85128	7.44041e-12		ENSMUSG00000032870	Smap2	-2.14368	5.62415e-16
ENSMUSG00000039007	Cpq	2.84822	3.03376e-07		ENSMUSG00000005583	Mef2c	-2.14342	2.48172e-10
ENSMUSG00000001482	Def8	2.84578	2.24926e-06		ENSMUSG00000019986	Ahi1	-2.1427	0.0235959
ENSMUSG00000000567	Sox9	2.84513	0.000705387		ENSMUSG00000055485	Soga1	-2.1427	1.85806e-16
ENSMUSG00000058755	Osm	2.84416	1.55927e-22		ENSMUSG00000113204	Gm46430	-2.14255	0.0275966
ENSMUSG00000028268	Gbp3	2.83873	5.43648e-07		ENSMUSG00000107362	Gm40309	-2.14128	0.0407904
ENSMUSG00000042684	Npl	2.82677	1.66897e-14		ENSMUSG00000038773	Kdm3b	-2.14024	9.15376e-08
ENSMUSG00000027203	Dut	2.821	0.000440975		ENSMUSG00000052812	Atad2b	-2.13957	1.96227e-05
ENSMUSG00000038156	Spon1	2.82053	1.16043e-07		ENSMUSG00000050965	Prkca	-2.13825	2.06511e-05
ENSMUSG00000033294	Noc4l	2.82046	1.79604e-06		ENSMUSG00000074909	Ranbp6	-2.13685	0.0263377
ENSMUSG00000044770	Scml4	2.80997	0.0278344		ENSMUSG00000037533	Rapgef6	-2.13672	1.43025e-05
ENSMUSG00000069808	Fam57a	2.80918	0.0121405		ENSMUSG00000035202	Lars2	-2.13634	0.0215908
ENSMUSG00000079293	Clec7a	2.80435	7.54911e-06		ENSMUSG00000026712	Mrc1	-2.1348	0.0393492
ENSMUSG00000004707	Ly9	2.80189	5.22663e-08		ENSMUSG00000085795	Zfp703	-2.13423	0.00011523
ENSMUSG00000019866	Crybg1	2.80147	7.32343e-05		ENSMUSG00000046138	9930021J03Rik	-2.13288	0.00604055
ENSMUSG00000027901	Dennd2d	2.79903	0.00261542		ENSMUSG00000031012	Cask	-2.13138	0.00121744
ENSMUSG00000049939	Lrrc4	2.79816	0.000933028		ENSMUSG00000064141	Zfp69	-2.1301	8.46592e-05
ENSMUSG00000028911	Srsf4	2.7981	0.000117101		ENSMUSG00000033253	Szt2	-2.12984	9.13526e-06
ENSMUSG00000024660	Incenp	2.79685	6.5801e-12		ENSMUSG00000045777	Ifitm10	-2.12801	2.73811e-09
ENSMUSG00000027562	Car2	2.79367	0.00617229		ENSMUSG00000087259	2610035D17Rik	-2.1274	0.00736583
ENSMUSG00000018920	Cxcl16	2.78964	5.63516e-20		ENSMUSG00000035954	Dock4	-2.12333	4.37324e-13
ENSMUSG00000039238	Zfp750	2.78923	0.0319234		ENSMUSG00000043015	Nemp2	-2.12303	0.00839657
ENSMUSG00000018428	Akap1	2.78914	0.000265448		ENSMUSG00000071337	Tia1	-2.12289	3.62885e-06
ENSMUSG00000019942	Cdk1	2.78548	2.79559e-07		ENSMUSG00000070390	Nlrp1b	-2.12151	0.000882575
ENSMUSG00000028392	Bspry	2.78203	0.0368201		ENSMUSG00000070923	Klhl9	-2.1203	6.30534e-10
ENSMUSG00000032220	Myo1e	2.77386	7.47604e-11		ENSMUSG00000099881	2810013P06Rik	-2.11949	0.000486394
ENSMUSG00000032184	Lysmd2	2.77212	0.017108		ENSMUSG00000021392	Nol8	-2.11929	0.0350251
ENSMUSG00000009687	Fxyd5	2.7719	2.36465e-06		ENSMUSG00000024431	Nr3c1	-2.11914	2.2e-11
ENSMUSG00000001247	Lsr	2.7705	0.00178462		ENSMUSG00000057133	Chd6	-2.11691	3.94107e-06
ENSMUSG00000029994	Anxa4	2.76574	2.41176e-05		ENSMUSG00000029817	Tra2a	-2.11665	1.66431e-07
ENSMUSG00000055413	H2-Q5	2.75598	1.5155e-09		ENSMUSG00000022897	Dyrk1a	-2.11403	3.0612e-10
ENSMUSG00000030536	Iqgap1	2.75217	3.55492e-06		ENSMUSG00000102336	Gm37233	-2.11332	0.0421676
ENSMUSG00000024640	Psat1	2.75085	3.25907e-09		ENSMUSG00000046841	Ckap4	-2.11191	3.79633e-08
ENSMUSG00000027803	Wwtr1	2.74918	0.00859907		ENSMUSG00000021823	Vcl	-2.11108	0.0334068
ENSMUSG00000029364	Wsb2	2.74397	3.61476e-12		ENSMUSG00000065147	Snora31	-2.11045	0.0141941
ENSMUSG00000072620	Slfn2	2.74264	2.80708e-12		ENSMUSG00000038910	Plcl2	-2.10886	7.0971e-15
ENSMUSG00000060586	H2-Eb1	2.73927	4.97497e-12		ENSMUSG00000052684	Jun	-2.10773	2.9545e-12
ENSMUSG00000023960	Enpp5	2.73329	0.000742443		ENSMUSG00000019907	Ppp1r12a	-2.10469	0.000475621
ENSMUSG00000041351	Rap1gap	2.73179	0.00983891		ENSMUSG00000022747	St3gal6	-2.10394	5.7554e-11
ENSMUSG00000046879	Irgm1	2.72401	3.07115e-17		ENSMUSG00000015882	Lcorl	-2.10391	0.00422356
ENSMUSG00000022322	Shcbp1	2.71971	0.027311		ENSMUSG00000036202	Rif1	-2.10355	0.0124085
ENSMUSG00000026576	Atp1b1	2.71894	0.0104416		ENSMUSG00000107143	Gm6598	-2.10191	0.027517
ENSMUSG00000006800	Sulf2	2.71844	2.96371e-05		ENSMUSG00000017291	Taok1	-2.10184	0.000274555
ENSMUSG00000030225	Dera	2.71648	0.00303995		ENSMUSG00000074733	Zfp950	-2.1006	0.0452687
ENSMUSG00000000409	Lck	2.71227	2.90713e-05		ENSMUSG00000021597	Slf1	-2.10043	0.0226843
ENSMUSG00000017754	Pltp	2.70681	0.0108418		ENSMUSG00000022401	Xpnpep3	-2.09934	0.00500846
ENSMUSG00000040860	Crocc	2.70529	0.0366748		ENSMUSG00000032212	Sltm	-2.09852	0.000399252
ENSMUSG00000003617	Cp	2.70231	0.036548		ENSMUSG00000026565	Pou2f1	-2.09502	0.00334272
ENSMUSG00000043587	Pxylp1	2.69824	0.0409573		ENSMUSG00000015755	Tab2	-2.09495	4.94267e-07
ENSMUSG00000024942	Capn1	2.69785	0.00135932		ENSMUSG00000087543	Gm16576	-2.09	0.00388395
ENSMUSG00000051220	Ercc6l	2.69417	0.0153393		ENSMUSG00000021592	Arsk	-2.08836	3.92393e-05
ENSMUSG00000023830	Igf2r	2.69406	0.0104041		ENSMUSG00000038174	Fam126b	-2.08768	3.58823e-05
ENSMUSG00000033965	Slc16a2	2.69282	0.0159235		ENSMUSG00000025409	Mbd6	-2.08763	9.0333e-07
ENSMUSG00000022197	Pdzd2	2.68627	0.0348321		ENSMUSG00000046574	Prr12	-2.08757	0.000120839
ENSMUSG00000029730	Mcm7	2.68611	9.80738e-11		ENSMUSG00000029422	Rsrc2	-2.08615	1.38873e-06
ENSMUSG00000024197	Plin3	2.67931	8.31819e-17		ENSMUSG00000027272	Ubr1	-2.0815	1.17452e-05
ENSMUSG00000027454	Gins1	2.67762	0.0321265		ENSMUSG00000024999	Noc3l	-2.07956	0.0144725
ENSMUSG00000040033	Stat2	2.66771	2.80708e-12		ENSMUSG00000035914	Cd276	-2.07883	0.000230422
ENSMUSG00000049744	Arhgap15	2.66678	0.00821341		ENSMUSG00000071669	Snx29	-2.07768	4.72757e-06
ENSMUSG00000070047	Fat1	2.66399	0.0284704		ENSMUSG00000021431	Snrnp48	-2.07703	2.45686e-06
ENSMUSG00000031700	Gpt2	2.66141	0.0014971		ENSMUSG00000104369	Gm38082	-2.07325	0.0279949
ENSMUSG00000021365	Nedd9	2.6561	0.0163088		ENSMUSG00000052707	Tnrc6a	-2.07236	0.000177646
ENSMUSG00000110631	Gm42047	2.65512	0.00131174		ENSMUSG00000071042	Rasgrp3	-2.07228	1.55603e-11
ENSMUSG00000039208	Metrnl	2.65475	3.02631e-08		ENSMUSG00000021716	Srek1ip1	-2.07163	0.00159411
ENSMUSG00000031788	Kifc3	2.65	0.000415421		ENSMUSG00000019774	Mtrf1l	-2.07143	0.0043589
ENSMUSG00000029359	Tesc	2.64749	0.0115258		ENSMUSG00000108269	Gm18422	-2.06987	0.0254374
ENSMUSG00000039697	Ncoa7	2.63981	0.00191347		ENSMUSG00000025602	Zfp202	-2.06849	0.0470399
ENSMUSG00000037544	Dlgap5	2.63818	0.0319538		ENSMUSG00000022749	Tbc1d23	-2.06809	2.20869e-05
ENSMUSG00000022246	Rai14	2.63423	3.44949e-06		ENSMUSG00000072294	Klf12	-2.06593	0.0107907
ENSMUSG00000031381	Piga	2.63302	0.00965749		ENSMUSG00000022020	Naa16	-2.06589	0.00455308
ENSMUSG00000056116	H2-T22	2.62801	9.79988e-12		ENSMUSG00000018750	Zbtb4	-2.0655	1.10988e-07
ENSMUSG00000070000	Fcho1	2.62503	0.0160803		ENSMUSG00000030811	Fbxl19	-2.06539	0.0129913
ENSMUSG00000020914	Top2a	2.62017	0.00189491		ENSMUSG00000037455	Slc18b1	-2.06423	0.0122149
ENSMUSG00000025494	Sigirr	2.6194	0.00828733		ENSMUSG00000040022	Rab11fip2	-2.06404	0.00335382
ENSMUSG00000031626	Sorbs2	2.6181	0.0129051		ENSMUSG00000049658	Bdp1	-2.06296	0.000772459
ENSMUSG00000028937	Acot7	2.61808	8.94077e-07		ENSMUSG00000033671	Cep350	-2.06137	5.34777e-06
ENSMUSG00000069516	Lyz2	2.6106	1.67115e-16		ENSMUSG00000060594	Layn	-2.06106	0.00371375
ENSMUSG00000105283	Gm33370	2.60798	0.0387381		ENSMUSG00000004661	Arid3b	-2.05901	2.387e-08
ENSMUSG00000056313	Tcim	2.60562	0.0114403		ENSMUSG00000074807	Gm10762	-2.05765	0.006174
ENSMUSG00000092074	Dynlt1a	2.60474	0.0424209		ENSMUSG00000041773	Enc1	-2.05624	2.41222e-07
ENSMUSG00000028716	Pdzk1ip1	2.60321	0.0372363		ENSMUSG00000023845	Lnpep	-2.05596	8.39932e-10
ENSMUSG00000019734	Tmc4	2.60109	3.81246e-06		ENSMUSG00000022292	Rrm2b	-2.05554	0.0145012
ENSMUSG00000054404	Slfn5	2.59913	0.000217507		ENSMUSG00000037876	Jmjd1c	-2.05418	2.39825e-06
ENSMUSG00000041571	Selenow	2.58986	2.01868e-11		ENSMUSG00000043090	Zfp866	-2.05397	0.00034638
ENSMUSG00000001128	Cfp	2.58766	0.00923287		ENSMUSG00000049866	Arl4c	-2.05333	4.73143e-09
ENSMUSG00000026271	Gpr35	2.58507	4.2093e-08		ENSMUSG00000083822	Hmgb1-ps5	-2.05239	0.0169854
ENSMUSG00000022102	Dok2	2.58469	0.0281998		ENSMUSG00000025571	Tnrc6c	-2.05167	2.07196e-05
ENSMUSG00000000915	Hip1r	2.57765	0.00125198		ENSMUSG00000078490	Cfap74	-2.05161	0.000363116
ENSMUSG00000008575	Nfib	2.57719	0.0111147		ENSMUSG00000101655	2310040G24Rik	-2.04994	0.00202946
ENSMUSG00000027963	Extl2	2.5745	0.00155802		ENSMUSG00000030509	Asb7	-2.04887	0.0406766
ENSMUSG00000019889	Ptprk	2.57196	0.0310693		ENSMUSG00000021514	Zfp369	-2.04747	0.00294757
ENSMUSG00000046341	Gm11223	2.57131	1.27021e-05		ENSMUSG00000044066	Cep68	-2.04494	1.8559e-06
ENSMUSG00000020614	Fam20a	2.56065	0.000569308		ENSMUSG00000000600	Krit1	-2.0448	0.000150888
ENSMUSG00000027298	Tyro3	2.55484	0.0187958		ENSMUSG00000020594	Pum2	-2.04201	5.24721e-06
ENSMUSG00000029401	Rilpl2	2.55294	7.90698e-06		ENSMUSG00000027167	Elp4	-2.04189	0.000360507
ENSMUSG00000034361	Cpne2	2.55204	0.00113915		ENSMUSG00000022228	Zscan26	-2.04137	0.0047868
ENSMUSG00000056749	Nfil3	2.54676	0.000224778		ENSMUSG00000047789	Slc38a9	-2.0413	9.836e-06
ENSMUSG00000056498	Tmem154	2.5392	0.0185539		ENSMUSG00000032384	Csnk1g1	-2.04105	6.79855e-05
ENSMUSG00000070960	Gm19680	2.53336	7.19426e-05		ENSMUSG00000038822	Hace1	-2.04029	0.00437915
ENSMUSG00000030208	Emp1	2.52854	0.000598089		ENSMUSG00000056383	AI987944	-2.03845	0.0188141
ENSMUSG00000027962	Vcam1	2.52462	7.32172e-06		ENSMUSG00000046873	Mbtps2	-2.038	0.00848306
ENSMUSG00000030695	Aldoa	2.52233	1.31752e-23		ENSMUSG00000020695	Mrc2	-2.03792	0.000890758
ENSMUSG00000024037	Wdr4	2.52172	0.00814842		ENSMUSG00000039763	Dnajc28	-2.03781	0.0136996
ENSMUSG00000027221	Chst1	2.51548	0.000148134		ENSMUSG00000035104	Eva1a	-2.0354	7.77874e-08
ENSMUSG00000106755	Tpi-rs11	2.51415	6.44141e-06		ENSMUSG00000042202	Slc35e2	-2.03305	0.0170857
ENSMUSG00000021591	Glrx	2.51379	4.32046e-08		ENSMUSG00000028291	Akirin2	-2.03132	2.06424e-10
ENSMUSG00000084347	Akt2-ps	2.51184	0.0307994		ENSMUSG00000034480	Diaph2	-2.03046	2.41214e-05
ENSMUSG00000039242	B3galnt2	2.50878	0.0350251		ENSMUSG00000018427	Ypel2	-2.02957	0.00421006
ENSMUSG00000025792	Slc25a10	2.50053	2.05502e-06		ENSMUSG00000033705	Stard9	-2.02898	2.8902e-09
ENSMUSG00000066878	Gm10184	2.49945	0.0317161		ENSMUSG00000031093	Dock11	-2.02706	0.000642941
ENSMUSG00000026421	Csrp1	2.49306	5.40086e-15		ENSMUSG00000052917	Senp7	-2.02582	2.70303e-06
ENSMUSG00000028776	Tinagl1	2.49243	0.0166034		ENSMUSG00000061755	Bod1l	-2.02382	3.50148e-05
ENSMUSG00000000058	Cav2	2.48992	0.0195139		ENSMUSG00000000562	Adora3	-2.02294	2.69616e-10
ENSMUSG00000032750	Gab3	2.47835	0.00903995		ENSMUSG00000021756	Il6st	-2.02268	3.7029e-10
ENSMUSG00000034947	Tmem106a	2.4783	2.08938e-11		ENSMUSG00000037640	Zfp60	-2.02094	0.0238161
ENSMUSG00000054808	Actn4	2.47758	1.37202e-18		ENSMUSG00000115918	A930001M01Rik	-2.01733	0.00393571
ENSMUSG00000032869	Psmf1	2.47603	1.51291e-06		ENSMUSG00000020948	Klhl28	-2.01709	0.000971878
ENSMUSG00000016528	Mapkapk2	2.47561	3.10055e-12		ENSMUSG00000115049	Gm49172	-2.01455	0.000908616
ENSMUSG00000026879	Gsn	2.47406	0.0479663		ENSMUSG00000026786	Apbb1ip	-2.01429	3.08658e-12
ENSMUSG00000020776	Fbf1	2.47252	5.51298e-05		ENSMUSG00000027309	4930402H24Rik	-2.01403	0.0362027
ENSMUSG00000037447	Arid5a	2.4694	2.50166e-09		ENSMUSG00000026131	Dst	-2.01259	1.28006e-05
ENSMUSG00000019303	Psmc3ip	2.46799	0.0397423		ENSMUSG00000062078	Qk	-2.012	1.46265e-08
ENSMUSG00000030431	Tmem238	2.46321	0.0183498		ENSMUSG00000042246	Tmc7	-2.01142	0.0491083
ENSMUSG00000030652	Coq7	2.46022	0.000254207		ENSMUSG00000096188	Cmtm4	-2.01129	0.00010111
ENSMUSG00000080968	Atf1-ps	2.4587	0.0303807		ENSMUSG00000031540	Kat6a	-2.01102	1.04469e-07
ENSMUSG00000030407	Qpctl	2.45777	1.61204e-05		ENSMUSG00000042207	Kdm5b	-2.00938	7.76311e-06
ENSMUSG00000036825	Ssx2ip	2.45591	0.00169834		ENSMUSG00000021366	Hivep1	-2.00897	0.00443059
ENSMUSG00000026437	Cdk18	2.44698	3.33866e-06		ENSMUSG00000054364	Rhob	-2.00775	7.16862e-10
ENSMUSG00000028671	Gale	2.44682	0.0200965		ENSMUSG00000078671	Chd2	-2.00726	2.89599e-06
ENSMUSG00000015094	Npdc1	2.44482	0.00880368		ENSMUSG00000025959	Klf7	-2.00564	1.19544e-05
ENSMUSG00000034773	BC030867	2.43896	0.0406766		ENSMUSG00000021188	Trip11	-2.00431	9.81784e-05
ENSMUSG00000022505	Emp2	2.43864	0.0133782		ENSMUSG00000015944	Castor2	-2.00177	0.0138249
ENSMUSG00000028807	Zbtb8a	2.43828	0.0400097		ENSMUSG00000074657	Kif5a	-2.00101	0.0481099
ENSMUSG00000016382	Pls3	2.43148	0.00876368		ENSMUSG00000045464	2810002D19Rik	-2.00067	0.049892
ENSMUSG00000002881	Nab1	2.42667	3.33396e-08		ENSMUSG00000060600	Eno3	-2.0003	0.000404049
ENSMUSG00000071068	Treml2	2.42554	4.44104e-06		ENSMUSG00000027763	Mbnl1	-1.99989	2.68564e-08
ENSMUSG00000034118	Tpst1	2.42439	4.23294e-06		ENSMUSG00000021596	Mctp1	-1.99821	0.000300922
ENSMUSG00000053931	Cnn3	2.42236	0.000204978		ENSMUSG00000021270	Hsp90aa1	-1.99641	0.000830401
ENSMUSG00000021069	Pygl	2.41679	0.00127899		ENSMUSG00000060096	Amd-ps3	-1.99627	0.00111623
ENSMUSG00000020572	Nampt	2.41111	0.00139204		ENSMUSG00000024985	Tcf7l2	-1.99528	5.98525e-08
ENSMUSG00000017009	Sdc4	2.40691	4.7477e-10		ENSMUSG00000027173	Depdc7	-1.99523	0.00146235
ENSMUSG00000116912	Gm5487	2.40446	7.10274e-05		ENSMUSG00000040093	Bmf	-1.99522	2.16665e-07
ENSMUSG00000023045	Soat2	2.39376	0.0210883		ENSMUSG00000027130	Slc12a6	-1.99443	1.1371e-07
ENSMUSG00000038991	Txndc5	2.38589	8.62289e-08		ENSMUSG00000021733	Slc4a7	-1.99437	2.33368e-06
ENSMUSG00000064193	Gm4735	2.38528	1.782e-16		ENSMUSG00000030655	Smg1	-1.99434	2.59139e-07
ENSMUSG00000062075	Lmnb2	2.37872	0.01915		ENSMUSG00000003031	Cdkn1b	-1.99283	0.000290075
ENSMUSG00000037221	Mospd3	2.37867	5.08124e-06		ENSMUSG00000034297	Med13	-1.99171	5.07432e-08
ENSMUSG00000024952	Rps6ka4	2.37676	1.19052e-08		ENSMUSG00000057137	Tmem140	-1.99106	0.0340429
ENSMUSG00000046432	Bex3	2.36946	0.002137		ENSMUSG00000022723	Crybg3	-1.98942	0.00100058
ENSMUSG00000026558	Uck2	2.36767	0.0112924		ENSMUSG00000032253	Phip	-1.98935	0.000118649
ENSMUSG00000032841	Prr5l	2.36237	1.3582e-06		ENSMUSG00000086507	Adap2os	-1.98922	0.000780577
ENSMUSG00000024401	Tnf	2.361	2.20207e-11		ENSMUSG00000039108	Lsm14b	-1.9858	0.0233912
ENSMUSG00000024177	Nme4	2.36028	0.0142582		ENSMUSG00000008763	Man1a2	-1.98568	1.09044e-10
ENSMUSG00000090150	Acad11	2.35648	0.0391773		ENSMUSG00000039741	Bahcc1	-1.98462	0.0333232
ENSMUSG00000007867	Ift43	2.35481	0.0289759		ENSMUSG00000037210	Fam193a	-1.98431	8.54923e-07
ENSMUSG00000027597	Ahcy	2.35475	0.038279		ENSMUSG00000030041	M1ap	-1.98414	0.0279487
ENSMUSG00000041308	Sntb2	2.35185	0.00158472		ENSMUSG00000091971	Hspa1a	-1.98263	2.78613e-06
ENSMUSG00000059363	Fxn	2.34679	0.00228387		ENSMUSG00000076258	Gm23935	-1.9807	0.000704699
ENSMUSG00000033307	Mif	2.34648	6.74838e-09		ENSMUSG00000004631	Sgce	-1.97999	3.49559e-07
ENSMUSG00000097354	2310001H17Rik	2.34624	0.0365738		ENSMUSG00000090035	Galnt4	-1.97917	0.000463207
ENSMUSG00000058542	Gm15590	2.33214	0.0407806		ENSMUSG00000039879	Heca	-1.97761	9.47532e-05
ENSMUSG00000001700	Gramd3	2.32412	0.0355757		ENSMUSG00000037416	Dmxl1	-1.97643	5.83308e-05
ENSMUSG00000021939	Ctsb	2.30665	1.14745e-17		ENSMUSG00000038127	Ccdc50	-1.976	3.55492e-06
ENSMUSG00000044434	Gm9791	2.30258	0.000718778		ENSMUSG00000065767	Gm23849	-1.97502	0.024311
ENSMUSG00000038000	Acd	2.30075	0.0017114		ENSMUSG00000032589	Bsn	-1.97386	0.0272278
ENSMUSG00000113036	Gm47021	2.29522	2.94741e-06		ENSMUSG00000025782	Taf3	-1.9725	0.0198716
ENSMUSG00000021569	Trip13	2.29489	0.0167571		ENSMUSG00000097021	4933433G15Rik	-1.97213	0.0346488
ENSMUSG00000028680	Plk3	2.29478	2.04999e-15		ENSMUSG00000032410	Xrn1	-1.97186	2.10152e-06
ENSMUSG00000033917	Gde1	2.29268	6.5496e-13		ENSMUSG00000030276	Ttll3	-1.97184	0.00552272
ENSMUSG00000031995	St14	2.2885	3.23902e-05		ENSMUSG00000055660	Mettl4	-1.97122	0.000705387
ENSMUSG00000039063	Echdc3	2.28767	0.0496125		ENSMUSG00000034248	Slc25a37	-1.97105	2.74302e-06
ENSMUSG00000020841	Cpd	2.28705	2.5562e-07		ENSMUSG00000047036	Zfp445	-1.97089	0.00547129
ENSMUSG00000084289	Gm6977	2.28573	3.07882e-12		ENSMUSG00000009418	Nav1	-1.97027	0.00176756
ENSMUSG00000046993	Gm5637	2.28448	1.95176e-12		ENSMUSG00000029581	Fscn1	-1.96933	1.77763e-08
ENSMUSG00000045045	Lrfn4	2.28442	0.0448298		ENSMUSG00000007880	Arid1a	-1.96907	3.9617e-07
ENSMUSG00000024521	Pmaip1	2.27791	0.00140789		ENSMUSG00000102752	Gm7694	-1.967	0.0149365
ENSMUSG00000009214	Mymk	2.27066	0.000100256		ENSMUSG00000079065	BC005561	-1.9663	0.0100906
ENSMUSG00000034220	Gpc1	2.26937	0.0302354		ENSMUSG00000018654	Ikzf1	-1.96531	1.32441e-13
ENSMUSG00000025507	Pidd1	2.26887	0.0328214		ENSMUSG00000024897	Apba1	-1.96508	0.0074074
ENSMUSG00000005054	Cstb	2.26796	7.11816e-08		ENSMUSG00000029461	Fam168a	-1.96339	2.25822e-06
ENSMUSG00000032733	Snx33	2.26408	0.0223067		ENSMUSG00000019818	Cd164	-1.96202	9.81729e-11
ENSMUSG00000036687	Tmem184a	2.26261	0.0268252		ENSMUSG00000041685	Fcho2	-1.95809	0.000462891
ENSMUSG00000023132	Gzma	2.26169	0.0453458		ENSMUSG00000079509	Zfx	-1.95431	6.24672e-05
ENSMUSG00000037936	Scarb1	2.25884	1.58124e-07		ENSMUSG00000108120	9930120I10Rik	-1.95365	0.00341567
ENSMUSG00000027078	Ube2l6	2.25777	2.55776e-06		ENSMUSG00000024298	Zfp871	-1.95363	1.68259e-05
ENSMUSG00000026211	Obsl1	2.25671	0.0484347		ENSMUSG00000022141	Nipbl	-1.95361	2.21033e-05
ENSMUSG00000050390	C77080	2.25503	0.0440151		ENSMUSG00000071659	Hnrnpul2	-1.95194	0.000923615
ENSMUSG00000033256	Shf	2.25193	0.0022278		ENSMUSG00000038860	Garnl3	-1.95181	1.93167e-05
ENSMUSG00000054435	Gimap4	2.25158	0.0496125		ENSMUSG00000108064	Gm44423	-1.95115	0.00772451
ENSMUSG00000031299	Pdha1	2.25103	0.000161044		ENSMUSG00000046096	Mosmo	-1.94914	0.00713821
ENSMUSG00000110622	Iqcn	2.24978	0.00329239		ENSMUSG00000020982	Nemf	-1.94802	0.000104588
ENSMUSG00000029408	Abcb9	2.24781	0.00546962		ENSMUSG00000037972	Snn	-1.94718	1.20203e-06
ENSMUSG00000011752	Pgam1	2.24398	2.44619e-08		ENSMUSG00000070733	Fryl	-1.94626	0.000764172
ENSMUSG00000060260	Pwwp2b	2.24071	0.000890388		ENSMUSG00000026110	Mgat4a	-1.94545	4.08064e-12
ENSMUSG00000021486	Prelid1	2.23613	3.10055e-12		ENSMUSG00000005686	Ampd3	-1.94502	0.000190149
ENSMUSG00000026202	Tuba4a	2.23518	0.00518551		ENSMUSG00000040459	Arglu1	-1.94256	4.20745e-08
ENSMUSG00000026547	Tagln2	2.2332	1.00737e-10		ENSMUSG00000021495	Fam193b	-1.94241	0.000148115
ENSMUSG00000018378	Cuedc1	2.23295	0.0234929		ENSMUSG00000075595	Zfp652	-1.93606	1.60542e-11
ENSMUSG00000048807	Slc35e4	2.22899	0.0236001		ENSMUSG00000031365	Zfp275	-1.93585	0.000892763
ENSMUSG00000030946	Lhpp	2.22865	0.00914862		ENSMUSG00000036501	Fam13b	-1.93298	0.000295066
ENSMUSG00000059195	Gm12715	2.22454	7.05139e-13		ENSMUSG00000030795	Fus	-1.92893	7.51769e-10
ENSMUSG00000021589	Rhobtb3	2.22203	0.034816		ENSMUSG00000001036	Epn2	-1.92566	0.00263397
ENSMUSG00000029455	Aldh2	2.22101	7.32969e-09		ENSMUSG00000020689	Itgb3	-1.91393	7.62433e-05
ENSMUSG00000082016	Pgam1-ps2	2.21831	2.39418e-09		ENSMUSG00000021413	Prpf4b	-1.91276	0.000501067
ENSMUSG00000020733	Slc9a3r1	2.21585	7.87437e-09		ENSMUSG00000037475	Thoc2	-1.91197	0.0025028
ENSMUSG00000048234	Rnf149	2.21516	2.89354e-05		ENSMUSG00000021738	Atxn7	-1.90983	0.00376299
ENSMUSG00000037370	Enpp1	2.21055	1.06175e-05		ENSMUSG00000063108	Zfp26	-1.90927	0.0292779
ENSMUSG00000097245	Gm5421	2.21007	0.0333721		ENSMUSG00000039361	Picalm	-1.90896	1.6382e-09
ENSMUSG00000074780	Anapc15-ps	2.20946	0.0375568		ENSMUSG00000037007	Zfp113	-1.90869	0.0212366
ENSMUSG00000024661	Fth1	2.20899	1.03863e-16		ENSMUSG00000030451	Herc2	-1.90795	1.42512e-10
ENSMUSG00000028071	Sh2d2a	2.20619	0.0226413		ENSMUSG00000116097	Gm36738	-1.9077	0.0364636
ENSMUSG00000046245	Pilra	2.20022	5.13374e-05		ENSMUSG00000034602	Mon2	-1.90624	1.46551e-05
ENSMUSG00000059326	Csf2ra	2.20007	1.1977e-08		ENSMUSG00000021245	Mlh3	-1.90516	0.0241876
ENSMUSG00000074151	Nlrc5	2.19827	0.000889437		ENSMUSG00000026987	Baz2b	-1.90283	0.000321297
ENSMUSG00000080242	Atp6v0c-ps2	2.19707	1.67555e-11		ENSMUSG00000020463	Ppp4r3b	-1.90216	0.00568913
ENSMUSG00000039684	Gm5422	2.19586	3.84866e-07		ENSMUSG00000110914	Gm48611	-1.90055	0.0182472
ENSMUSG00000082292	Gm12250	2.19529	0.00579078		ENSMUSG00000004591	Pkn2	-1.89968	0.0134464
ENSMUSG00000046718	Bst2	2.19518	4.72303e-11		ENSMUSG00000081553	Ccdc50-ps	-1.89883	0.0259311
ENSMUSG00000037321	Tap1	2.19206	5.25873e-09		ENSMUSG00000032035	Ets1	-1.89804	0.000168123
ENSMUSG00000114277	Gm48583	2.19107	6.0549e-06		ENSMUSG00000045205	Dpy19l4	-1.89678	2.59172e-07
ENSMUSG00000029413	Naaa	2.19084	4.40382e-06		ENSMUSG00000046731	Kctd11	-1.8942	0.000268979
ENSMUSG00000037573	Tob1	2.18759	6.65431e-05		ENSMUSG00000009733	Tfcp2	-1.89192	0.00186293
ENSMUSG00000023456	Tpi1	2.1867	1.18508e-06		ENSMUSG00000026360	Rgs2	-1.89101	3.62597e-14
ENSMUSG00000070858	Gm1673	2.18471	0.0065774		ENSMUSG00000020023	Tmcc3	-1.891	1.45078e-11
ENSMUSG00000022150	Dab2	2.17662	1.08606e-05		ENSMUSG00000034163	Zfc3h1	-1.89066	0.00135455
ENSMUSG00000107066	Gm4482	2.17547	0.0237513		ENSMUSG00000028145	Them4	-1.89027	0.0339594
ENSMUSG00000091478	Gm10039	2.17455	2.57533e-06		ENSMUSG00000033790	Tubgcp5	-1.88936	3.7029e-10
ENSMUSG00000039745	Htatip2	2.17359	0.00575259		ENSMUSG00000038400	Pmepa1	-1.88866	1.58976e-10
ENSMUSG00000114547	Gm3226	2.17358	0.0138421		ENSMUSG00000034042	Gpbp1l1	-1.8883	0.000198641
ENSMUSG00000058818	Pirb	2.17137	0.000364639		ENSMUSG00000021775	Nr1d2	-1.88808	0.000164259
ENSMUSG00000021504	B4galt7	2.17025	0.00573918		ENSMUSG00000098557	Kctd12	-1.88777	3.92229e-08
ENSMUSG00000094530	Gm21399	2.16925	4.17259e-10		ENSMUSG00000030671	Pde3b	-1.88645	5.01961e-08
ENSMUSG00000025403	Shmt2	2.16665	0.00019171		ENSMUSG00000002489	Tiam1	-1.88644	0.0014415
ENSMUSG00000027889	Ampd2	2.16662	0.0294983		ENSMUSG00000030711	Sult1a1	-1.88582	1.73384e-05
ENSMUSG00000081111	Gm5913	2.16467	0.000201994		ENSMUSG00000040433	Zbtb38	-1.88365	0.00109426
ENSMUSG00000031402	Mpp1	2.15934	5.01446e-05		ENSMUSG00000036890	Gtdc1	-1.88292	0.00623832
ENSMUSG00000073489	Ifi204	2.15683	0.00124029		ENSMUSG00000028339	Col15a1	-1.88193	0.0162873
ENSMUSG00000031838	Ifi30	2.15461	9.61925e-11		ENSMUSG00000105201	Gm43362	-1.88167	0.00978918
ENSMUSG00000029622	Arpc1b	2.15428	1.4683e-15		ENSMUSG00000078700	D030028A08Rik	-1.88037	0.000452998
ENSMUSG00000035385	Ccl2	2.14766	8.87177e-12		ENSMUSG00000021959	Lats2	-1.87994	0.00046971
ENSMUSG00000078812	Eif5a	2.14579	3.33191e-13		ENSMUSG00000096991	Gm26789	-1.87901	0.00929112
ENSMUSG00000035086	Becn1	2.14389	0.00447079		ENSMUSG00000090112	Shprh	-1.8782	0.014105
ENSMUSG00000074813	Morrbid	2.14357	0.00407507		ENSMUSG00000026083	Eif5b	-1.87657	0.00191547
ENSMUSG00000020929	Eftud2	2.14143	2.13504e-11		ENSMUSG00000024491	Rbm27	-1.87618	6.74016e-05
ENSMUSG00000031776	Arl2bp	2.14133	0.000600032		ENSMUSG00000039801	Cplane1	-1.87508	0.0133055
ENSMUSG00000035245	Eogt	2.13923	0.00306328		ENSMUSG00000002190	Clgn	-1.87479	0.00688784
ENSMUSG00000021886	Gpr65	2.13704	0.0116384		ENSMUSG00000040761	Spen	-1.87466	4.72757e-06
ENSMUSG00000032965	Ift57	2.13683	0.00734543		ENSMUSG00000026361	Cdc73	-1.87245	0.00476922
ENSMUSG00000039834	Zfp335	2.13235	0.0368298		ENSMUSG00000020716	Nf1	-1.87144	8.65727e-07
ENSMUSG00000031974	Abcb10	2.12753	0.00406147		ENSMUSG00000045095	Magi1	-1.87033	6.74016e-05
ENSMUSG00000036966	Spryd3	2.12688	0.000117551		ENSMUSG00000063362	Alg11	-1.86785	0.0141984
ENSMUSG00000022272	Myo10	2.12327	3.96507e-05		ENSMUSG00000038831	Ralgps1	-1.86627	0.00138524
ENSMUSG00000040883	Tmem205	2.1215	5.42478e-06		ENSMUSG00000022770	Dlg1	-1.86547	0.00240639
ENSMUSG00000035828	Pim3	2.11426	1.15013e-05		ENSMUSG00000021615	Xrcc4	-1.86534	0.0309889
ENSMUSG00000027951	Adar	2.1131	0.000355805		ENSMUSG00000020101	Vsir	-1.86521	6.03427e-12
ENSMUSG00000026796	Fam129b	2.11199	0.000488704		ENSMUSG00000020863	Luc7l3	-1.8634	0.00691458
ENSMUSG00000036875	Dna2	2.11034	0.00863447		ENSMUSG00000006344	Ggt5	-1.86311	1.21084e-05
ENSMUSG00000020877	Scrn2	2.10872	0.00128449		ENSMUSG00000062040	Zfp27	-1.86286	0.0217674
ENSMUSG00000023341	Mx2	2.10491	0.000112392		ENSMUSG00000103367	Gm38158	-1.86266	0.000119864
ENSMUSG00000081643	Gm11605	2.10331	7.54723e-06		ENSMUSG00000030180	Kdm5a	-1.86231	2.89354e-05
ENSMUSG00000033467	Crlf2	2.09897	0.000424416		ENSMUSG00000106375	Gm43361	-1.86054	0.000855436
ENSMUSG00000085939	Cd63-ps	2.09114	4.492e-17		ENSMUSG00000056493	Foxk1	-1.86029	0.00236565
ENSMUSG00000091952	Gm17709	2.09005	0.0428334		ENSMUSG00000072612	Gm10382	-1.85924	0.00143311
ENSMUSG00000082319	Gm8822	2.09001	1.70968e-08		ENSMUSG00000051184	Zfp524	-1.85817	0.00374782
ENSMUSG00000025154	Arhgap19	2.08946	0.011015		ENSMUSG00000108455	Gm44745	-1.8581	0.045882
ENSMUSG00000031256	Cstf2	2.08635	0.00185171		ENSMUSG00000053617	Sh3pxd2a	-1.85449	0.00218256
ENSMUSG00000027694	Gm8325	2.08617	0.000241664		ENSMUSG00000062901	Klhl24	-1.85447	0.000277416
ENSMUSG00000058586	Serhl	2.08514	0.0457988		ENSMUSG00000043252	Tmem64	-1.85385	4.51574e-09
ENSMUSG00000056938	Acbd4	2.08494	0.000427391		ENSMUSG00000021972	Hmbox1	-1.85329	0.000571259
ENSMUSG00000037295	Ldlrap1	2.084	9.43926e-06		ENSMUSG00000039841	Zfp800	-1.85278	0.0210916
ENSMUSG00000004897	Hdgf	2.08305	2.18678e-07		ENSMUSG00000004558	Ndrg2	-1.85082	0.00213368
ENSMUSG00000079737	3110001I22Rik	2.07838	0.0203905		ENSMUSG00000042524	Sun2	-1.84983	0.000846237
ENSMUSG00000024982	Zdhhc6	2.0775	0.00360724		ENSMUSG00000019564	Arid3a	-1.84806	5.30763e-07
ENSMUSG00000093651	Gm5873	2.07597	0.0392721		ENSMUSG00000028578	Caap1	-1.84787	0.00293174
ENSMUSG00000049932	H2afx	2.07427	0.000146506		ENSMUSG00000000127	Fer	-1.84781	4.04758e-05
ENSMUSG00000078695	Cisd3	2.07317	0.000209324		ENSMUSG00000041890	Git2	-1.84706	1.32797e-12
ENSMUSG00000066487	Gm5786	2.06938	0.00343567		ENSMUSG00000022120	Rnf219	-1.84606	0.00798155
ENSMUSG00000028443	Nudt2	2.06668	0.0331328		ENSMUSG00000054640	Slc8a1	-1.84513	4.37957e-06
ENSMUSG00000048164	Gm7204	2.06634	2.10152e-06		ENSMUSG00000048163	Selplg	-1.84199	8.74185e-10
ENSMUSG00000030789	Itgax	2.05569	0.00195371		ENSMUSG00000029004	Kmt2e	-1.83748	9.91195e-05
ENSMUSG00000034127	Tspan8	2.05515	0.0229426		ENSMUSG00000025241	Fyco1	-1.83589	0.00491449
ENSMUSG00000031451	Gas6	2.05513	4.46582e-19		ENSMUSG00000041570	Camsap2	-1.83571	0.00978609
ENSMUSG00000025008	Tctn3	2.05495	0.0146803		ENSMUSG00000025993	Slc40a1	-1.83491	8.51956e-08
ENSMUSG00000040447	Spns2	2.0516	0.00103688		ENSMUSG00000063410	Stk24	-1.83467	0.000219824
ENSMUSG00000026005	Rpe	2.05026	0.0122273		ENSMUSG00000020181	Nav3	-1.83264	2.53183e-11
ENSMUSG00000047557	Lxn	2.04542	0.00034638		ENSMUSG00000048720	Tbc1d12	-1.83114	0.00409364
ENSMUSG00000021906	Oxnad1	2.0396	0.0470399		ENSMUSG00000002486	Tchp	-1.83106	0.000335225
ENSMUSG00000070713	Gm10282	2.03847	2.78809e-05		ENSMUSG00000031714	Gab1	-1.82954	0.000676527
ENSMUSG00000001249	Hpn	2.03649	3.32311e-05		ENSMUSG00000107286	Gm43788	-1.82905	0.00642543
ENSMUSG00000020553	Pctp	2.03604	2.99244e-06		ENSMUSG00000065126	Snord104	-1.82888	0.00713821
ENSMUSG00000032193	Ldlr	2.0322	0.0170845		ENSMUSG00000033208	S100b	-1.82725	0.000970923
ENSMUSG00000035314	Gdpd5	2.032	2.13198e-05		ENSMUSG00000055204	Ankrd17	-1.82506	0.000322301
ENSMUSG00000024885	Aldh3b1	2.02306	0.0086945		ENSMUSG00000042323	Pbrm1	-1.82322	0.00027138
ENSMUSG00000038482	Tfdp1	2.0223	0.00407899		ENSMUSG00000021555	Naa35	-1.82286	6.94361e-09
ENSMUSG00000035929	H2-Q4	2.02111	0.00358356		ENSMUSG00000022438	Parvb	-1.8218	0.0223413
ENSMUSG00000025351	Cd63	2.01601	6.26274e-14		ENSMUSG00000006307	Kmt2b	-1.81997	0.00122374
ENSMUSG00000027808	Serp1	2.01516	6.24443e-06		ENSMUSG00000029655	N4bp2l2	-1.81987	0.000191117
ENSMUSG00000024892	Pcx	2.01508	0.000552509		ENSMUSG00000037486	Asxl2	-1.81912	0.000237804
ENSMUSG00000022210	Dhrs4	2.01423	0.0425395		ENSMUSG00000117079	Gm41611	-1.8188	0.0184696
ENSMUSG00000038507	Parp12	2.01003	1.09462e-07		ENSMUSG00000021488	Nsd1	-1.81796	1.02458e-07
ENSMUSG00000024556	Me2	2.00948	0.00228307		ENSMUSG00000040746	Rnf167	-1.81782	4.29386e-07
ENSMUSG00000107092	Gm7993	2.0079	0.000839953		ENSMUSG00000067786	Nnat	-1.81052	0.0471295
ENSMUSG00000066245	Gm10156	2.00532	2.58958e-05		ENSMUSG00000007476	Lrrc8a	-1.8064	0.000102727
ENSMUSG00000014859	E2f4	1.99777	1.71161e-07		ENSMUSG00000023150	Ivns1abp	-1.80622	9.3711e-10
ENSMUSG00000052833	Sae1	1.99567	8.63494e-06		ENSMUSG00000032640	Chsy1	-1.80586	2.64829e-07
ENSMUSG00000036980	Taf6	1.99176	0.000566696		ENSMUSG00000020137	Thap2	-1.80582	0.0486922
ENSMUSG00000025647	Shisa5	1.98988	7.25388e-12		ENSMUSG00000033014	Trim33	-1.80436	0.0161782
ENSMUSG00000042770	Hebp1	1.98947	0.000482421		ENSMUSG00000015597	Zfp318	-1.80433	0.024332
ENSMUSG00000047205	Dusp18	1.98809	0.0348363		ENSMUSG00000086503	Xist	-1.80358	8.95308e-07
ENSMUSG00000025854	Fam20c	1.98792	0.000481264		ENSMUSG00000054509	Parp4	-1.80316	0.00567303
ENSMUSG00000027995	Tlr2	1.9865	2.38352e-09		ENSMUSG00000038766	Gabpb2	-1.80241	0.00879021
ENSMUSG00000019528	Gyg	1.98631	2.08671e-10		ENSMUSG00000010608	Rbm25	-1.80104	0.000538955
ENSMUSG00000021257	Angel1	1.98528	0.00848364		ENSMUSG00000047810	Ccdc88b	-1.79925	5.60126e-08
ENSMUSG00000019851	Perp	1.98443	0.0428334		ENSMUSG00000048371	Pdp2	-1.79847	0.0102669
ENSMUSG00000031155	Pim2	1.98326	0.00449901		ENSMUSG00000025323	Sp4	-1.79626	0.0298986
ENSMUSG00000021385	Ippk	1.98326	0.0115209		ENSMUSG00000042182	Bend6	-1.79551	0.0108774
ENSMUSG00000032802	Srxn1	1.98004	0.0431857		ENSMUSG00000002428	Hltf	-1.79529	0.0013764
ENSMUSG00000006931	P3h4	1.97681	0.0199598		ENSMUSG00000036568	Bicral	-1.79101	0.00383062
ENSMUSG00000036932	Aifm1	1.96729	0.000138776		ENSMUSG00000073478	D730003I15Rik	-1.78895	0.0103939
ENSMUSG00000035517	Tdrd7	1.96446	0.000102804		ENSMUSG00000045639	Zfp629	-1.7884	0.0162477
ENSMUSG00000064254	Ethe1	1.96058	0.00113845		ENSMUSG00000028868	Wasf2	-1.78773	3.58112e-08
ENSMUSG00000036775	Decr2	1.95276	0.00386511		ENSMUSG00000021706	Zfyve16	-1.78511	0.0387039
ENSMUSG00000043740	B430306N03Rik	1.95252	0.000622199		ENSMUSG00000029475	Kdm2b	-1.78449	6.63685e-05
ENSMUSG00000026383	Epb41l5	1.95098	0.0155118		ENSMUSG00000028820	Sfpq	-1.78399	7.8779e-06
ENSMUSG00000091421	Gm4202	1.9503	3.67334e-06		ENSMUSG00000028329	Xpa	-1.77883	0.00149445
ENSMUSG00000022565	Plec	1.94952	0.00205835		ENSMUSG00000004562	Arhgef40	-1.77764	1.96778e-06
ENSMUSG00000024014	Pim1	1.94921	0.00223219		ENSMUSG00000049878	Rlf	-1.77677	1.80085e-05
ENSMUSG00000037580	Gch1	1.94894	0.00656597		ENSMUSG00000059824	Dbp	-1.7751	0.00147156
ENSMUSG00000013698	Pea15a	1.94785	1.45485e-06		ENSMUSG00000039115	Itga9	-1.77456	2.22013e-07
ENSMUSG00000037820	Tgm2	1.94784	0.000573316		ENSMUSG00000027387	Zc3h8	-1.77401	0.0445113
ENSMUSG00000028959	Fastk	1.94081	0.0264301		ENSMUSG00000048756	Foxo3	-1.77167	0.000307937
ENSMUSG00000020788	Atp2a3	1.93618	0.0430804		ENSMUSG00000040964	Arhgef10l	-1.7701	6.71252e-05
ENSMUSG00000033557	Fam20b	1.93495	0.00939148		ENSMUSG00000039968	Rsbn1l	-1.76717	0.00622943
ENSMUSG00000028453	Fancg	1.93379	0.0153629		ENSMUSG00000061983	Rps12	-1.76634	0.0213355
ENSMUSG00000028896	Rcc1	1.93114	0.00898725		ENSMUSG00000024921	Smarca2	-1.76407	3.82876e-06
ENSMUSG00000025786	Zdhhc3	1.93003	2.17633e-05		ENSMUSG00000019792	Trmt11	-1.76079	0.0475392
ENSMUSG00000025227	Mfsd13a	1.9281	0.0271191		ENSMUSG00000033228	Scaf11	-1.75974	0.000160103
ENSMUSG00000111686	Rab7-ps1	1.92522	0.00141285		ENSMUSG00000023088	Abcc1	-1.75922	0.00107238
ENSMUSG00000063605	Ccdc102a	1.92146	0.00502525		ENSMUSG00000005580	Adcy9	-1.75921	0.0178733
ENSMUSG00000021476	Habp4	1.91994	0.0139862		ENSMUSG00000058318	Phf21a	-1.75864	0.00165449
ENSMUSG00000038058	Nod1	1.91924	0.00124449		ENSMUSG00000028803	Nipal3	-1.75756	0.00523287
ENSMUSG00000036678	Aaas	1.91674	0.000332864		ENSMUSG00000023066	Rttn	-1.75732	0.0122785
ENSMUSG00000036819	Jmjd4	1.91545	0.0134275		ENSMUSG00000033577	Myo6	-1.75634	0.00862272
ENSMUSG00000043895	S1pr2	1.91517	0.0022465		ENSMUSG00000024383	Map3k2	-1.75575	3.2802e-05
ENSMUSG00000029470	P2rx4	1.91092	2.07774e-08		ENSMUSG00000037608	Bclaf1	-1.75432	3.31043e-06
ENSMUSG00000081272	Gm13509	1.91005	6.23562e-11		ENSMUSG00000029050	Ski	-1.75419	9.95336e-12
ENSMUSG00000114999	Gm7962	1.90947	4.4564e-06		ENSMUSG00000032624	Eml4	-1.75343	6.51416e-08
ENSMUSG00000091639	Gm3756	1.90904	0.013503		ENSMUSG00000082491	Gm5909	-1.75304	0.0166034
ENSMUSG00000040811	Eml2	1.90784	0.0256842		ENSMUSG00000041058	Wwp1	-1.75259	0.012972
ENSMUSG00000040356	Skiv2l	1.9006	5.3921e-08		ENSMUSG00000032745	Gpbp1	-1.75222	0.00298068
ENSMUSG00000057315	Arhgap24	1.90022	0.00106258		ENSMUSG00000074406	Zfp628	-1.75037	0.0250292
ENSMUSG00000095159	Tubb4b-ps1	1.89922	0.0153393		ENSMUSG00000028522	Mier1	-1.74975	0.000731303
ENSMUSG00000026826	Nr4a2	1.89611	0.0329426		ENSMUSG00000105655	Gm42659	-1.74747	0.0488586
ENSMUSG00000070730	Rmdn3	1.89482	0.000382104		ENSMUSG00000041298	Katnal1	-1.74598	0.0120753
ENSMUSG00000028670	Lypla2	1.89178	0.0014686		ENSMUSG00000028184	Adgrl2	-1.74573	0.00425806
ENSMUSG00000117327	Gm6467	1.8917	2.64835e-05		ENSMUSG00000026737	Pip4k2a	-1.74551	1.15485e-07
ENSMUSG00000031065	Cdk16	1.88888	2.97654e-08		ENSMUSG00000040760	Appl1	-1.74517	0.000724945
ENSMUSG00000002345	Borcs8	1.88721	0.00518996		ENSMUSG00000029714	Gigyf1	-1.74503	0.00806897
ENSMUSG00000004530	Coro1c	1.8864	1.00212e-06		ENSMUSG00000018012	Rac3	-1.74484	0.00356375
ENSMUSG00000036781	Rps27l	1.88414	4.92622e-09		ENSMUSG00000001280	Sp1	-1.74478	6.15957e-06
ENSMUSG00000031161	Hdac6	1.88321	0.00195878		ENSMUSG00000068479	Mfap1a	-1.74038	0.00145194
ENSMUSG00000005103	Wdr1	1.88031	1.04479e-12		ENSMUSG00000027459	Fam110a	-1.74033	2.80793e-06
ENSMUSG00000033685	Ucp2	1.8784	3.63313e-08		ENSMUSG00000033411	Ctdspl2	-1.73968	0.000664875
ENSMUSG00000027399	Il1a	1.87715	1.09269e-10		ENSMUSG00000024290	Rock1	-1.73961	0.00193169
ENSMUSG00000050989	Selenon	1.87661	0.000189185		ENSMUSG00000040225	Prrc2c	-1.73837	1.44232e-05
ENSMUSG00000032381	Ciao2a	1.86864	5.42548e-08		ENSMUSG00000026491	Ahctf1	-1.73734	0.00394291
ENSMUSG00000024966	Stip1	1.86835	2.58958e-05		ENSMUSG00000038351	Sgsm2	-1.73577	0.0446193
ENSMUSG00000000673	Haao	1.8682	0.0271688		ENSMUSG00000028653	Trit1	-1.73555	2.89354e-05
ENSMUSG00000028367	Txn1	1.86797	1.83325e-06		ENSMUSG00000022387	Brd1	-1.73498	8.44704e-07
ENSMUSG00000028393	Alad	1.86751	0.000855436		ENSMUSG00000040520	Manea	-1.73266	0.0252818
ENSMUSG00000008690	Ncaph2	1.86395	0.00290661		ENSMUSG00000025880	Smad7	-1.73095	7.99231e-08
ENSMUSG00000071379	Hpcal1	1.86201	0.000638884		ENSMUSG00000022521	Crebbp	-1.73076	1.2897e-07
ENSMUSG00000028066	Pmf1	1.85513	0.0326751		ENSMUSG00000038517	Tbkbp1	-1.72858	0.00497598
ENSMUSG00000063354	Slc39a4	1.85204	0.000462761		ENSMUSG00000111535	Gm35154	-1.72532	0.0120559
ENSMUSG00000002550	Uck1	1.85097	0.00116213		ENSMUSG00000028986	Klhl7	-1.72392	0.00212916
ENSMUSG00000067608	Pcna-ps2	1.8496	2.15137e-05		ENSMUSG00000037286	Stag1	-1.72365	0.00140348
ENSMUSG00000085148	Mir22hg	1.84764	0.0023661		ENSMUSG00000020220	Vps13d	-1.7236	0.000229082
ENSMUSG00000080832	M6pr-ps	1.84728	0.000870204		ENSMUSG00000028630	Dyrk2	-1.72294	2.07788e-05
ENSMUSG00000040767	Snrnp25	1.84643	0.000525553		ENSMUSG00000053716	Dusp7	-1.72214	1.75431e-09
ENSMUSG00000033706	Smyd5	1.84308	0.00937417		ENSMUSG00000022533	Atp13a3	-1.72183	0.000127468
ENSMUSG00000025574	Tk1	1.8428	0.0322334		ENSMUSG00000058239	Usf2	-1.72117	9.10114e-06
ENSMUSG00000009772	Nuak2	1.84269	5.91403e-06		ENSMUSG00000037525	Bcdin3d	-1.72094	0.00193477
ENSMUSG00000023905	Tnfrsf12a	1.84134	0.0022787		ENSMUSG00000026048	Ercc5	-1.71608	0.00958713
ENSMUSG00000033220	Rac2	1.84083	2.46062e-09		ENSMUSG00000034653	Ythdc2	-1.71435	0.00880368
ENSMUSG00000029298	Gbp9	1.84021	0.00306059		ENSMUSG00000029438	Bcl7a	-1.71381	0.00552371
ENSMUSG00000037601	Nme1	1.83921	1.00471e-05		ENSMUSG00000015942	Gtf2ird2	-1.7138	1.43025e-05
ENSMUSG00000068922	Msto1	1.83517	0.0136965		ENSMUSG00000044456	Rin3	-1.71337	3.63178e-05
ENSMUSG00000105987	AI506816	1.8344	0.000522489		ENSMUSG00000042197	Zfp451	-1.71207	0.000973386
ENSMUSG00000015478	Rnf5	1.83395	0.00831826		ENSMUSG00000031749	St3gal2	-1.71091	0.000138893
ENSMUSG00000033998	Kcnk1	1.83316	0.0347346		ENSMUSG00000047284	Neurl4	-1.70926	0.00421564
ENSMUSG00000022895	Ets2	1.83267	7.76846e-08		ENSMUSG00000054517	Trim65	-1.7092	0.01066
ENSMUSG00000029012	Orc5	1.83071	0.00228456		ENSMUSG00000056342	Usp34	-1.70868	9.77839e-06
ENSMUSG00000106181	Gm9523	1.83004	0.00283331		ENSMUSG00000074746	Pdzd8	-1.70765	0.00343567
ENSMUSG00000056394	Lig1	1.82866	0.0077923		ENSMUSG00000035992	Fnip1	-1.70148	0.00294495
ENSMUSG00000014599	Csf1	1.82828	6.21044e-09		ENSMUSG00000007836	Hnrnpa0	-1.69966	7.02326e-05
ENSMUSG00000073700	Klhl21	1.82704	0.00903135		ENSMUSG00000026743	Mllt10	-1.69822	0.000348478
ENSMUSG00000074886	Grk6	1.82701	0.000642986		ENSMUSG00000041025	Iffo2	-1.69753	0.00032753
ENSMUSG00000062382	Ftl1-ps1	1.82526	1.50565e-09		ENSMUSG00000034647	Ankrd12	-1.69665	0.00329154
ENSMUSG00000049130	C5ar1	1.82409	2.20623e-05		ENSMUSG00000020377	Ltc4s	-1.69593	0.000237436
ENSMUSG00000025161	Slc16a3	1.82341	0.00169322		ENSMUSG00000042744	Hectd4	-1.69497	0.000765189
ENSMUSG00000043889	Gm8399	1.82254	6.39061e-10		ENSMUSG00000066232	Ipo7	-1.69478	0.00151835
ENSMUSG00000041958	Pigs	1.82164	3.31043e-06		ENSMUSG00000027677	Ttc14	-1.69439	0.00621579
ENSMUSG00000056904	Gm5620	1.82071	0.0220181		ENSMUSG00000020783	Ncbp3	-1.69384	1.86683e-07
ENSMUSG00000019850	Tnfaip3	1.81996	6.23913e-07		ENSMUSG00000027706	Sec62	-1.69383	0.00635945
ENSMUSG00000027698	Nceh1	1.81949	4.31136e-09		ENSMUSG00000022270	Retreg1	-1.6936	1.20874e-07
ENSMUSG00000015396	Cd83	1.81913	2.36419e-08		ENSMUSG00000116908	Gm49599	-1.69358	0.0143878
ENSMUSG00000031400	G6pdx	1.81822	5.29052e-10		ENSMUSG00000025958	Creb1	-1.69336	0.00103609
ENSMUSG00000017715	Pgs1	1.81803	2.18913e-11		ENSMUSG00000032621	Srek1	-1.6914	0.00389297
ENSMUSG00000032515	Csrnp1	1.81606	2.66151e-05		ENSMUSG00000034342	Cbl	-1.68922	1.32503e-08
ENSMUSG00000078789	Dph1	1.81343	0.00427413		ENSMUSG00000041112	Elmo1	-1.68881	5.08556e-08
ENSMUSG00000022797	Tfrc	1.81209	0.00669077		ENSMUSG00000033808	Tmem87a	-1.68837	0.0101322
ENSMUSG00000055707	Klhl26	1.80902	0.00714533		ENSMUSG00000035620	Ric8b	-1.68814	0.00339081
ENSMUSG00000003153	Slc2a3	1.80598	0.0338072		ENSMUSG00000031907	Zfp90	-1.68716	7.97047e-05
ENSMUSG00000036622	Atp13a2	1.80468	9.72368e-14		ENSMUSG00000020453	Patz1	-1.68667	0.00113845
ENSMUSG00000032459	Mrps22	1.80386	0.0122241		ENSMUSG00000037652	Phc3	-1.68647	0.000863591
ENSMUSG00000060802	B2m	1.80359	1.49841e-10		ENSMUSG00000027427	Polr3f	-1.68527	0.00164401
ENSMUSG00000001665	Gstt3	1.80283	0.0157117		ENSMUSG00000037085	Trmt12	-1.68426	0.00336517
ENSMUSG00000019832	Rab32	1.80114	4.59095e-07		ENSMUSG00000048120	Entpd1	-1.68418	3.81417e-08
ENSMUSG00000027952	Pmvk	1.79894	0.00033706		ENSMUSG00000034723	Tmx4	-1.68358	1.18378e-05
ENSMUSG00000091269	Gm6682	1.79809	0.00973479		ENSMUSG00000063273	Naa15	-1.68188	0.0159637
ENSMUSG00000020250	Txnrd1	1.79441	6.09562e-08		ENSMUSG00000041642	Kif21b	-1.68107	1.14437e-10
ENSMUSG00000052151	Plpp2	1.79437	0.00216696		ENSMUSG00000002475	Abhd3	-1.68098	0.0378775
ENSMUSG00000037656	Slc20a2	1.78877	0.00525679		ENSMUSG00000046185	Zfp84	-1.6801	0.000352748
ENSMUSG00000036636	Clcn7	1.78657	0.00132439		ENSMUSG00000090733	Rps27	-1.68009	0.00171495
ENSMUSG00000000275	Trim25	1.78375	4.36512e-06		ENSMUSG00000043140	Tmem186	-1.67914	0.00507508
ENSMUSG00000039231	Suv39h1	1.77844	0.00520186		ENSMUSG00000033450	Tagap	-1.67892	1.44232e-05
ENSMUSG00000004891	Nes	1.77647	0.0303407		ENSMUSG00000018076	Med13l	-1.6781	7.59425e-05
ENSMUSG00000054452	Tle5	1.77211	7.3695e-07		ENSMUSG00000028233	Tgs1	-1.67632	1.20203e-06
ENSMUSG00000040528	Milr1	1.77135	0.000118285		ENSMUSG00000027615	Hps3	-1.67628	1.61854e-05
ENSMUSG00000024944	Arl2	1.77058	0.00585959		ENSMUSG00000033392	Clasp2	-1.67581	0.000233433
ENSMUSG00000039168	Dap	1.7674	4.83415e-06		ENSMUSG00000008496	Pou2f2	-1.67447	0.000882575
ENSMUSG00000035311	Gnptab	1.76587	4.28234e-06		ENSMUSG00000042700	Sipa1l1	-1.67332	0.000160305
ENSMUSG00000028691	Prdx1	1.75828	2.97704e-08		ENSMUSG00000021428	Riok1	-1.67296	0.00342259
ENSMUSG00000085917	Gm15899	1.75547	0.0119578		ENSMUSG00000035614	Togaram1	-1.67098	0.0233302
ENSMUSG00000030657	Xylt1	1.75144	0.0336477		ENSMUSG00000058761	Rnf169	-1.67075	0.00168176
ENSMUSG00000066150	Slc31a1	1.75027	0.000643808		ENSMUSG00000059475	Zfp426	-1.67039	0.00973947
ENSMUSG00000006589	Aprt	1.74752	0.000277367		ENSMUSG00000050567	Maml1	-1.66977	0.00309731
ENSMUSG00000024732	Ccdc86	1.74648	7.62433e-05		ENSMUSG00000037270	4932438A13Rik	-1.66843	0.000119251
ENSMUSG00000091957	Rps2-ps10	1.74575	2.21341e-05		ENSMUSG00000022799	Arhgap31	-1.66835	0.00196491
ENSMUSG00000082809	Gm14150	1.74085	0.00295537		ENSMUSG00000021224	Numb	-1.66812	1.46639e-06
ENSMUSG00000043192	Gm1840	1.73969	2.07788e-05		ENSMUSG00000040423	Rc3h1	-1.66618	0.0046319
ENSMUSG00000025155	Dus1l	1.7373	0.00168491		ENSMUSG00000030213	Atf7ip	-1.66464	3.31195e-06
ENSMUSG00000030978	Rrm1	1.73663	0.0256283		ENSMUSG00000094724	Rnaset2b	-1.66413	0.0421505
ENSMUSG00000017756	Slc12a7	1.7358	1.25622e-05		ENSMUSG00000116858	Gm49797	-1.66385	0.0447127
ENSMUSG00000040212	Emp3	1.73174	0.000246408		ENSMUSG00000037674	Rfx7	-1.66266	0.00461041
ENSMUSG00000031555	Adam9	1.7289	0.0223586		ENSMUSG00000037174	Elf2	-1.66051	3.22742e-05
ENSMUSG00000031740	Mmp2	1.72771	0.000394605		ENSMUSG00000039087	Rreb1	-1.66049	0.000211394
ENSMUSG00000022853	Ehhadh	1.7276	0.0330401		ENSMUSG00000037958	Nsrp1	-1.66018	0.0254169
ENSMUSG00000000088	Cox5a	1.72662	9.85934e-06		ENSMUSG00000054792	Klhl18	-1.65996	0.00269342
ENSMUSG00000032577	Mapkapk3	1.72515	0.00101904		ENSMUSG00000074925	Ptar1	-1.65944	0.0300169
ENSMUSG00000002332	Dhrs1	1.72485	0.000876568		ENSMUSG00000028842	Ago3	-1.65836	0.0121262
ENSMUSG00000026222	Sp100	1.72476	0.00611877		ENSMUSG00000039428	Tmem135	-1.65796	0.000102072
ENSMUSG00000024044	Epb41l3	1.72283	0.00120441		ENSMUSG00000026814	Eng	-1.65744	0.00110349
ENSMUSG00000096617	Gm5559	1.72001	0.0231896		ENSMUSG00000000325	Arvcf	-1.65735	0.000104859
ENSMUSG00000053581	Zfand2a	1.71922	0.0107897		ENSMUSG00000022023	Wbp4	-1.6549	1.00038e-06
ENSMUSG00000041654	Slc39a11	1.71869	0.0257587		ENSMUSG00000021112	Mpp5	-1.65457	0.0322334
ENSMUSG00000067017	Gm3608	1.71778	0.000513251		ENSMUSG00000020709	Adap2	-1.65135	2.82451e-07
ENSMUSG00000115602	Gm7908	1.71503	0.00181135		ENSMUSG00000053062	Jam2	-1.65006	4.95098e-05
ENSMUSG00000028832	Stmn1	1.71305	0.00045094		ENSMUSG00000078786	BC024978	-1.6497	0.023301
ENSMUSG00000094685	Gm5900	1.71282	0.00189917		ENSMUSG00000020380	Rad50	-1.64823	0.00972369
ENSMUSG00000006731	B4galnt1	1.71256	2.82142e-06		ENSMUSG00000071724	Smpd5	-1.64597	0.00984503
ENSMUSG00000060147	Serpinb6a	1.70917	0.000364531		ENSMUSG00000078851	Hist3h2a	-1.64595	0.0188141
ENSMUSG00000082675	Gm6382	1.70533	0.0226549		ENSMUSG00000028717	Tal1	-1.64551	0.0246462
ENSMUSG00000056888	Glipr1	1.70501	0.0210916		ENSMUSG00000032727	Mier3	-1.64536	0.0065581
ENSMUSG00000058922	Gm10052	1.69958	0.000185718		ENSMUSG00000094483	Purb	-1.64462	0.0012189
ENSMUSG00000063524	Eno1	1.69834	1.43291e-08		ENSMUSG00000059273	Zc3h4	-1.64406	0.000527732
ENSMUSG00000099875	Rbm3-ps	1.69143	0.000364977		ENSMUSG00000030203	Dusp16	-1.64317	0.000185408
ENSMUSG00000018042	Cyb5r3	1.69129	2.29882e-08		ENSMUSG00000032579	Hemk1	-1.64217	0.000499448
ENSMUSG00000006301	Tmbim1	1.68963	3.07772e-05		ENSMUSG00000048874	Phf3	-1.64154	0.0191646
ENSMUSG00000020277	Pfkl	1.68936	7.31778e-11		ENSMUSG00000035597	Prpf39	-1.64097	0.0457081
ENSMUSG00000011148	Adssl1	1.68936	8.97858e-05		ENSMUSG00000037926	Ssh2	-1.64055	3.41154e-10
ENSMUSG00000048440	Cyp4f16	1.68774	0.0368575		ENSMUSG00000025326	Ube3a	-1.64039	0.00839319
ENSMUSG00000053038	Gm6180	1.68774	2.54869e-10		ENSMUSG00000022139	Mbnl2	-1.64011	0.000372673
ENSMUSG00000059248	2009-09-01	1.68475	5.35292e-05		ENSMUSG00000107304	Gm43775	-1.63977	0.0396398
ENSMUSG00000027397	Slc20a1	1.68427	0.0296119		ENSMUSG00000027695	Pld1	-1.63834	4.37279e-06
ENSMUSG00000093402	Gm18588	1.68244	0.0407382		ENSMUSG00000022811	Zfp148	-1.63751	0.000230062
ENSMUSG00000053113	Socs3	1.6824	2.13146e-08		ENSMUSG00000066306	Numa1	-1.63664	1.97698e-06
ENSMUSG00000060675	Plaat3	1.681	0.00840982		ENSMUSG00000026311	Asb1	-1.63608	0.0278918
ENSMUSG00000000957	Mmp14	1.68021	8.26241e-06		ENSMUSG00000038121	Fam210a	-1.63589	0.000347897
ENSMUSG00000034875	Nudt19	1.68002	0.0177662		ENSMUSG00000101585	1600010M07Rik	-1.63275	0.0187727
ENSMUSG00000079297	Gm2223	1.67921	0.0438985		ENSMUSG00000027956	Tmem144	-1.63254	0.000183859
ENSMUSG00000004612	Nkg7	1.6783	0.0269855		ENSMUSG00000042599	Kdm7a	-1.63248	0.00418458
ENSMUSG00000056501	Cebpb	1.6774	3.66083e-09		ENSMUSG00000043991	Pura	-1.63092	0.000922992
ENSMUSG00000035673	Sbno2	1.6765	3.67857e-07		ENSMUSG00000046876	Atxn1	-1.63069	0.00330623
ENSMUSG00000045980	Tmem104	1.67633	1.62084e-07		ENSMUSG00000058325	Dock1	-1.63013	0.00403477
ENSMUSG00000001751	Naglu	1.67613	0.000236778		ENSMUSG00000021816	Ppp3cb	-1.62812	0.000286554
ENSMUSG00000030701	Plekhb1	1.6759	0.0165035		ENSMUSG00000028634	Hivep3	-1.62706	0.000109865
ENSMUSG00000028249	Sdcbp	1.67551	2.16335e-05		ENSMUSG00000022433	Csnk1e	-1.62614	1.10404e-11
ENSMUSG00000005481	Ddx39	1.67546	4.86243e-07		ENSMUSG00000034021	Pds5b	-1.62608	0.0320771
ENSMUSG00000003363	Pld3	1.67265	4.79193e-08		ENSMUSG00000027012	Dync1i2	-1.62536	2.64802e-05
ENSMUSG00000037242	Clic4	1.67237	0.0409773		ENSMUSG00000048661	Lemd3	-1.62503	0.0227158
ENSMUSG00000030934	Oat	1.66822	0.00136746		ENSMUSG00000030223	Ptpro	-1.62356	1.62029e-07
ENSMUSG00000024078	Ttc27	1.66694	0.0202639		ENSMUSG00000040297	Suco	-1.62327	0.00612822
ENSMUSG00000071547	Nt5dc2	1.66639	0.0131779		ENSMUSG00000030148	Clec4a2	-1.62161	7.98775e-06
ENSMUSG00000022892	App	1.66602	2.21594e-10		ENSMUSG00000039278	Pcsk1n	-1.62147	0.0457089
ENSMUSG00000032382	Snx1	1.66408	2.75543e-07		ENSMUSG00000034832	Tet3	-1.62094	6.89792e-06
ENSMUSG00000018677	Slc25a39	1.66381	9.12301e-10		ENSMUSG00000019763	Rmnd1	-1.62082	0.00129692
ENSMUSG00000009614	Sardh	1.66024	0.00311411		ENSMUSG00000056211	R3hdm1	-1.61754	0.00261529
ENSMUSG00000006998	Psmd2	1.65909	1.84572e-05		ENSMUSG00000020590	Snx13	-1.61694	0.00896884
ENSMUSG00000004849	Ap1s1	1.65389	0.00261322		ENSMUSG00000037646	Vps13b	-1.61613	0.000180174
ENSMUSG00000019433	Gipc1	1.65343	0.00552248		ENSMUSG00000029863	Casp2	-1.61547	0.0379254
ENSMUSG00000060519	Tor3a	1.65296	2.54374e-06		ENSMUSG00000024260	Sap130	-1.61512	0.0122457
ENSMUSG00000039703	Nploc4	1.65285	0.00080845		ENSMUSG00000041040	Fam117b	-1.61475	0.000372669
ENSMUSG00000000290	Itgb2	1.65242	9.43711e-07		ENSMUSG00000008682	Rpl10	-1.61303	3.60919e-05
ENSMUSG00000025875	Tspan17	1.65226	0.00924109		ENSMUSG00000022124	Fbxl3	-1.61079	0.000664496
ENSMUSG00000028923	Necap2	1.65222	9.30514e-07		ENSMUSG00000036473	Tbc1d24	-1.61017	0.0190497
ENSMUSG00000015837	Sqstm1	1.64774	1.54927e-08		ENSMUSG00000050310	Rictor	-1.6098	9.09775e-05
ENSMUSG00000038352	Arl5c	1.64635	0.0018112		ENSMUSG00000026748	Plxdc2	-1.60909	3.04831e-07
ENSMUSG00000000244	Tspan32	1.64145	0.00682347		ENSMUSG00000052336	Cx3cr1	-1.60896	1.91161e-07
ENSMUSG00000078853	Igtp	1.63988	1.75216e-05		ENSMUSG00000020063	Sirt1	-1.60618	0.00495605
ENSMUSG00000006057	Atp5g1	1.63716	0.000389915		ENSMUSG00000042050	Wdr60	-1.60601	0.0433439
ENSMUSG00000035198	Tubg1	1.63594	0.000374498		ENSMUSG00000018809	Smyd4	-1.60533	0.00693077
ENSMUSG00000021811	Dnajc9	1.63515	0.000209713		ENSMUSG00000062127	Cttnbp2nl	-1.60522	1.40335e-06
ENSMUSG00000110545	Gm7730	1.63128	4.97351e-05		ENSMUSG00000039221	Rpl22l1	-1.60419	0.0239666
ENSMUSG00000063234	Gpr84	1.62593	2.04828e-08		ENSMUSG00000020657	Dnajc27	-1.60407	0.0495916
ENSMUSG00000071497	Nutf2-ps1	1.62082	0.0457081		ENSMUSG00000075376	Rc3h2	-1.60317	2.68565e-05
ENSMUSG00000031805	Jak3	1.62057	5.81856e-05		ENSMUSG00000024565	Sall3	-1.60202	3.23106e-07
ENSMUSG00000022514	Il1rap	1.61779	0.0105719		ENSMUSG00000027304	Rtf1	-1.60151	0.000100123
ENSMUSG00000042155	Klhl23	1.61623	0.0372897		ENSMUSG00000035293	G2e3	-1.60062	0.0237773
ENSMUSG00000025791	Pgm1	1.6158	0.00752128		ENSMUSG00000071076	Jund	-1.59901	4.4959e-09
ENSMUSG00000023307	2005-03-01	1.61568	1.05067e-05		ENSMUSG00000045098	Kmt5b	-1.59491	0.000455491
ENSMUSG00000029560	Snx8	1.61405	0.000243997		ENSMUSG00000063146	Clip2	-1.59491	0.00807237
ENSMUSG00000027506	Tpd52	1.61321	2.21788e-08		ENSMUSG00000017485	Top2b	-1.59465	0.00342191
ENSMUSG00000078652	Psme3	1.61229	9.21737e-05		ENSMUSG00000068394	Cep152	-1.58962	0.00136711
ENSMUSG00000081999	Gm13461	1.61133	8.03321e-07		ENSMUSG00000026918	Brd3	-1.58887	2.28273e-06
ENSMUSG00000025737	Wdr24	1.60592	0.000135094		ENSMUSG00000019943	Atp2b1	-1.58861	0.0016658
ENSMUSG00000039617	Gm7488	1.60211	0.000361543		ENSMUSG00000022961	Son	-1.58749	9.1682e-07
ENSMUSG00000079477	Rab7	1.60156	2.00695e-07		ENSMUSG00000031129	Slc9a9	-1.58679	3.33866e-06
ENSMUSG00000096472	Cdkn2d	1.60046	0.00963214		ENSMUSG00000036528	Ppfibp2	-1.58671	0.00364749
ENSMUSG00000030577	Cd22	1.60022	0.00014698		ENSMUSG00000052915	Msl1	-1.58646	6.09378e-07
ENSMUSG00000031887	Tradd	1.59575	0.0226413		ENSMUSG00000039759	Thap3	-1.5861	1.07892e-05
ENSMUSG00000018574	Acadvl	1.59456	0.000594802		ENSMUSG00000035798	Zdhhc17	-1.58531	0.00705795
ENSMUSG00000025027	Xpnpep1	1.59451	0.000241161		ENSMUSG00000035762	Tmem161b	-1.58478	0.0199474
ENSMUSG00000028394	Pole3	1.59351	0.000188317		ENSMUSG00000022489	Pde1b	-1.5846	0.0156295
ENSMUSG00000036402	Gng12	1.59261	1.08079e-07		ENSMUSG00000022822	Abcc5	-1.58173	0.000225043
ENSMUSG00000056413	Adap1	1.59214	5.23609e-07		ENSMUSG00000031925	Maml2	-1.57936	0.000423334
ENSMUSG00000050900	Gm7327	1.58911	0.0164864		ENSMUSG00000022800	Fyttd1	-1.57916	0.00599913
ENSMUSG00000002580	Mien1	1.5883	0.0014736		ENSMUSG00000021147	Wdr37	-1.57696	0.000440975
ENSMUSG00000015290	Ubl4a	1.58779	0.0207459		ENSMUSG00000047466	8030462N17Rik	-1.57663	0.039359
ENSMUSG00000031570	Plpp5	1.58766	0.0212011		ENSMUSG00000056529	Ptafr	-1.57567	7.2039e-05
ENSMUSG00000015247	Nipsnap3b	1.58753	0.000123417		ENSMUSG00000062627	Mysm1	-1.57547	0.00336559
ENSMUSG00000021701	Plk2	1.58618	0.0317353		ENSMUSG00000020817	Rabep1	-1.57523	0.000298813
ENSMUSG00000003824	Syce2	1.5861	0.0197198		ENSMUSG00000002222	Rmnd5a	-1.57511	0.00403527
ENSMUSG00000022962	Gart	1.58582	0.00475053		ENSMUSG00000037287	Tbcel	-1.57474	0.0244716
ENSMUSG00000024181	Mrpl28	1.58547	4.73823e-05		ENSMUSG00000074748	Atxn7l3b	-1.57386	0.00353389
ENSMUSG00000061979	Rcc1l	1.58366	0.0167694		ENSMUSG00000038240	Pdss2	-1.57383	0.0391638
ENSMUSG00000020267	Hint1	1.58311	1.42226e-06		ENSMUSG00000039725	Trp53rka	-1.57343	0.0189489
ENSMUSG00000030058	Copg1	1.58229	0.000343291		ENSMUSG00000019948	Actr6	-1.57227	0.00470583
ENSMUSG00000028692	Akr1a1	1.58194	4.33699e-08		ENSMUSG00000038332	Sesn1	-1.57163	0.00065537
ENSMUSG00000032554	Trf	1.58125	1.64731e-09		ENSMUSG00000021635	Rad17	-1.57072	0.00205328
ENSMUSG00000080002	Gm5566	1.5805	0.000263907		ENSMUSG00000040957	Cables1	-1.57023	0.000281521
ENSMUSG00000004931	Apba3	1.57824	0.0399136		ENSMUSG00000035769	Xylb	-1.57014	0.0347702
ENSMUSG00000042745	Id1	1.57588	0.0460677		ENSMUSG00000021870	Slmap	-1.56887	0.000280688
ENSMUSG00000024833	Pola2	1.57402	0.000472624		ENSMUSG00000025949	Pikfyve	-1.56868	0.0120265
ENSMUSG00000032279	Idh3a	1.5739	7.56982e-05		ENSMUSG00000054469	Lclat1	-1.56782	0.000300922
ENSMUSG00000025579	Gaa	1.57377	0.000130473		ENSMUSG00000030779	Rbbp6	-1.56662	0.00166361
ENSMUSG00000042626	Shc1	1.57332	5.20061e-06		ENSMUSG00000029729	Zkscan1	-1.56545	0.0268245
ENSMUSG00000025225	Nfkb2	1.57244	0.0324462		ENSMUSG00000056124	B4galt6	-1.56449	0.000124905
ENSMUSG00000083367	Gm8806	1.57041	0.0148456		ENSMUSG00000021375	Kif13a	-1.56112	0.00330367
ENSMUSG00000024870	Rab1b	1.5703	4.52911e-09		ENSMUSG00000023852	Chd1	-1.56058	0.00200236
ENSMUSG00000084104	Gm13578	1.56845	0.000704169		ENSMUSG00000050708	Ftl1	-1.55877	8.00963e-05
ENSMUSG00000028914	Casp9	1.56825	0.0329063		ENSMUSG00000024975	Pdcd4	-1.5582	0.000458787
ENSMUSG00000040466	Blvrb	1.56788	0.00442742		ENSMUSG00000019897	Ccdc59	-1.55783	0.00743286
ENSMUSG00000095478	Gm9824	1.56788	0.00822093		ENSMUSG00000029267	Mtf2	-1.55689	0.0245463
ENSMUSG00000018143	Mafk	1.56759	0.00446619		ENSMUSG00000081611	Gm13651	-1.55529	0.00148462
ENSMUSG00000013822	Elof1	1.56555	0.001075		ENSMUSG00000021377	Dek	-1.55421	0.030666
ENSMUSG00000024712	Rfk	1.56462	0.00168491		ENSMUSG00000033628	Pik3c3	-1.55409	0.0169128
ENSMUSG00000027207	Galk2	1.56376	0.00479938		ENSMUSG00000026812	Tsc1	-1.55385	0.000585095
ENSMUSG00000031024	St5	1.56273	4.78434e-05		ENSMUSG00000035851	Ythdc1	-1.5535	0.00235248
ENSMUSG00000036986	Pml	1.5624	0.00708429		ENSMUSG00000037262	Kin	-1.55319	0.00071003
ENSMUSG00000058267	Mrps14	1.56058	8.40048e-05		ENSMUSG00000046058	Eid2	-1.55274	0.00484387
ENSMUSG00000024844	Banf1	1.55958	0.00263906		ENSMUSG00000039735	Fnbp1l	-1.55249	0.0249083
ENSMUSG00000046562	Unc119b	1.55702	0.0192806		ENSMUSG00000026074	Map4k4	-1.55165	6.33729e-06
ENSMUSG00000030029	Lrig1	1.55451	0.0339594		ENSMUSG00000034652	Cd300a	-1.55115	4.5256e-05
ENSMUSG00000029063	Nadk	1.55326	3.28082e-06		ENSMUSG00000024052	Lpin2	-1.55101	1.05154e-08
ENSMUSG00000002221	Paxip1	1.55222	0.00836654		ENSMUSG00000024976	Shoc2	-1.54969	0.0268252
ENSMUSG00000024679	Ms4a6d	1.55214	2.4509e-08		ENSMUSG00000086324	Gm15564	-1.54749	0.0185999
ENSMUSG00000003546	Klc4	1.55176	0.000104989		ENSMUSG00000034218	Atm	-1.54628	0.00924109
ENSMUSG00000004264	Phb2	1.55166	2.70951e-05		ENSMUSG00000072501	Phf20l1	-1.54624	0.00209256
ENSMUSG00000071014	Ndufb6	1.55016	0.0401308		ENSMUSG00000041297	Cdk13	-1.54254	0.000628138
ENSMUSG00000004626	Stxbp2	1.5501	4.76822e-09		ENSMUSG00000000489	Pdgfb	-1.54243	3.36232e-10
ENSMUSG00000041420	Meis3	1.54873	0.000260247		ENSMUSG00000020387	Jade2	-1.5423	0.00032334
ENSMUSG00000019689	Fmc1	1.54816	0.0372349		ENSMUSG00000042046	Dstyk	-1.54024	0.000775736
ENSMUSG00000034708	Grn	1.54801	4.45168e-09		ENSMUSG00000024135	Srbd1	-1.53977	0.0421395
ENSMUSG00000017466	Timp2	1.54551	2.37524e-08		ENSMUSG00000037111	Setd7	-1.53854	0.0416606
ENSMUSG00000064208	Gm10145	1.54548	0.00454997		ENSMUSG00000021639	Gtf2h2	-1.53666	5.24814e-05
ENSMUSG00000003308	Keap1	1.54387	0.00045819		ENSMUSG00000020070	Rufy2	-1.53556	0.0174945
ENSMUSG00000027368	Dusp2	1.54138	1.46298e-06		ENSMUSG00000029290	Zfp326	-1.53441	0.0145486
ENSMUSG00000022477	Aco2	1.54025	0.000960445		ENSMUSG00000034007	Scaper	-1.53326	0.0194198
ENSMUSG00000017781	Pitpna	1.53856	2.94938e-08		ENSMUSG00000027242	Wdr76	-1.53206	0.0271287
ENSMUSG00000016256	Ctsz	1.5364	8.11475e-07		ENSMUSG00000051456	Hspb3	-1.53163	0.00472424
ENSMUSG00000028378	Ptgr1	1.53608	0.000334824		ENSMUSG00000029701	Rbm28	-1.53032	0.00230124
ENSMUSG00000097906	Gm9625	1.53572	7.17241e-05		ENSMUSG00000039218	Srrm2	-1.52991	1.72499e-05
ENSMUSG00000031584	Gsr	1.53119	0.00461598		ENSMUSG00000034987	Hrh2	-1.52923	0.0372363
ENSMUSG00000004085	Map3k20	1.53071	0.0297635		ENSMUSG00000021709	Erbin	-1.52896	0.0187418
ENSMUSG00000031148	Gpkow	1.53009	0.00687007		ENSMUSG00000019790	Stxbp5	-1.52852	0.00562504
ENSMUSG00000040751	Lat2	1.52959	1.05625e-05		ENSMUSG00000039585	Myo9a	-1.52711	0.0178693
ENSMUSG00000105189	Gm7774	1.52839	0.0346488		ENSMUSG00000038024	Dennd4c	-1.52471	0.0397423
ENSMUSG00000107035	Ybx1-ps2	1.52742	0.00308839		ENSMUSG00000066191	Anks6	-1.5232	0.0184763
ENSMUSG00000028647	Mycbp	1.52586	0.00619103		ENSMUSG00000018417	Myo1b	-1.52215	0.000205915
ENSMUSG00000030681	Mvp	1.52493	2.7003e-05		ENSMUSG00000034101	Ctnnd1	-1.51939	0.00472424
ENSMUSG00000008036	Ap2s1	1.52274	0.000628038		ENSMUSG00000014361	Mertk	-1.51905	1.5568e-08
ENSMUSG00000002307	Daxx	1.52198	0.00211214		ENSMUSG00000005534	Insr	-1.51891	0.000397712
ENSMUSG00000030609	Aen	1.52139	0.00917204		ENSMUSG00000026657	Frmd4a	-1.5189	9.30968e-06
ENSMUSG00000046675	Tmem251	1.52131	0.00123693		ENSMUSG00000055024	Ep300	-1.51769	0.00167211
ENSMUSG00000018286	Psmb6	1.52106	2.16983e-06		ENSMUSG00000058006	Mdn1	-1.51442	0.0015583
ENSMUSG00000036026	Tmem63b	1.52035	0.040753		ENSMUSG00000025024	Smndc1	-1.51328	3.22588e-05
ENSMUSG00000071867	Gm6304	1.51784	0.0491734		ENSMUSG00000035569	Ankrd11	-1.51321	7.96545e-05
ENSMUSG00000067847	Romo1	1.51684	0.000644637		ENSMUSG00000022911	Arl13b	-1.51237	0.037256
ENSMUSG00000030595	Nfkbib	1.5163	0.0052104		ENSMUSG00000031508	Ankrd10	-1.51216	0.00035533
ENSMUSG00000042726	Trafd1	1.51286	7.3726e-06		ENSMUSG00000092528	Nlrp1c-ps	-1.5104	0.0136533
ENSMUSG00000022682	Rrn3	1.51226	0.017647		ENSMUSG00000033364	Usp37	-1.51033	0.0157246
ENSMUSG00000071041	Impdh2-ps	1.51102	4.39563e-05		ENSMUSG00000050846	Zfp623	-1.51019	0.0144492
ENSMUSG00000002043	Trappc6a	1.51077	0.0152127		ENSMUSG00000027660	Skil	-1.50927	0.000138342
ENSMUSG00000020116	Pno1	1.51057	0.00270379		ENSMUSG00000026842	Abl1	-1.50792	1.50609e-06
ENSMUSG00000021814	Anxa7	1.5083	3.96508e-06		ENSMUSG00000006651	Aplp1	-1.50681	0.00277092
ENSMUSG00000026112	Coa5	1.50778	0.000121321		ENSMUSG00000026836	Acvr1	-1.50595	0.00024592
ENSMUSG00000038894	Irs2	1.5073	8.73909e-06		ENSMUSG00000026596	Abl2	-1.50476	0.000296761
ENSMUSG00000007029	Vars	1.50697	9.40512e-07		ENSMUSG00000036840	Siah1a	-1.50412	0.0145012
ENSMUSG00000028099	Polr3c	1.5066	0.0120316		ENSMUSG00000020170	Frs2	-1.50371	0.0345098
ENSMUSG00000026307	Scly	1.50573	0.0441146		ENSMUSG00000022185	Acin1	-1.5037	1.15013e-05
ENSMUSG00000023939	Mrpl14	1.50512	0.000785048		ENSMUSG00000032264	Zw10	-1.50174	0.00346758
ENSMUSG00000075268	Gm10819	1.50399	0.024124		ENSMUSG00000045962	Wnk1	-1.50086	1.75218e-07
ENSMUSG00000028973	Abcb8	1.50267	0.00413543		ENSMUSG00000021453	Gadd45g	-1.50075	0.000374406
ENSMUSG00000030735	Gm9755	1.50135	0.000251075		ENSMUSG00000036561	Ppp6r2	-1.5005	0.00622051
ENSMUSG00000022587	Ly6e	1.50051	1.70949e-08		ENSMUSG00000040061	Plcb2	-1.5004	5.32374e-07
ENSMUSG00000050721	Plekho2	1.49884	2.26481e-05		ENSMUSG00000042508	Dmtf1	-1.49613	0.000739357
ENSMUSG00000044715	Gskip	1.49865	0.0233626		ENSMUSG00000016087	Fli1	-1.49585	1.64732e-06
ENSMUSG00000034854	Mfsd12	1.49799	3.33129e-05		ENSMUSG00000035713	Usp35	-1.49435	0.000822249
ENSMUSG00000031753	Cog4	1.49768	0.0206962		ENSMUSG00000031214	Ophn1	-1.4942	5.78723e-05
ENSMUSG00000070284	Gmppb	1.49748	0.0297617		ENSMUSG00000025583	Rptor	-1.49291	7.79927e-08
ENSMUSG00000069011	Gm10254	1.49482	0.000910388		ENSMUSG00000000804	Usp32	-1.49169	0.0259741
ENSMUSG00000062300	Nectin2	1.49421	0.000877439		ENSMUSG00000032342	Mto1	-1.49054	0.000217507
ENSMUSG00000079884	Gm10698	1.4936	0.000741328		ENSMUSG00000000282	Mnt	-1.49041	0.0097951
ENSMUSG00000027247	Arhgap1	1.49246	0.0260218		ENSMUSG00000028030	Tbck	-1.49003	0.00106277
ENSMUSG00000026385	Dbi	1.49023	5.90502e-05		ENSMUSG00000020458	Rtn4	-1.48785	1.09118e-05
ENSMUSG00000073233	Gm9144	1.48955	0.00895484		ENSMUSG00000020941	Map3k14	-1.48642	0.000230807
ENSMUSG00000022350	Washc5	1.48915	0.000887316		ENSMUSG00000025860	Xiap	-1.48592	0.00724921
ENSMUSG00000020538	Srebf1	1.48902	0.000355805		ENSMUSG00000029919	Hpgds	-1.48408	5.35211e-05
ENSMUSG00000032185	Carm1	1.48633	0.00634222		ENSMUSG00000041408	Wapl	-1.48328	0.00421192
ENSMUSG00000021458	Aopep	1.48604	0.00015227		ENSMUSG00000002732	Fkbp7	-1.48133	0.00456418
ENSMUSG00000035356	Nfkbiz	1.48398	5.24581e-08		ENSMUSG00000032020	Ubash3b	-1.47977	1.19268e-07
ENSMUSG00000027327	1700037H04Rik	1.48376	0.00912227		ENSMUSG00000036469	2001-03-01	-1.47867	0.0158497
ENSMUSG00000101188	Eif4a-ps4	1.48331	3.78482e-09		ENSMUSG00000032249	Anp32a	-1.47735	0.00114383
ENSMUSG00000083064	Gm7785	1.48188	0.0491184		ENSMUSG00000022000	Zc3h13	-1.47685	0.00746795
ENSMUSG00000022442	Ttll1	1.48076	0.0426004		ENSMUSG00000001376	Vps50	-1.47506	0.00150404
ENSMUSG00000026767	Mindy3	1.47908	0.0388919		ENSMUSG00000023009	Nckap5l	-1.47474	5.91465e-07
ENSMUSG00000031490	Eif4ebp1	1.47609	0.0112639		ENSMUSG00000028759	Hp1bp3	-1.47405	0.000163957
ENSMUSG00000069744	Psmb3	1.47396	0.000830996		ENSMUSG00000031217	Efnb1	-1.47356	0.0452396
ENSMUSG00000032115	Hyou1	1.47141	0.000277367		ENSMUSG00000037236	Matr3	-1.47176	0.0123611
ENSMUSG00000078566	Bnip3	1.47138	0.00343221		ENSMUSG00000036693	Nop14	-1.47112	0.0194039
ENSMUSG00000031231	Cox7b	1.47054	0.0146239		ENSMUSG00000091191	Gm17334	-1.47021	0.0261081
ENSMUSG00000092116	Gm10320	1.46922	0.0166018		ENSMUSG00000024049	Myom1	-1.46633	0.0395579
ENSMUSG00000041438	Utp4	1.46757	0.00491883		ENSMUSG00000026977	2007-03-01	-1.46609	0.00265084
ENSMUSG00000034300	Fam53c	1.46581	0.0136996		ENSMUSG00000026469	Xpr1	-1.46608	0.000473247
ENSMUSG00000106918	Mrpl33	1.46348	0.0077326		ENSMUSG00000079227	Ccr5	-1.46512	1.00919e-05
ENSMUSG00000011179	Odc1	1.46321	0.000191762		ENSMUSG00000018459	Slc13a3	-1.46389	0.0236296
ENSMUSG00000038697	Taf5l	1.46098	0.0435726		ENSMUSG00000068966	Zbtb34	-1.46349	0.0282527
ENSMUSG00000060002	Chpt1	1.4605	0.0373186		ENSMUSG00000038369	Ncoa6	-1.46137	0.0154769
ENSMUSG00000025981	Coq10b	1.45929	0.00212916		ENSMUSG00000027422	Rrbp1	-1.46033	9.56503e-05
ENSMUSG00000037465	Klf10	1.45779	0.000814418		ENSMUSG00000032846	Zswim6	-1.45982	0.000241161
ENSMUSG00000102827	Gm8242	1.45641	0.00885312		ENSMUSG00000034560	Washc4	-1.45873	0.000796022
ENSMUSG00000026207	Speg	1.45486	0.0139862		ENSMUSG00000040565	Btaf1	-1.45685	0.000545055
ENSMUSG00000062038	Gm10108	1.45416	0.00879021		ENSMUSG00000032293	Ireb2	-1.45649	0.0278815
ENSMUSG00000096727	Psmb9	1.45185	0.000569829		ENSMUSG00000034269	Setd5	-1.45522	0.000716754
ENSMUSG00000025393	Atp5b	1.45096	1.13322e-09		ENSMUSG00000029513	Prkab1	-1.45502	6.38796e-06
ENSMUSG00000031827	Cotl1	1.45076	0.000159379		ENSMUSG00000020787	P2rx1	-1.45494	0.00605643
ENSMUSG00000006818	Sod2	1.4496	0.00012223		ENSMUSG00000042439	Zfp532	-1.45435	0.00128098
ENSMUSG00000003161	Sri	1.44947	1.74818e-07		ENSMUSG00000027993	Trim2	-1.45294	0.00831826
ENSMUSG00000084260	Gm12844	1.44778	0.0207459		ENSMUSG00000065954	Tacc1	-1.45216	1.82556e-08
ENSMUSG00000024050	Wiz	1.44572	0.0290207		ENSMUSG00000020300	Cpeb4	-1.44954	0.0276948
ENSMUSG00000024437	Gm8615	1.44537	0.00589398		ENSMUSG00000032300	1700017B05Rik	-1.44921	8.68278e-07
ENSMUSG00000024338	Psmb8	1.44511	1.73236e-05		ENSMUSG00000041133	Smc1a	-1.44744	0.000338864
ENSMUSG00000032182	Yipf2	1.44426	0.0117643		ENSMUSG00000030737	Slco2b1	-1.44523	1.42413e-06
ENSMUSG00000031353	Rbbp7	1.44373	0.0015256		ENSMUSG00000076281	Gm24270	-1.44317	0.021935
ENSMUSG00000032501	Trib1	1.44322	0.00183453		ENSMUSG00000028180	Zranb2	-1.44275	0.00424915
ENSMUSG00000052459	Atp6v1a	1.44271	0.000183764		ENSMUSG00000054823	Nsd3	-1.44132	0.00151832
ENSMUSG00000030560	Ctsc	1.44271	0.000666865		ENSMUSG00000062202	Btbd9	-1.44079	0.000240677
ENSMUSG00000028633	Ctps	1.43873	0.0086851		ENSMUSG00000025862	Stag2	-1.44076	0.0140541
ENSMUSG00000040688	Tbl3	1.43868	0.00202946		ENSMUSG00000038126	Mphosph9	-1.43962	0.0379228
ENSMUSG00000000594	Gm2a	1.43635	1.05644e-07		ENSMUSG00000041702	Btbd7	-1.43799	0.00270078
ENSMUSG00000026926	Pmpca	1.435	0.0113123		ENSMUSG00000032932	Hspa13	-1.43798	0.00188718
ENSMUSG00000078139	AK157302	1.43258	0.0431843		ENSMUSG00000034636	Zyg11b	-1.43773	0.00562394
ENSMUSG00000025017	Pik3ap1	1.43257	1.31816e-05		ENSMUSG00000062519	Zfp398	-1.43712	0.0442378
ENSMUSG00000025402	Nab2	1.43233	0.00507155		ENSMUSG00000026630	Batf3	-1.43609	0.00277411
ENSMUSG00000005354	Txn2	1.42975	0.0400097		ENSMUSG00000063873	Slc24a3	-1.43525	0.021077
ENSMUSG00000042719	Naa25	1.42937	0.0112585		ENSMUSG00000057858	Fam204a	-1.43452	0.0459168
ENSMUSG00000004099	Dnmt1	1.42919	0.0108036		ENSMUSG00000033857	Engase	-1.43447	0.000879072
ENSMUSG00000051853	Arf3	1.42894	0.000365502		ENSMUSG00000027206	Cops2	-1.43373	0.0171908
ENSMUSG00000103953	Gm29718	1.42763	0.0450554		ENSMUSG00000045767	B230219D22Rik	-1.43371	0.000194436
ENSMUSG00000040483	Xaf1	1.42734	0.00154222		ENSMUSG00000034724	Cnot6l	-1.43362	8.19602e-05
ENSMUSG00000068874	Selenbp1	1.426	0.0375813		ENSMUSG00000032741	Tpcn1	-1.43347	0.00452664
ENSMUSG00000032026	Rexo2	1.42584	0.000481264		ENSMUSG00000062866	Phactr2	-1.43283	0.015107
ENSMUSG00000020484	Xbp1	1.42544	3.25047e-05		ENSMUSG00000021258	Ccnk	-1.43264	0.024748
ENSMUSG00000027775	Mfsd1	1.42374	7.57323e-09		ENSMUSG00000024246	Thumpd2	-1.43245	0.02342
ENSMUSG00000067212	H2-T23	1.42197	0.000168244		ENSMUSG00000031370	Zrsr2	-1.4308	0.00377092
ENSMUSG00000015568	Lpl	1.41967	0.00195878		ENSMUSG00000055538	Zcchc24	-1.43055	0.0104491
ENSMUSG00000031438	Rnf128	1.41909	0.0145012		ENSMUSG00000042348	Arl15	-1.42992	0.0356692
ENSMUSG00000061981	Flot2	1.41844	0.0306129		ENSMUSG00000021880	Rnase6	-1.4294	0.00206829
ENSMUSG00000020284	Cfap410	1.4158	0.000142279		ENSMUSG00000038784	Cnot4	-1.4293	0.000339388
ENSMUSG00000026123	Plekhb2	1.41472	2.55171e-05		ENSMUSG00000029202	Pds5a	-1.4282	0.00147507
ENSMUSG00000068245	Phf11d	1.41465	0.000927278		ENSMUSG00000005501	Usp40	-1.42808	0.00871109
ENSMUSG00000004040	Stat3	1.41256	1.52449e-07		ENSMUSG00000044308	Ubr3	-1.4271	0.0286399
ENSMUSG00000020644	Id2	1.40795	1.29703e-05		ENSMUSG00000002107	Celf2	-1.42669	2.38963e-05
ENSMUSG00000038429	Usp5	1.40732	1.78802e-06		ENSMUSG00000035696	Rnf38	-1.42669	0.00242174
ENSMUSG00000008318	Relt	1.40716	0.00296528		ENSMUSG00000078429	Ctdsp2	-1.42544	0.000121838
ENSMUSG00000063904	Dpp3	1.40651	8.44681e-05		ENSMUSG00000030256	Bhlhe41	-1.42511	1.9963e-06
ENSMUSG00000021290	Atp5mpl	1.40631	0.00926623		ENSMUSG00000044167	Foxo1	-1.42452	0.000482213
ENSMUSG00000111875	Gm5425	1.40466	0.00222473		ENSMUSG00000033769	Exoc6b	-1.42289	0.00936681
ENSMUSG00000063019	Manbal	1.40392	0.00681965		ENSMUSG00000045636	Mtus1	-1.42284	6.97427e-06
ENSMUSG00000062070	Pgk1	1.40346	0.0026726		ENSMUSG00000070808	Bicra	-1.42143	0.045565
ENSMUSG00000029632	Ndufa4	1.40172	0.000514468		ENSMUSG00000015757	Ppil4	-1.42103	0.00439562
ENSMUSG00000025340	Rabgef1	1.40167	0.0422883		ENSMUSG00000032475	Nck1	-1.42086	0.00023806
ENSMUSG00000031996	Aplp2	1.40097	0.000101001		ENSMUSG00000036097	Slf2	-1.42075	0.0128975
ENSMUSG00000024222	Fkbp5	1.39924	0.00673968		ENSMUSG00000031715	Smarca5	-1.42055	0.0143878
ENSMUSG00000089809	Rasgef1b	1.3986	5.50695e-05		ENSMUSG00000021684	Pde8b	-1.42054	0.037475
ENSMUSG00000021831	Ero1l	1.39838	0.0112664		ENSMUSG00000022466	Rpap3	-1.42035	0.0142525
ENSMUSG00000038213	Tapbpl	1.39782	0.0195969		ENSMUSG00000053641	Dennd4a	-1.41984	0.00113845
ENSMUSG00000062081	Gm6055	1.39702	0.000374456		ENSMUSG00000028826	Maco1	-1.41958	0.0226413
ENSMUSG00000029345	Tfip11	1.39577	0.0326957		ENSMUSG00000022876	Samsn1	-1.41934	1.53652e-06
ENSMUSG00000110686	Gm45855	1.39555	0.00235248		ENSMUSG00000035181	Heatr5a	-1.41929	6.71252e-05
ENSMUSG00000030591	Psmd8	1.3951	9.71199e-06		ENSMUSG00000018474	Chd3	-1.41868	0.00231504
ENSMUSG00000085783	Gm9816	1.39279	1.22543e-05		ENSMUSG00000018909	Arrb1	-1.41821	0.00164569
ENSMUSG00000025134	Alyref	1.39189	3.89185e-05		ENSMUSG00000027665	Pik3ca	-1.41711	0.0188108
ENSMUSG00000021361	Tmem14c	1.39034	0.000109915		ENSMUSG00000058291	Zfp68	-1.41702	0.0127118
ENSMUSG00000082241	Gng5-ps	1.38933	0.00925868		ENSMUSG00000024442	Dele1	-1.41519	0.0155859
ENSMUSG00000031371	Haus7	1.38667	0.00391139		ENSMUSG00000005698	Ctcf	-1.41495	0.000231358
ENSMUSG00000055817	Mta3	1.38534	0.0313698		ENSMUSG00000030759	Far1	-1.41328	0.014998
ENSMUSG00000001123	Lgals9	1.38521	5.92136e-05		ENSMUSG00000024251	Thada	-1.41317	0.0339594
ENSMUSG00000024941	Scyl1	1.38492	0.000124489		ENSMUSG00000027620	Rbm39	-1.41306	1.41163e-05
ENSMUSG00000016427	Ndufa1	1.38443	0.0208905		ENSMUSG00000045322	Tlr9	-1.41199	0.0268245
ENSMUSG00000062580	Timm17a	1.38426	0.0317554		ENSMUSG00000029178	Klf3	-1.41059	1.12989e-05
ENSMUSG00000083097	Gm14494	1.38373	8.69047e-05		ENSMUSG00000097333	Zfp87	-1.41015	0.0121417
ENSMUSG00000029599	Ddx54	1.38221	0.00268099		ENSMUSG00000038623	Tm6sf1	-1.40975	0.000137908
ENSMUSG00000001424	Snd1	1.3813	4.00194e-05		ENSMUSG00000034928	Rnf44	-1.40885	4.88954e-06
ENSMUSG00000086688	Gm11560	1.38093	0.00807792		ENSMUSG00000102856	Gm37084	-1.40844	0.0392193
ENSMUSG00000040613	Apobec1	1.37936	0.00123149		ENSMUSG00000043415	Otud1	-1.40815	0.0421395
ENSMUSG00000035007	Rundc1	1.37764	0.0143441		ENSMUSG00000021384	Susd3	-1.40752	0.000166905
ENSMUSG00000012076	Brms1l	1.37581	0.044902		ENSMUSG00000030846	Tial1	-1.40394	0.00360341
ENSMUSG00000081534	Slc48a1	1.37448	0.0014534		ENSMUSG00000032407	U2surp	-1.40325	0.00839319
ENSMUSG00000029440	Psmd9	1.37444	0.0110852		ENSMUSG00000019917	2010-09-01	-1.40314	0.01845
ENSMUSG00000050490	Gm8394	1.3733	0.00467186		ENSMUSG00000024068	Spast	-1.40273	0.000114101
ENSMUSG00000003464	Pex19	1.37317	0.0433439		ENSMUSG00000076617	Ighm	-1.40254	0.0012117
ENSMUSG00000020089	Ppa1	1.37245	0.0383467		ENSMUSG00000021773	Comtd1	-1.40225	0.029892
ENSMUSG00000021477	Ctsl	1.37103	1.96842e-09		ENSMUSG00000057110	Cntrl	-1.4018	0.0203171
ENSMUSG00000060032	H2afj	1.3683	0.0125184		ENSMUSG00000030287	Itpr2	-1.40038	5.43357e-06
ENSMUSG00000022900	Ildr1	1.36825	0.00820553		ENSMUSG00000035021	Baz1a	-1.39968	0.0183957
ENSMUSG00000034902	Pip5k1c	1.36672	0.00010563		ENSMUSG00000028907	Utp11	-1.39554	0.000519608
ENSMUSG00000082087	Gm12138	1.3665	0.0452687		ENSMUSG00000036339	Tmem260	-1.39531	0.00982146
ENSMUSG00000030269	Mtmr14	1.36646	0.00283742		ENSMUSG00000018501	Ncor1	-1.39449	0.0058309
ENSMUSG00000025793	Hgs	1.36607	0.0149294		ENSMUSG00000031939	Taf1d	-1.39266	0.0042066
ENSMUSG00000026656	Fcgr2b	1.36504	1.7482e-05		ENSMUSG00000063611	Gm10134	-1.38855	0.00156964
ENSMUSG00000001418	Glmp	1.36481	1.82429e-05		ENSMUSG00000031627	Irf2	-1.38783	0.000162397
ENSMUSG00000017221	Psmd3	1.36399	0.000273426		ENSMUSG00000027091	Zc3h15	-1.38717	0.0303337
ENSMUSG00000022557	Bop1	1.36271	0.00546962		ENSMUSG00000055835	Zfp1	-1.38681	0.00388262
ENSMUSG00000030082	Sec61a1	1.36152	3.55823e-06		ENSMUSG00000028608	Czib	-1.38673	0.000151417
ENSMUSG00000083692	Gm9575	1.3609	0.0173821		ENSMUSG00000026158	Ogfrl1	-1.38544	0.00206956
ENSMUSG00000032366	Tpm1	1.35874	0.0158002		ENSMUSG00000021846	Peli2	-1.38502	0.00999572
ENSMUSG00000045294	Insig1	1.35835	0.0398878		ENSMUSG00000051344	Plekhm3	-1.3843	0.00396808
ENSMUSG00000026880	Stom	1.35648	0.0364636		ENSMUSG00000031785	Adgrg1	-1.38411	3.34491e-06
ENSMUSG00000001729	Akt1	1.35608	0.0018634		ENSMUSG00000021958	Pinx1	-1.38394	0.0407806
ENSMUSG00000047945	Marcksl1	1.3559	0.00314313		ENSMUSG00000027981	Rnpc3	-1.38236	0.0184134
ENSMUSG00000078453	Abracl	1.3543	0.00258675		ENSMUSG00000099083	Atf7	-1.38205	0.0409583
ENSMUSG00000069020	Urm1	1.35415	0.0332515		ENSMUSG00000028161	Ppp3ca	-1.382	0.00687715
ENSMUSG00000096173	Gm3150	1.35308	0.000677165		ENSMUSG00000016510	Mtif3	-1.38132	0.00138571
ENSMUSG00000021266	Wars	1.35204	0.000711054		ENSMUSG00000007039	Ddah2	-1.37993	0.00698609
ENSMUSG00000040913	Fbxw4	1.35159	0.0312029		ENSMUSG00000063179	Pstk	-1.37977	0.0256751
ENSMUSG00000114688	Gm47381	1.35031	0.0375244		ENSMUSG00000034940	Synrg	-1.37846	0.00284399
ENSMUSG00000032388	Spg21	1.34518	0.000218326		ENSMUSG00000029684	Wasl	-1.37771	0.0361118
ENSMUSG00000024454	Hdac3	1.3431	0.000366078		ENSMUSG00000021969	Zdhhc20	-1.37673	0.000483827
ENSMUSG00000031820	Babam1	1.34218	9.89734e-05		ENSMUSG00000068284	Usf3	-1.37663	0.033498
ENSMUSG00000039682	Lap3	1.33906	5.3738e-06		ENSMUSG00000029343	Crybb1	-1.3766	0.000394572
ENSMUSG00000106831	Ube2n-ps1	1.33818	0.000493001		ENSMUSG00000007817	Zmiz1	-1.37641	1.14899e-08
ENSMUSG00000023206	Il15ra	1.33465	0.00129243		ENSMUSG00000059994	Fcrl1	-1.37558	0.00186594
ENSMUSG00000031880	Rrad	1.33201	0.0127436		ENSMUSG00000062270	Morf4l1	-1.37545	0.000246309
ENSMUSG00000024319	Vps52	1.33037	0.000516277		ENSMUSG00000024276	Zfp397	-1.37473	0.0364432
ENSMUSG00000036427	Gpi1	1.32973	7.43236e-06		ENSMUSG00000024073	Birc6	-1.37439	1.08511e-05
ENSMUSG00000028645	Slc2a1	1.32876	0.000468368		ENSMUSG00000022884	Eif4a2	-1.3733	0.000468552
ENSMUSG00000016503	Gtf3a	1.32856	0.0298986		ENSMUSG00000021264	Yy1	-1.37213	0.00515205
ENSMUSG00000044533	Rps2	1.32794	0.00108152		ENSMUSG00000041415	Dicer1	-1.3719	5.26728e-05
ENSMUSG00000025747	Tyms	1.32398	0.023343		ENSMUSG00000069237	Fam8a1	-1.37058	0.0343562
ENSMUSG00000025651	Uqcrc1	1.32357	0.00122519		ENSMUSG00000024986	Hhex	-1.36985	2.48227e-07
ENSMUSG00000018930	Ccl4	1.32352	0.000977869		ENSMUSG00000063077	Kif1b	-1.368	0.00100379
ENSMUSG00000006273	Atp6v1b2	1.32305	9.18939e-06		ENSMUSG00000027109	Sp3	-1.36778	0.0185777
ENSMUSG00000036752	Tubb4b	1.32057	0.00106022		ENSMUSG00000040274	Cdk6	-1.36763	0.00503833
ENSMUSG00000025858	Get4	1.32015	0.0010237		ENSMUSG00000032097	Ddx6	-1.36701	1.66875e-05
ENSMUSG00000025204	Ndufb8	1.32009	0.000217507		ENSMUSG00000025047	Pdcd11	-1.36666	0.00298068
ENSMUSG00000008475	Arpc5	1.31952	3.37173e-06		ENSMUSG00000014547	Wdfy2	-1.36586	0.000352381
ENSMUSG00000022452	Smdt1	1.31911	0.00248485		ENSMUSG00000040270	Bach2	-1.36525	0.0267704
ENSMUSG00000001576	Ergic1	1.31863	0.000924573		ENSMUSG00000048897	Zfp710	-1.36435	1.11161e-05
ENSMUSG00000022500	Litaf	1.31661	3.37875e-08		ENSMUSG00000079037	Prnp	-1.36057	0.00414298
ENSMUSG00000003528	Slc25a1	1.31628	0.0406711		ENSMUSG00000039046	Usp6nl	-1.3604	0.00684707
ENSMUSG00000041859	Mcm3	1.31567	0.00264035		ENSMUSG00000034612	Chst11	-1.358	0.0104209
ENSMUSG00000091989	Ndufab1-ps	1.31377	0.0475661		ENSMUSG00000056216	Cebpg	-1.357	4.46445e-05
ENSMUSG00000027199	Gatm	1.31083	0.000983572		ENSMUSG00000048154	Kmt2d	-1.35519	0.000331123
ENSMUSG00000025212	Sfxn3	1.3096	0.0336358		ENSMUSG00000051306	Usp42	-1.35432	0.00487389
ENSMUSG00000029687	Ezh2	1.30847	0.0359614		ENSMUSG00000022914	Brwd1	-1.35399	0.0264434
ENSMUSG00000052456	Asna1	1.30612	0.00783733		ENSMUSG00000032402	Smad3	-1.3539	9.19693e-05
ENSMUSG00000074811	Hps6	1.30555	0.0295549		ENSMUSG00000040599	Mis12	-1.35141	0.0453954
ENSMUSG00000014867	Surf4	1.30519	0.0023061		ENSMUSG00000028556	Dock7	-1.34821	0.0207553
ENSMUSG00000079197	Psme2	1.30439	0.0116603		ENSMUSG00000026872	Zeb2	-1.34792	0.00265573
ENSMUSG00000024507	Hsd17b4	1.29981	0.000219452		ENSMUSG00000038371	Sbf2	-1.3467	0.0117163
ENSMUSG00000058927	Gm10053	1.29952	0.00362408		ENSMUSG00000041707	Tmem273	-1.34567	0.0215975
ENSMUSG00000022890	Atp5j	1.29702	0.00792684		ENSMUSG00000033478	Fam160b1	-1.34311	0.00210089
ENSMUSG00000020471	Pold2	1.29668	0.00238422		ENSMUSG00000029392	Rilpl1	-1.34258	0.000136484
ENSMUSG00000010358	Ifi35	1.29624	0.000115457		ENSMUSG00000040943	Tet2	-1.34251	0.0440151
ENSMUSG00000032359	Ctsh	1.29605	2.00959e-06		ENSMUSG00000029060	Mib2	-1.34094	0.00252313
ENSMUSG00000074272	Ceacam1	1.29409	0.0108961		ENSMUSG00000026933	Camsap1	-1.33979	0.00464356
ENSMUSG00000018932	Map2k3	1.29403	0.000103267		ENSMUSG00000024054	Smchd1	-1.33935	0.00831519
ENSMUSG00000027079	Clp1	1.29341	0.000533397		ENSMUSG00000015968	Cacna1d	-1.33861	0.00893264
ENSMUSG00000090213	Tmem189	1.29262	0.000254493		ENSMUSG00000063236	1110038F14Rik	-1.33768	0.00446743
ENSMUSG00000024797	Vps51	1.2914	0.00364826		ENSMUSG00000017376	Nlk	-1.33683	0.00547129
ENSMUSG00000024235	Map3k8	1.29043	0.000814639		ENSMUSG00000034959	Rubcnl	-1.33674	0.00032302
ENSMUSG00000030220	Arhgdib	1.29042	4.73575e-05		ENSMUSG00000001767	Crnkl1	-1.33584	0.0282115
ENSMUSG00000058581	Gm5801	1.29026	0.0378264		ENSMUSG00000031310	Zmym3	-1.33331	0.00765501
ENSMUSG00000020077	Srgn	1.29015	6.24731e-06		ENSMUSG00000063253	Scoc	-1.33226	0.000825739
ENSMUSG00000019179	Mdh2	1.28986	2.46641e-05		ENSMUSG00000031232	Magt1	-1.3316	0.000301522
ENSMUSG00000040323	Gm15429	1.28929	0.0468625		ENSMUSG00000036990	Otud4	-1.3314	0.00691458
ENSMUSG00000075705	Msrb1	1.28854	0.0429427		ENSMUSG00000040430	Pitpnc1	-1.33126	0.0025089
ENSMUSG00000025630	Hprt	1.28772	0.000205915		ENSMUSG00000004319	Clcn3	-1.32851	0.00265573
ENSMUSG00000105081	Gm43110	1.28455	0.0426568		ENSMUSG00000097974	Gm10605	-1.32695	0.0207459
ENSMUSG00000011884	Gltp	1.28434	2.65616e-05		ENSMUSG00000049606	Zfp644	-1.32657	0.0197484
ENSMUSG00000006390	Elovl1	1.28204	0.000993403		ENSMUSG00000042331	Specc1	-1.32653	0.00194863
ENSMUSG00000073131	Vma21	1.28141	0.0313698		ENSMUSG00000042364	Snx18	-1.32512	2.87882e-07
ENSMUSG00000005575	Ube2m	1.28106	0.00176973		ENSMUSG00000035064	Eef2k	-1.32463	7.25309e-06
ENSMUSG00000038141	Tmem181a	1.28025	0.0124049		ENSMUSG00000020721	Helz	-1.32394	0.00647972
ENSMUSG00000038059	Smim3	1.27843	0.00129804		ENSMUSG00000022160	Mettl3	-1.32152	0.0372658
ENSMUSG00000026245	Farsb	1.27831	0.0015602		ENSMUSG00000027782	Kpna4	-1.321	0.0016274
ENSMUSG00000117202	Gm9349	1.27801	0.00787427		ENSMUSG00000019797	1700021F05Rik	-1.32087	0.0326878
ENSMUSG00000056201	Cfl1	1.27614	4.46204e-06		ENSMUSG00000020718	Polg2	-1.31862	0.0367403
ENSMUSG00000022476	Polr3h	1.27549	0.00823439		ENSMUSG00000031165	Was	-1.31802	0.000337514
ENSMUSG00000025188	Hps1	1.27525	0.00263113		ENSMUSG00000040782	Cop1	-1.31632	0.0411338
ENSMUSG00000000278	Scpep1	1.27508	0.000264496		ENSMUSG00000004896	Rrnad1	-1.31516	0.0296119
ENSMUSG00000090610	Gm3571	1.27503	0.0349244		ENSMUSG00000022353	Mtss1	-1.31402	0.00023055
ENSMUSG00000026664	Phyh	1.27492	0.00449901		ENSMUSG00000049076	Acap2	-1.31199	0.00625805
ENSMUSG00000040997	Abhd4	1.27406	0.00447947		ENSMUSG00000049550	Clip1	-1.31172	0.00439968
ENSMUSG00000060143	Gm10076	1.27314	0.0155184		ENSMUSG00000063849	Ppcdc	-1.31001	4.14768e-05
ENSMUSG00000022574	Naprt	1.27266	0.0162873		ENSMUSG00000052144	Ppp4r2	-1.30995	0.0468188
ENSMUSG00000027610	Gss	1.27226	0.00788292		ENSMUSG00000051495	Irf2bp2	-1.30992	0.000625872
ENSMUSG00000008167	Fbxw9	1.27155	0.0202639		ENSMUSG00000046668	Cxxc5	-1.3099	1.99002e-07
ENSMUSG00000000171	Sdhd	1.27061	2.17316e-05		ENSMUSG00000117613	Gm2629	-1.30859	0.000159379
ENSMUSG00000073423	Zfp414	1.2704	0.0271944		ENSMUSG00000005506	Celf1	-1.30723	0.00045819
ENSMUSG00000082908	Gm13736	1.2683	0.0231434		ENSMUSG00000061482	Hist1h4d	-1.30132	0.00185455
ENSMUSG00000003458	Ncstn	1.26669	0.000239906		ENSMUSG00000005886	Ncoa2	-1.30109	0.0397925
ENSMUSG00000078153	Psme2b	1.26232	0.00175629		ENSMUSG00000078942	Naip6	-1.30065	0.0140062
ENSMUSG00000002274	Metrn	1.26199	0.0364432		ENSMUSG00000029650	Slc46a3	-1.29949	0.00108668
ENSMUSG00000117187	Gm4708	1.26193	0.0186577		ENSMUSG00000054226	Tprkb	-1.29946	0.000996221
ENSMUSG00000002968	Med25	1.26123	0.0028908		ENSMUSG00000073599	Ecscr	-1.2977	1.19877e-05
ENSMUSG00000019370	Calm3	1.26075	0.00380157		ENSMUSG00000034543	Morc2a	-1.29693	0.000196975
ENSMUSG00000071528	Atp5md	1.25963	0.0368361		ENSMUSG00000041354	Rgl2	-1.29687	2.94392e-06
ENSMUSG00000083240	Gm13453	1.2581	0.00268926		ENSMUSG00000019861	Gopc	-1.29616	0.0159781
ENSMUSG00000038776	Ephx1	1.258	0.0022014		ENSMUSG00000027680	Fxr1	-1.296	0.02973
ENSMUSG00000041319	Thoc6	1.2569	0.0122532		ENSMUSG00000071203	Naip5	-1.29467	0.000995719
ENSMUSG00000028098	Rnf115	1.25401	0.00140373		ENSMUSG00000026632	Tatdn3	-1.29413	0.0268831
ENSMUSG00000025354	Dnajc14	1.2538	0.0118832		ENSMUSG00000021271	Zfp839	-1.29405	0.00760118
ENSMUSG00000061306	Slc38a10	1.25159	1.13424e-05		ENSMUSG00000049232	Tigd2	-1.29284	0.00685041
ENSMUSG00000039041	Adrm1	1.2514	0.0274446		ENSMUSG00000037860	Aim2	-1.29241	0.00151933
ENSMUSG00000003033	Ap1m1	1.25064	0.00214656		ENSMUSG00000026170	Cyp27a1	-1.2901	0.0260626
ENSMUSG00000028334	Nans	1.24979	0.0018429		ENSMUSG00000019975	Ikbip	-1.2893	0.0491146
ENSMUSG00000114540	Gm6421	1.24951	0.0162477		ENSMUSG00000028385	Snx30	-1.28861	0.0154597
ENSMUSG00000002233	Rhoc	1.2483	0.00128847		ENSMUSG00000022858	Tra2b	-1.28853	5.28712e-05
ENSMUSG00000079941	Gm11273	1.24802	0.00321376		ENSMUSG00000038271	Iffo1	-1.28852	0.000108293
ENSMUSG00000025190	Got1	1.24562	0.0185859		ENSMUSG00000013663	Pten	-1.28808	0.00116108
ENSMUSG00000041028	Ghitm	1.24557	4.61063e-05		ENSMUSG00000045078	Rnf216	-1.2869	0.000910146
ENSMUSG00000000751	Rpa1	1.24522	0.0365427		ENSMUSG00000029670	Ing3	-1.28504	0.0159639
ENSMUSG00000112550	Gm6627	1.24475	0.00189917		ENSMUSG00000028261	Ndufaf4	-1.28493	0.0191812
ENSMUSG00000022570	Tsta3	1.24324	0.00104759		ENSMUSG00000028086	Fbxw7	-1.2845	0.0306712
ENSMUSG00000034165	Ccnd3	1.24252	0.0018458		ENSMUSG00000032050	Rdx	-1.28292	0.000672708
ENSMUSG00000006476	Nsmf	1.24205	0.017691		ENSMUSG00000041836	Ptpre	-1.28184	2.67782e-05
ENSMUSG00000024480	Ap3s1	1.24112	0.0168133		ENSMUSG00000098985	Gm27219	-1.28037	0.048485
ENSMUSG00000042659	Arrdc4	1.23841	0.00451042		ENSMUSG00000038290	Smg6	-1.27993	0.00681325
ENSMUSG00000041355	Ssr2	1.23799	0.000667963		ENSMUSG00000024528	Srfbp1	-1.2799	0.00440854
ENSMUSG00000028843	Sh3bgrl3	1.23794	0.000858304		ENSMUSG00000020257	Wdr82	-1.27959	0.0176889
ENSMUSG00000069379	Gm4950	1.23298	0.00201229		ENSMUSG00000021876	Rnase4	-1.27933	1.99203e-05
ENSMUSG00000022906	Parp9	1.23231	0.00779327		ENSMUSG00000013236	Ptprs	-1.27907	6.1533e-06
ENSMUSG00000031156	Slc35a2	1.23119	0.0363278		ENSMUSG00000032688	Malt1	-1.27805	0.0436012
ENSMUSG00000029034	Ints11	1.231	0.00777457		ENSMUSG00000022793	B4galt4	-1.27722	0.00409919
ENSMUSG00000019731	Slc35e1	1.22923	0.0198326		ENSMUSG00000070972	Dnajc25	-1.27673	0.0198326
ENSMUSG00000036686	Cc2d1a	1.22898	0.0260479		ENSMUSG00000040818	Dennd6a	-1.27641	0.00131878
ENSMUSG00000082691	Dynlt1-ps1	1.2286	0.00437611		ENSMUSG00000038886	Man2a2	-1.27416	0.0010245
ENSMUSG00000031622	Sin3b	1.22815	8.66689e-05		ENSMUSG00000031103	Elf4	-1.27368	0.00168491
ENSMUSG00000002257	Def6	1.22815	0.00402721		ENSMUSG00000027630	Tbl1xr1	-1.2734	0.0010168
ENSMUSG00000025474	Tubgcp2	1.22793	0.0438004		ENSMUSG00000070939	Tgfbrap1	-1.27203	0.00320778
ENSMUSG00000009035	Tmem184b	1.22779	0.0196402		ENSMUSG00000028274	Rngtt	-1.27187	0.00999572
ENSMUSG00000024410	Rmc1	1.22666	0.0344485		ENSMUSG00000040785	Ttc3	-1.27165	0.0365427
ENSMUSG00000027406	Idh3b	1.2258	0.00364826		ENSMUSG00000047153	Khnyn	-1.26945	0.00191477
ENSMUSG00000057561	Eif1a	1.22457	0.0453458		ENSMUSG00000021481	Zfp346	-1.2691	0.049059
ENSMUSG00000043953	Ccrl2	1.22415	0.014105		ENSMUSG00000021661	Ankra2	-1.26898	0.0115587
ENSMUSG00000044894	Uqcrq	1.22351	0.0060131		ENSMUSG00000024597	Slc12a2	-1.26773	0.00192674
ENSMUSG00000059586	Nsmce2	1.22282	0.0276093		ENSMUSG00000041530	Ago1	-1.26717	0.0179726
ENSMUSG00000019194	Scn1b	1.2225	0.0293665		ENSMUSG00000051469	Zfp24	-1.26285	0.00945725
ENSMUSG00000026817	Ak1	1.22207	0.00333335		ENSMUSG00000062822	4833420G17Rik	-1.26237	0.00178066
ENSMUSG00000062981	Mrpl42	1.22104	0.00654745		ENSMUSG00000031590	Frg1	-1.26217	0.00625847
ENSMUSG00000100153	Ppp1ccb	1.21979	0.000351403		ENSMUSG00000020522	Mfap3	-1.26111	9.89756e-07
ENSMUSG00000020766	Galk1	1.21829	0.0102586		ENSMUSG00000039852	Rere	-1.26093	4.1551e-05
ENSMUSG00000020946	Gosr2	1.21588	0.000755691		ENSMUSG00000024413	Npc1	-1.26071	9.31417e-05
ENSMUSG00000021102	Glrx5	1.21527	0.042512		ENSMUSG00000064181	Rab3ip	-1.26051	0.0135987
ENSMUSG00000029998	Pcyox1	1.21491	0.0077923		ENSMUSG00000004151	Etv1	-1.26044	0.046486
ENSMUSG00000025371	Chmp6	1.21238	0.00113844		ENSMUSG00000057230	Aak1	-1.25986	0.00531604
ENSMUSG00000096842	Gm10736	1.21116	0.00738337		ENSMUSG00000055322	Tns1	-1.25642	0.00565057
ENSMUSG00000028998	Tomm7	1.20658	0.00579273		ENSMUSG00000004609	Cd33	-1.25625	2.6571e-07
ENSMUSG00000049327	Kmt5a	1.20634	0.0138249		ENSMUSG00000032010	Usp2	-1.25564	2.29914e-05
ENSMUSG00000117822	Eef1a1-ps1	1.2059	0.00600822		ENSMUSG00000027667	Zfp639	-1.25508	0.000607373
ENSMUSG00000040479	Dgkz	1.20508	3.39462e-05		ENSMUSG00000041417	Pik3r1	-1.25396	0.000927278
ENSMUSG00000031328	Flna	1.20293	0.00163308		ENSMUSG00000048271	Rbm33	-1.25372	0.00130366
ENSMUSG00000082693	Gm15190	1.20222	0.0385387		ENSMUSG00000049659	Aftph	-1.25226	0.00438669
ENSMUSG00000018931	Natd1	1.20169	0.0130151		ENSMUSG00000038774	Ascc3	-1.25134	0.0135855
ENSMUSG00000067106	Gm5529	1.19646	0.0119159		ENSMUSG00000000686	Abhd15	-1.25067	0.00523457
ENSMUSG00000045917	Tmem268	1.19616	0.0152127		ENSMUSG00000074342	I830077J02Rik	-1.2493	0.0159587
ENSMUSG00000013833	Med16	1.19495	0.00175529		ENSMUSG00000060261	Gtf2i	-1.24888	5.64054e-05
ENSMUSG00000027637	Rab5if	1.19435	0.00114312		ENSMUSG00000037487	Ubr5	-1.24795	0.000296331
ENSMUSG00000031657	Heatr3	1.19363	0.0328117		ENSMUSG00000000628	Hk2	-1.24603	6.8189e-07
ENSMUSG00000028894	Inpp5b	1.19184	0.0280521		ENSMUSG00000009470	Tnpo1	-1.24574	0.0105406
ENSMUSG00000027746	Ufm1	1.19067	0.00756678		ENSMUSG00000033697	Arhgap39	-1.2457	0.0012189
ENSMUSG00000030603	Psmc4	1.18973	0.00147156		ENSMUSG00000083899	Gm12346	-1.24512	0.0254031
ENSMUSG00000024644	Cndp2	1.18951	2.90748e-05		ENSMUSG00000051518	Rps19bp1	-1.24482	0.00954065
ENSMUSG00000030751	Psma1	1.18702	0.00193452		ENSMUSG00000026771	Spopl	-1.24463	0.0421505
ENSMUSG00000025287	Acot9	1.18635	0.0356625		ENSMUSG00000029385	Ccng2	-1.2437	0.00443059
ENSMUSG00000028559	Osbpl9	1.18509	0.000890832		ENSMUSG00000056091	St3gal5	-1.24283	2.5529e-05
ENSMUSG00000030826	Bcat2	1.18487	0.00661421		ENSMUSG00000069255	Dusp22	-1.24227	0.0115303
ENSMUSG00000075053	Vdac3-ps1	1.18445	0.00364688		ENSMUSG00000001151	Pcnt	-1.24169	0.00713821
ENSMUSG00000007833	Aldh16a1	1.18362	0.00357786		ENSMUSG00000036391	Sec24a	-1.2389	0.025888
ENSMUSG00000030224	Strap	1.18235	0.00178462		ENSMUSG00000097585	E230029C05Rik	-1.23812	0.0034638
ENSMUSG00000016206	H2-M3	1.18223	0.000274555		ENSMUSG00000022095	Fam160b2	-1.23756	0.0379514
ENSMUSG00000039450	Dcxr	1.18007	0.00157861		ENSMUSG00000053012	Krcc1	-1.23665	0.0184505
ENSMUSG00000029465	Arpc3	1.17884	3.50263e-05		ENSMUSG00000026034	Clk1	-1.23661	0.00094713
ENSMUSG00000006585	Cdt1	1.17866	0.0262053		ENSMUSG00000037965	Zc3h7a	-1.23584	0.00382104
ENSMUSG00000017210	Med24	1.17863	0.022146		ENSMUSG00000041935	AW549877	-1.23389	0.0338291
ENSMUSG00000058715	Fcer1g	1.17832	0.00518045		ENSMUSG00000029213	Commd8	-1.23237	0.000217119
ENSMUSG00000029103	Lrpap1	1.17806	0.00036661		ENSMUSG00000023994	Nfya	-1.23169	0.0320381
ENSMUSG00000031546	Gins4	1.17723	0.00437417		ENSMUSG00000003746	Man1a	-1.23162	6.45139e-05
ENSMUSG00000005981	Trap1	1.17674	0.000245002		ENSMUSG00000027806	Tsc22d2	-1.23138	0.00564807
ENSMUSG00000031447	Lamp1	1.17588	1.99203e-05		ENSMUSG00000051506	Wdfy4	-1.22967	0.00036661
ENSMUSG00000061479	Snrpa	1.17385	0.0111432		ENSMUSG00000021327	Zkscan3	-1.2292	0.000104366
ENSMUSG00000032330	Cox7a2	1.17319	0.000211066		ENSMUSG00000021200	Asb2	-1.22889	0.0309744
ENSMUSG00000060152	Pop5	1.17248	0.0316147		ENSMUSG00000033016	Nfatc1	-1.22856	6.70554e-06
ENSMUSG00000033589	Reep4	1.17203	0.0228055		ENSMUSG00000029056	Pank4	-1.22818	0.0128975
ENSMUSG00000039126	Prune2	1.17162	0.000530063		ENSMUSG00000027739	Rab33b	-1.22654	0.0366867
ENSMUSG00000030748	Il4ra	1.17075	3.77472e-07		ENSMUSG00000050244	Heatr1	-1.22556	0.000965886
ENSMUSG00000063412	Gm10131	1.17062	0.00208364		ENSMUSG00000022048	Dpysl2	-1.2234	2.89383e-05
ENSMUSG00000082431	Prdx2-ps1	1.17029	0.0181096		ENSMUSG00000020573	Pik3cg	-1.21933	0.00124611
ENSMUSG00000032314	Etfa	1.16924	0.0163166		ENSMUSG00000040720	Virma	-1.21907	0.00939338
ENSMUSG00000018293	Pfn1	1.16811	0.0014686		ENSMUSG00000051451	Crebzf	-1.21727	0.0440163
ENSMUSG00000037373	Ctbp1	1.16807	0.000339287		ENSMUSG00000013858	Tmem259	-1.21495	0.00939434
ENSMUSG00000042688	Mapk6	1.1679	0.0426004		ENSMUSG00000078994	Zfp429	-1.21271	0.0493622
ENSMUSG00000029128	Rab28	1.16786	0.0174422		ENSMUSG00000019978	Epb41l2	-1.21225	2.45447e-06
ENSMUSG00000051439	Cd14	1.1673	2.02836e-06		ENSMUSG00000038095	Sbno1	-1.21215	0.00506467
ENSMUSG00000025534	Gusb	1.16663	6.38585e-06		ENSMUSG00000059791	Nrm	-1.20611	0.000295646
ENSMUSG00000071035	Gm5499	1.16588	0.00978609		ENSMUSG00000059890	Ube4a	-1.20585	0.0131263
ENSMUSG00000038650	Rnh1	1.16542	0.00105178		ENSMUSG00000087370	Tmem170b	-1.20494	0.0276894
ENSMUSG00000008373	Prpf31	1.16458	0.00236565		ENSMUSG00000054604	Cggbp1	-1.2047	0.00123149
ENSMUSG00000026341	Actr3	1.16346	6.60473e-05		ENSMUSG00000068917	Clk2	-1.20449	0.00625805
ENSMUSG00000022889	Mrpl39	1.16246	0.0101169		ENSMUSG00000045287	Rtn4rl1	-1.20214	0.000134214
ENSMUSG00000003299	Mrpl4	1.16029	0.0105585		ENSMUSG00000038740	Mvb12b	-1.20126	0.0405326
ENSMUSG00000019923	Zwint	1.15928	0.00978609		ENSMUSG00000069135	Fgfr1op	-1.20099	0.0281671
ENSMUSG00000024997	Prdx3	1.15856	0.00245434		ENSMUSG00000020954	Strn3	-1.19997	0.0224642
ENSMUSG00000027566	Psma7	1.15853	6.79795e-05		ENSMUSG00000059005	Hnrnpa3	-1.19992	0.0164997
ENSMUSG00000028048	Gba	1.15807	0.000175115		ENSMUSG00000020859	Spag9	-1.19939	0.0167571
ENSMUSG00000043801	Oaz1-ps	1.15731	0.000742443		ENSMUSG00000085438	Oip5os1	-1.19932	0.00256358
ENSMUSG00000020917	Acly	1.15705	0.000251075		ENSMUSG00000022885	St6gal1	-1.19874	0.00116108
ENSMUSG00000046861	Hectd3	1.15589	0.0418952		ENSMUSG00000020523	Fam114a2	-1.19856	0.000231358
ENSMUSG00000003134	Tbc1d8	1.1552	0.036527		ENSMUSG00000024991	Eif3a	-1.19669	0.0348717
ENSMUSG00000024121	Atp6v0c	1.15455	0.000863855		ENSMUSG00000032265	Tent5a	-1.19665	0.00580569
ENSMUSG00000025353	Ormdl2	1.15398	0.0373783		ENSMUSG00000015745	Plekho1	-1.19621	0.000676527
ENSMUSG00000039206	Daglb	1.15363	0.00344365		ENSMUSG00000035967	Ints6l	-1.19526	0.00147331
ENSMUSG00000041697	Cox6a1	1.15308	0.0222247		ENSMUSG00000070544	Top1	-1.19497	0.0184926
ENSMUSG00000030062	Rpn1	1.15004	0.00284399		ENSMUSG00000050471	Fam118b	-1.19368	0.0147219
ENSMUSG00000003813	Rad23a	1.14981	0.00935093		ENSMUSG00000003360	Ddx23	-1.19326	0.0267322
ENSMUSG00000025132	Arhgdia	1.14919	0.000184458		ENSMUSG00000037526	Atg14	-1.19277	0.0321304
ENSMUSG00000006728	Cdk4	1.14573	0.000427836		ENSMUSG00000025208	Mrpl43	-1.19233	0.00380511
ENSMUSG00000002320	Tm9sf1	1.14572	0.0111307		ENSMUSG00000042548	Asxl1	-1.18964	0.000483827
ENSMUSG00000024736	Tmem132a	1.14527	0.0298888		ENSMUSG00000032580	Rbm5	-1.18828	6.3646e-05
ENSMUSG00000001056	Nhp2	1.14482	0.0209163		ENSMUSG00000042121	Ssh1	-1.18812	0.00173478
ENSMUSG00000020736	Nt5c	1.14456	0.00174332		ENSMUSG00000023923	Tbc1d5	-1.18777	0.00012035
ENSMUSG00000001783	Rtcb	1.1444	2.19876e-05		ENSMUSG00000023025	Larp4	-1.18531	0.0279017
ENSMUSG00000020456	Ogdh	1.14262	0.00112427		ENSMUSG00000041037	Irgq	-1.18527	0.0348775
ENSMUSG00000001627	Ifrd1	1.14089	0.00609138		ENSMUSG00000034663	Bmp2k	-1.18195	2.5579e-05
ENSMUSG00000021957	Tkt	1.14007	0.00088722		ENSMUSG00000059995	Atxn7l3	-1.17876	0.0221439
ENSMUSG00000062933	Gm10123	1.13991	8.47788e-06		ENSMUSG00000031097	Tnni2	-1.17562	0.0165703
ENSMUSG00000028837	Psmb2	1.13987	0.0160242		ENSMUSG00000024533	Spire1	-1.17484	6.53231e-05
ENSMUSG00000038690	Atp5j2	1.13847	0.00189917		ENSMUSG00000041997	Tlk1	-1.17429	0.0328296
ENSMUSG00000079557	2002-03-01	1.13842	0.00367813		ENSMUSG00000046010	Zfp830	-1.17302	0.0190123
ENSMUSG00000025503	Taldo1	1.1376	0.000667114		ENSMUSG00000030844	Rgs10	-1.17255	1.53283e-05
ENSMUSG00000030042	Pole4	1.13746	0.00250859		ENSMUSG00000022537	Tmem44	-1.17115	0.0411082
ENSMUSG00000010936	Vac14	1.13516	0.00121038		ENSMUSG00000039031	Arhgap18	-1.17096	0.0455902
ENSMUSG00000028792	Ak2	1.13482	0.00243924		ENSMUSG00000020275	Rel	-1.1689	0.00998505
ENSMUSG00000018736	Ndel1	1.13339	0.00105934		ENSMUSG00000022641	Bbx	-1.16866	0.0342932
ENSMUSG00000025068	Gsto1	1.13219	0.00141188		ENSMUSG00000016409	Nkap	-1.16849	0.0464615
ENSMUSG00000024835	Coro1b	1.12948	0.00127931		ENSMUSG00000037415	Ranbp10	-1.16661	0.0034802
ENSMUSG00000009013	Dynll1	1.12883	3.21347e-05		ENSMUSG00000028540	Dph2	-1.16539	0.0292716
ENSMUSG00000015575	Atp6v0e	1.12579	0.00265573		ENSMUSG00000031010	Usp9x	-1.16426	0.0236377
ENSMUSG00000042677	Zc3h12a	1.12289	0.0416983		ENSMUSG00000032470	Mras	-1.16052	0.0109212
ENSMUSG00000049313	Sorl1	1.12244	0.00227256		ENSMUSG00000020064	Herc4	-1.15983	0.00233729
ENSMUSG00000041870	Ankrd13a	1.12124	9.69406e-05		ENSMUSG00000070942	Il1rl2	-1.1595	0.0386273
ENSMUSG00000024357	Sil1	1.1209	0.00479375		ENSMUSG00000059486	Kbtbd2	-1.15908	8.86866e-05
ENSMUSG00000001847	Rac1	1.12044	0.000239683		ENSMUSG00000018846	Pank3	-1.15882	0.0122156
ENSMUSG00000031158	Timm17b	1.11903	0.0428148		ENSMUSG00000001440	Kpnb1	-1.15844	0.000253894
ENSMUSG00000020708	Psmc5	1.11885	4.27622e-05		ENSMUSG00000054387	Mdm4	-1.15766	0.0111331
ENSMUSG00000004207	Psap	1.11702	3.40412e-06		ENSMUSG00000023764	Sfi1	-1.15695	0.0466651
ENSMUSG00000024208	Uqcc2	1.11599	0.0210029		ENSMUSG00000024483	Ankhd1	-1.15224	0.00794016
ENSMUSG00000096942	Rps19-ps6	1.11561	0.00221072		ENSMUSG00000020525	Ppm1d	-1.15116	0.0486508
ENSMUSG00000002477	Snrpd1	1.11529	0.013159		ENSMUSG00000044465	Fam160a2	-1.15111	0.0473421
ENSMUSG00000026457	Adipor1	1.1138	1.58091e-05		ENSMUSG00000034320	Slc26a2	-1.15046	0.048053
ENSMUSG00000107002	0610012G03Rik	1.11304	0.0139586		ENSMUSG00000053477	Tcf4	-1.15031	0.013968
ENSMUSG00000024782	Ak3	1.11255	0.00821341		ENSMUSG00000070738	Dgkd	-1.1499	0.000187613
ENSMUSG00000058076	Sdhc	1.10854	0.000542667		ENSMUSG00000050812	Ecpas	-1.14974	0.0249083
ENSMUSG00000017774	Myo1c	1.10776	0.0260049		ENSMUSG00000058706	0610030E20Rik	-1.14904	0.0158002
ENSMUSG00000080921	Rpl38-ps2	1.10774	0.019231		ENSMUSG00000064339	mt-Rnr2	-1.14869	0.00112427
ENSMUSG00000095588	Gm12350	1.10548	0.00150791		ENSMUSG00000023068	Nus1	-1.14531	0.0135417
ENSMUSG00000060279	Ap2a1	1.10427	0.0132302		ENSMUSG00000038914	Dido1	-1.14468	0.00289103
ENSMUSG00000025268	Maged2	1.10371	0.00609421		ENSMUSG00000036197	Gxylt1	-1.14437	0.0107265
ENSMUSG00000030530	Furin	1.1037	0.0108587		ENSMUSG00000042410	Agps	-1.1443	0.000766654
ENSMUSG00000049760	Micos13	1.10209	0.0152127		ENSMUSG00000027365	Trpm7	-1.14344	0.0425395
ENSMUSG00000035885	Cox8a	1.09877	0.00341082		ENSMUSG00000026176	Ctdsp1	-1.14339	0.0389055
ENSMUSG00000028932	Psmc2	1.0976	0.00617229		ENSMUSG00000039100	2006-03-01	-1.14293	0.0380274
ENSMUSG00000037152	Ndufc1	1.09619	0.00870776		ENSMUSG00000005621	Zfp592	-1.13972	0.0207787
ENSMUSG00000056836	Gm6851	1.0937	0.0464189		ENSMUSG00000033430	Terf2ip	-1.13835	0.0370702
ENSMUSG00000032199	Polr2m	1.09337	0.0172419		ENSMUSG00000040549	Ckap5	-1.13646	0.0182472
ENSMUSG00000022200	Golph3	1.0915	0.00350834		ENSMUSG00000020719	Ddx5	-1.13631	0.000249038
ENSMUSG00000022558	Mroh1	1.08931	0.00140508		ENSMUSG00000029802	Abcg2	-1.13624	0.0180342
ENSMUSG00000019804	Snx3	1.08923	0.000305882		ENSMUSG00000043279	Trim56	-1.13581	0.0441461
ENSMUSG00000029777	Gars	1.08858	0.0314126		ENSMUSG00000045658	Pid1	-1.13509	0.0249247
ENSMUSG00000058838	Rps27a-ps2	1.08811	0.0281579		ENSMUSG00000017418	Arl5b	-1.13389	0.0346312
ENSMUSG00000100801	Gm15459	1.08798	0.000520718		ENSMUSG00000057649	Brd9	-1.13354	0.00140733
ENSMUSG00000037405	Icam1	1.08766	2.75735e-05		ENSMUSG00000030067	Foxp1	-1.13256	0.00553972
ENSMUSG00000029119	Man2b2	1.08726	0.036367		ENSMUSG00000062203	Gspt1	-1.13112	0.00131569
ENSMUSG00000026192	Atic	1.0871	0.018108		ENSMUSG00000020311	Erlec1	-1.13091	0.0179303
ENSMUSG00000015668	Pdzd11	1.08633	0.0244963		ENSMUSG00000039000	Ube3c	-1.13058	0.00135279
ENSMUSG00000026956	Uap1l1	1.08632	0.00263933		ENSMUSG00000019726	Lyst	-1.13053	0.0099931
ENSMUSG00000007891	Ctsd	1.08531	0.000157619		ENSMUSG00000024055	Cyp4f13	-1.13011	0.0124466
ENSMUSG00000022517	Mgrn1	1.08514	0.00752091		ENSMUSG00000023977	Ubr2	-1.12793	0.0260611
ENSMUSG00000024130	Abca3	1.08482	0.0259045		ENSMUSG00000029162	Khk	-1.12754	0.000149037
ENSMUSG00000036931	Nfkbid	1.08478	0.00199745		ENSMUSG00000007411	Mark3	-1.12717	0.0176503
ENSMUSG00000076437	Selenoh	1.08463	0.0236644		ENSMUSG00000067851	Arfgef1	-1.12611	0.0373393
ENSMUSG00000037339	Fam53a	1.08458	0.0054503		ENSMUSG00000041966	Dcaf17	-1.1258	0.0121725
ENSMUSG00000003955	Fam162a	1.08349	0.00859062		ENSMUSG00000028676	Srsf10	-1.12518	0.00734424
ENSMUSG00000005779	Psmb4	1.08337	0.00981896		ENSMUSG00000053600	Zfp472	-1.12515	0.0495916
ENSMUSG00000022014	Epsti1	1.08272	0.00600822		ENSMUSG00000040363	Bcor	-1.12497	0.0451781
ENSMUSG00000021518	Ptdss1	1.08231	0.000527732		ENSMUSG00000026319	Relch	-1.12489	0.0256283
ENSMUSG00000029826	Zc3hav1	1.08213	0.00266304		ENSMUSG00000024240	Epc1	-1.12416	0.00944832
ENSMUSG00000028416	Bag1	1.08072	0.0124744		ENSMUSG00000047250	Ptgs1	-1.12379	0.000756962
ENSMUSG00000036850	Mrpl41	1.07796	0.00852365		ENSMUSG00000034160	Ogt	-1.12252	0.00116038
ENSMUSG00000064037	Gpn1	1.07795	0.0396734		ENSMUSG00000054302	Eapp	-1.1222	0.0237918
ENSMUSG00000029430	Ran	1.07784	0.000455491		ENSMUSG00000041837	Pdcd7	-1.12195	0.0467055
ENSMUSG00000020315	Sptbn1	1.07707	0.0349852		ENSMUSG00000020441	2310033P09Rik	-1.12098	0.0145928
ENSMUSG00000059534	Uqcr10	1.07637	0.00237824		ENSMUSG00000022148	Fyb	-1.12017	0.012709
ENSMUSG00000020358	Hnrnpab	1.07372	0.000261037		ENSMUSG00000037119	Fam91a1	-1.11928	0.00150404
ENSMUSG00000016257	Prelid3b	1.07367	0.0188141		ENSMUSG00000040723	Rcsd1	-1.11776	0.0103199
ENSMUSG00000028016	Ints12	1.07246	0.0246729		ENSMUSG00000019952	Poc1b	-1.11681	0.024748
ENSMUSG00000025509	Pnpla2	1.07186	0.00998321		ENSMUSG00000003778	Brd8	-1.11626	0.0209373
ENSMUSG00000027429	Sec23b	1.071	0.00844542		ENSMUSG00000040850	Psme4	-1.11599	0.00404663
ENSMUSG00000091512	Lamtor3	1.06988	0.0148796		ENSMUSG00000009905	Kdsr	-1.1156	0.02808
ENSMUSG00000070394	Tmem256	1.06985	0.0221974		ENSMUSG00000004633	Chn2	-1.1144	0.00356814
ENSMUSG00000006736	Tspan31	1.06682	0.0120559		ENSMUSG00000060090	Rp2	-1.1143	0.0156567
ENSMUSG00000110841	Gpx4-ps2	1.06501	0.0159442		ENSMUSG00000027770	Dhx36	-1.11226	0.00447079
ENSMUSG00000060992	Copz1	1.06405	0.00049325		ENSMUSG00000007850	Hnrnph1	-1.11203	0.00110141
ENSMUSG00000026869	Psmd5	1.06235	0.0201623		ENSMUSG00000026499	Acbd3	-1.10993	0.00408196
ENSMUSG00000000346	Dazap2	1.06139	0.000224778		ENSMUSG00000036333	Kidins220	-1.10822	0.0228055
ENSMUSG00000026426	Arl8a	1.06067	0.00673542		ENSMUSG00000007097	Atp1a2	-1.10729	0.0298986
ENSMUSG00000032504	Pdcd6ip	1.05886	0.0140038		ENSMUSG00000008398	Elk3	-1.10511	0.000553172
ENSMUSG00000017132	Cyth1	1.05864	0.00745394		ENSMUSG00000036918	Ttc7	-1.10265	0.00258244
ENSMUSG00000027198	Ext2	1.0582	0.0125246		ENSMUSG00000029992	Gfpt1	-1.10205	0.0368201
ENSMUSG00000001999	Blvra	1.05737	0.0406477		ENSMUSG00000026867	Gapvd1	-1.10204	0.0241848
ENSMUSG00000062762	Ei24	1.05716	0.0381736		ENSMUSG00000045107	Saysd1	-1.10192	0.0248714
ENSMUSG00000023175	Bsg	1.05585	0.00149931		ENSMUSG00000019960	Dusp6	-1.10138	0.00395071
ENSMUSG00000025144	Cenpx	1.05419	0.0286266		ENSMUSG00000050213	Snip1	-1.10042	0.0138634
ENSMUSG00000003438	Timm50	1.05303	0.0275966		ENSMUSG00000055782	Abcd2	-1.10032	0.0284655
ENSMUSG00000027618	Nfs1	1.05168	0.0278215		ENSMUSG00000022106	Rcbtb2	-1.09944	0.000142369
ENSMUSG00000061518	Cox5b	1.05073	0.0306129		ENSMUSG00000050229	Pigm	-1.09917	0.0247359
ENSMUSG00000071657	Bscl2	1.0499	0.000530063		ENSMUSG00000049295	Zfp219	-1.09767	0.0203896
ENSMUSG00000006418	Rnf114	1.04987	0.00143468		ENSMUSG00000028821	Syf2	-1.09619	0.00205582
ENSMUSG00000113743	Gm8712	1.04888	0.0413089		ENSMUSG00000049800	Sertad2	-1.09337	0.0110751
ENSMUSG00000019087	Atp6ap1	1.04885	0.00512012		ENSMUSG00000018160	Med1	-1.09165	0.0491606
ENSMUSG00000022751	Nit2	1.04882	0.0480336		ENSMUSG00000027651	Rprd1b	-1.09029	0.0273609
ENSMUSG00000033088	Triobp	1.04789	0.0412077		ENSMUSG00000019920	Lims1	-1.08986	0.000670421
ENSMUSG00000055850	Rnf181	1.04746	0.0127469		ENSMUSG00000006005	Tpr	-1.08975	0.0126851
ENSMUSG00000025487	Psmd13	1.04609	0.0108911		ENSMUSG00000101523	Csnk2a3	-1.08632	0.0148796
ENSMUSG00000030505	Prmt3	1.04502	0.0475732		ENSMUSG00000028580	Pum1	-1.08514	0.000305099
ENSMUSG00000025877	Hk3	1.04459	0.0314568		ENSMUSG00000028159	Dapp1	-1.08413	0.00867205
ENSMUSG00000009079	Ewsr1	1.04261	0.000101001		ENSMUSG00000048878	Hexim1	-1.08411	0.0259444
ENSMUSG00000006024	Napa	1.04238	0.000690189		ENSMUSG00000024614	Tmx3	-1.08165	0.0287991
ENSMUSG00000032812	Arap1	1.03897	0.00807237		ENSMUSG00000027598	Itch	-1.08008	0.00353413
ENSMUSG00000022216	Psme1	1.03862	0.00209265		ENSMUSG00000032370	Lactb	-1.07908	0.00444957
ENSMUSG00000017801	Mlx	1.03853	0.0347346		ENSMUSG00000038664	Herc1	-1.07721	0.0261045
ENSMUSG00000038615	Nfe2l1	1.03789	0.0337137		ENSMUSG00000026634	Angel2	-1.07695	0.00706226
ENSMUSG00000018899	Irf1	1.03773	0.0042202		ENSMUSG00000020399	Havcr2	-1.07641	0.00609138
ENSMUSG00000031848	Lsm4	1.03772	0.0136965		ENSMUSG00000020898	Ctc1	-1.07426	6.71252e-05
ENSMUSG00000039952	Dag1	1.03755	0.0432417		ENSMUSG00000054675	Tmem119	-1.07379	2.17161e-05
ENSMUSG00000038072	Galnt11	1.03685	0.0327631		ENSMUSG00000047710	Champ1	-1.07294	0.0209883
ENSMUSG00000043866	Taf10	1.03679	0.0124466		ENSMUSG00000057193	Slc44a2	-1.0722	0.00143311
ENSMUSG00000029064	Gnb1	1.03672	0.000604		ENSMUSG00000037434	Slc30a1	-1.07143	0.0336477
ENSMUSG00000000339	Rtca	1.03651	0.042342		ENSMUSG00000038855	Itpkb	-1.0707	0.00732561
ENSMUSG00000022463	Srebf2	1.03437	0.0215639		ENSMUSG00000037896	Rcor1	-1.06984	0.0410556
ENSMUSG00000025366	Esyt1	1.03278	0.0212601		ENSMUSG00000017478	Zc3h18	-1.06941	0.00965025
ENSMUSG00000001829	Clpb	1.03237	0.0206697		ENSMUSG00000067370	B3galt4	-1.06812	0.0188141
ENSMUSG00000006932	Ctnnb1	1.03201	0.000497828		ENSMUSG00000033454	Zbtb1	-1.06768	0.0438013
ENSMUSG00000031446	Cul4a	1.02976	0.0273609		ENSMUSG00000074305	Peak1	-1.06669	0.0135236
ENSMUSG00000024589	Nedd4l	1.02972	0.0487183		ENSMUSG00000030064	Frmd4b	-1.06638	0.000536063
ENSMUSG00000016344	Ppdpf	1.02962	0.0263678		ENSMUSG00000020515	Cnot8	-1.06595	0.00212091
ENSMUSG00000004285	Atp6v1f	1.02859	0.00338477		ENSMUSG00000043257	Pigv	-1.06511	0.0135643
ENSMUSG00000051007	Gatd1	1.02832	0.0359984		ENSMUSG00000058793	Cds2	-1.06442	0.000258015
ENSMUSG00000003037	Rab8a	1.02811	0.00360341		ENSMUSG00000036503	Rnf13	-1.06143	0.0130596
ENSMUSG00000020832	Eral1	1.02538	0.0403982		ENSMUSG00000046020	Pofut1	-1.06102	0.00447079
ENSMUSG00000072694	1500011B03Rik	1.02469	0.022146		ENSMUSG00000031921	Terf2	-1.06095	0.0450554
ENSMUSG00000026958	Dpp7	1.0244	0.0037709		ENSMUSG00000110235	Gm5086	-1.06051	0.0467957
ENSMUSG00000025130	P4hb	1.02404	2.39071e-05		ENSMUSG00000037791	Phf12	-1.05933	0.0303759
ENSMUSG00000044827	Tlr1	1.02354	0.0406094		ENSMUSG00000052428	Tmco1	-1.05476	0.000481285
ENSMUSG00000083854	Dnajc19-ps	1.02271	0.023769		ENSMUSG00000036948	Map11	-1.0495	0.00746494
ENSMUSG00000083678	Gm12989	1.02055	0.0202982		ENSMUSG00000055805	Fmnl1	-1.04949	0.00285546
ENSMUSG00000032959	Pebp1	1.01989	0.0143441		ENSMUSG00000052906	Ubxn8	-1.04838	0.0417134
ENSMUSG00000022771	Ppil2	1.01828	0.0110256		ENSMUSG00000027804	Ppid	-1.04765	0.0438985
ENSMUSG00000017760	Ctsa	1.01512	0.000133764		ENSMUSG00000000787	Ddx3x	-1.04686	0.00769061
ENSMUSG00000001707	Eef1e1	1.01511	0.0399136		ENSMUSG00000032423	Syncrip	-1.04617	0.0153609
ENSMUSG00000021114	Atp6v1d	1.01392	0.0371172		ENSMUSG00000045817	Zfp36l2	-1.04395	0.00075454
ENSMUSG00000028719	Cmpk1	1.01316	0.00287021		ENSMUSG00000026031	Cflar	-1.04393	0.000205092
ENSMUSG00000026342	Slc35f5	1.00958	0.0220466		ENSMUSG00000048027	Rgmb	-1.04349	0.000218136
ENSMUSG00000028745	Capzb	1.00893	1.69289e-05		ENSMUSG00000026473	Glul	-1.04237	0.000218937
ENSMUSG00000020167	Tcf3	1.00628	0.0410556		ENSMUSG00000024349	Tmem173	-1.0423	0.00116984
ENSMUSG00000028657	Ppt1	1.00427	0.00452237		ENSMUSG00000046157	Tmem229b	-1.04197	0.0122153
ENSMUSG00000032786	Alas1	1.00409	0.00479938		ENSMUSG00000027080	Med19	-1.04138	0.0315332
ENSMUSG00000084830	Gm14539	1.00188	0.00604154		ENSMUSG00000037369	Kdm6a	-1.04053	0.0273972
ENSMUSG00000030120	Mlf2	0.998375	0.000814982		ENSMUSG00000022051	Bnip3l	-1.04008	0.0207567
ENSMUSG00000084817	Gm5526	0.998156	0.0109518		ENSMUSG00000020962	Gtf2a1	-1.03977	0.0144187
ENSMUSG00000027315	Spint1	0.997906	0.000466707		ENSMUSG00000040848	Sft2d2	-1.03977	0.000536625
ENSMUSG00000025903	Lypla1	0.997699	0.045131		ENSMUSG00000028675	Pnrc2	-1.03926	0.0441531
ENSMUSG00000046032	Snx12	0.996894	0.0174065		ENSMUSG00000038843	Gcnt1	-1.03924	0.00573768
ENSMUSG00000024767	Otub1	0.996391	0.00303995		ENSMUSG00000112515	Gm4928	-1.03726	0.0429697
ENSMUSG00000020238	Ncln	0.996346	0.00200977		ENSMUSG00000036550	Cnot1	-1.03721	0.00210538
ENSMUSG00000063802	Hspbp1	0.996027	0.0306129		ENSMUSG00000038175	Mylip	-1.03717	0.0106572
ENSMUSG00000002227	Mov10	0.995256	0.0473647		ENSMUSG00000035284	Vps13c	-1.03713	0.0303236
ENSMUSG00000027673	Ndufb5	0.99309	0.0185859		ENSMUSG00000032030	Cul5	-1.03702	0.0356415
ENSMUSG00000010277	2610507B11Rik	0.991955	0.00335145		ENSMUSG00000025220	Oga	-1.03647	0.00967342
ENSMUSG00000024953	Prdx5	0.988409	0.00145778		ENSMUSG00000005442	Cic	-1.03613	0.0253444
ENSMUSG00000018770	Atp5g3	0.987763	0.00177792		ENSMUSG00000049553	Polr1a	-1.03596	0.0281833
ENSMUSG00000019494	Cops6	0.987501	0.039335		ENSMUSG00000097195	Snhg5	-1.03527	0.0207473
ENSMUSG00000049922	Slc35c1	0.984071	0.0184675		ENSMUSG00000063200	Nol7	-1.03495	0.00512413
ENSMUSG00000015749	Anp32e	0.983161	0.01626		ENSMUSG00000040771	Oard1	-1.03444	0.00536465
ENSMUSG00000021967	Mrpl57	0.98219	0.0166034		ENSMUSG00000029571	Tmem106b	-1.03428	0.0441752
ENSMUSG00000028961	Pgd	0.981385	0.00104182		ENSMUSG00000041012	Cmtm8	-1.03425	0.0477226
ENSMUSG00000107470	Gm3375	0.980012	0.0163573		ENSMUSG00000018593	Sparc	-1.03342	9.63414e-06
ENSMUSG00000032508	Myd88	0.979935	0.00235248		ENSMUSG00000020009	Ifngr1	-1.03326	0.000204561
ENSMUSG00000079426	Arpc4	0.979928	0.00259613		ENSMUSG00000097971	Gm26917	-1.03282	0.0338509
ENSMUSG00000060467	Gm10080	0.979715	0.0351337		ENSMUSG00000056121	Fez2	-1.0326	0.000187811
ENSMUSG00000039483	Asb6	0.978688	0.0378144		ENSMUSG00000038446	Cdc40	-1.03014	0.0053793
ENSMUSG00000058587	Tmod3	0.976552	0.038737		ENSMUSG00000056724	Nbeal2	-1.02806	0.0113316
ENSMUSG00000116614	Gm46610	0.974988	0.0211295		ENSMUSG00000029911	Ssbp1	-1.02798	0.0066772
ENSMUSG00000057531	Dtnbp1	0.973723	0.0012117		ENSMUSG00000031264	Btk	-1.02768	0.00622943
ENSMUSG00000009549	Srp14	0.972846	0.0148425		ENSMUSG00000060950	Trmt61a	-1.02659	0.00856812
ENSMUSG00000047459	Dynlrb1	0.97261	0.00547969		ENSMUSG00000085498	Gm14023	-1.02463	0.0259239
ENSMUSG00000026750	Psmb7	0.972528	0.00939647		ENSMUSG00000039068	Zzz3	-1.02234	0.0178674
ENSMUSG00000028793	Rnf19b	0.971446	0.0017554		ENSMUSG00000003662	Ciao1	-1.0193	0.00139448
ENSMUSG00000015671	Psma2	0.971398	0.000149545		ENSMUSG00000031709	Tbc1d9	-1.01832	0.0420981
ENSMUSG00000034412	Tbc1d10a	0.971203	0.012506		ENSMUSG00000008730	Hipk1	-1.01643	0.0102669
ENSMUSG00000028847	Trappc3	0.971069	0.00621588		ENSMUSG00000031833	Mast3	-1.01581	0.0145486
ENSMUSG00000061062	Gm10093	0.970806	0.0101434		ENSMUSG00000031320	Rps4x	-1.01472	0.0204886
ENSMUSG00000047407	Tgif1	0.970752	0.00719765		ENSMUSG00000021134	Srsf5	-1.01382	0.00594947
ENSMUSG00000031207	Msn	0.970083	0.00497598		ENSMUSG00000036940	Kdm1a	-1.01357	0.0184763
ENSMUSG00000007458	M6pr	0.969906	0.00154583		ENSMUSG00000042507	Elmsan1	-1.01326	0.0135252
ENSMUSG00000035671	Zswim4	0.96969	0.0467957		ENSMUSG00000009535	Rnmt	-1.01277	0.0190455
ENSMUSG00000039640	Mrpl12	0.969617	0.015689		ENSMUSG00000040618	Pck2	-1.01158	0.00954088
ENSMUSG00000068240	Gm11808	0.969341	0.02342		ENSMUSG00000022710	Usp7	-1.01131	0.00536097
ENSMUSG00000025142	Aspscr1	0.968228	0.0199598		ENSMUSG00000078945	Naip2	-1.00616	0.00687847
ENSMUSG00000042541	Sem1	0.966355	0.00360341		ENSMUSG00000039953	Clstn1	-1.00545	0.00154582
ENSMUSG00000030007	Cct7	0.965786	0.00120834		ENSMUSG00000019122	Ccl9	-1.00523	0.00297501
ENSMUSG00000039637	Coro7	0.965618	0.0111449		ENSMUSG00000020621	Rdh14	-1.00442	0.00635945
ENSMUSG00000067274	Rplp0	0.964776	0.00542082		ENSMUSG00000031539	Ap3m2	-0.999808	0.0451361
ENSMUSG00000026600	Soat1	0.964619	0.00527166		ENSMUSG00000018707	Dync1h1	-0.999472	0.00256798
ENSMUSG00000018340	Anxa6	0.964518	0.00681356		ENSMUSG00000002105	Slc39a13	-0.997331	0.0314325
ENSMUSG00000042729	Wdr74	0.963115	0.0312224		ENSMUSG00000022848	Slc49a4	-0.993943	0.00214676
ENSMUSG00000093798	Gm8355	0.963072	0.000283797		ENSMUSG00000072115	Ang	-0.993793	0.0157125
ENSMUSG00000030588	Yif1b	0.961307	0.0200447		ENSMUSG00000028927	Padi2	-0.993591	0.0117383
ENSMUSG00000030727	Rabep2	0.961158	0.0331122		ENSMUSG00000017057	Il13ra1	-0.992459	0.0369668
ENSMUSG00000040435	Ppp1r15a	0.961026	0.00272007		ENSMUSG00000020109	Dnajb12	-0.99177	0.0198164
ENSMUSG00000063696	Gm8730	0.960807	0.00637446		ENSMUSG00000018666	Cbx1	-0.991515	0.020208
ENSMUSG00000024387	Csnk2b	0.96048	0.0183147		ENSMUSG00000041235	Chd7	-0.991237	0.00670203
ENSMUSG00000030298	Sec13	0.960469	0.0262246		ENSMUSG00000030315	Vgll4	-0.991125	0.00116612
ENSMUSG00000020361	Hspa4	0.960361	0.00806797		ENSMUSG00000024544	Ldlrad4	-0.988707	0.016552
ENSMUSG00000003038	Hmgn2	0.959486	0.00774981		ENSMUSG00000022812	Gsk3b	-0.988339	0.0165769
ENSMUSG00000027639	Samhd1	0.959069	0.028467		ENSMUSG00000035247	Hectd1	-0.98644	0.0270614
ENSMUSG00000055681	Cope	0.959056	0.0136517		ENSMUSG00000039844	Rapgef1	-0.985458	0.0129783
ENSMUSG00000030884	Uqcrc2	0.957136	0.0168887		ENSMUSG00000054400	Cklf	-0.984596	0.0193704
ENSMUSG00000107383	Gm4366	0.957052	0.00580743		ENSMUSG00000022389	Tef	-0.983514	0.0109465
ENSMUSG00000024190	Dusp1	0.956124	0.0139586		ENSMUSG00000024096	Ralbp1	-0.98227	0.00929941
ENSMUSG00000026223	Itm2c	0.955835	0.00128529		ENSMUSG00000044768	D1Ertd622e	-0.982061	0.0170878
ENSMUSG00000021131	Erh	0.95359	0.0393492		ENSMUSG00000028788	Ptp4a2	-0.981542	0.00437611
ENSMUSG00000039501	Znfx1	0.952573	0.00585499		ENSMUSG00000037661	Gpr160	-0.981342	0.0138674
ENSMUSG00000022698	Naa50	0.952121	0.0481574		ENSMUSG00000041769	Ppp2r2d	-0.979539	0.0364636
ENSMUSG00000006782	Cnp	0.951991	0.0191902		ENSMUSG00000025026	Add3	-0.97899	0.0286481
ENSMUSG00000070327	Rnf213	0.951687	0.0390414		ENSMUSG00000041920	Slc16a6	-0.978686	0.00249222
ENSMUSG00000057841	Rpl32	0.951383	0.0146475		ENSMUSG00000038116	Phf20	-0.978542	0.0312213
ENSMUSG00000040652	Oaz2	0.950172	0.0286318		ENSMUSG00000068747	Sort1	-0.975651	0.00104231
ENSMUSG00000049401	Ogfr	0.949708	0.0259741		ENSMUSG00000032217	Rnf111	-0.975002	0.00256658
ENSMUSG00000018761	Mpdu1	0.949384	0.0125246		ENSMUSG00000003184	Irf3	-0.972798	0.0158929
ENSMUSG00000035521	Gnptg	0.948886	0.0144725		ENSMUSG00000003382	Etv3	-0.972563	0.0117085
ENSMUSG00000002379	Ndufa11	0.948226	0.039177		ENSMUSG00000020134	Peli1	-0.971839	0.0498494
ENSMUSG00000087260	Lamtor5	0.947293	0.00925852		ENSMUSG00000027111	Itga6	-0.971053	0.00143053
ENSMUSG00000085172	Gm6542	0.947185	0.0170415		ENSMUSG00000026029	Casp8	-0.970709	0.0122169
ENSMUSG00000002768	Mea1	0.946319	0.0135252		ENSMUSG00000033106	Slc7a6os	-0.970238	0.0257729
ENSMUSG00000071151	Gm4799	0.946219	0.0163166		ENSMUSG00000010663	Fads1	-0.970165	0.0291788
ENSMUSG00000019428	Fkbp8	0.944225	0.00402218		ENSMUSG00000042444	Mindy2	-0.96852	0.0190213
ENSMUSG00000036820	Amdhd2	0.943561	0.0180514		ENSMUSG00000061758	Akr1b10	-0.965374	0.015529
ENSMUSG00000068706	Gm10250	0.942848	0.0170036		ENSMUSG00000019873	Reep3	-0.965287	0.00538247
ENSMUSG00000024588	Fech	0.939904	0.0296119		ENSMUSG00000024603	Dctn4	-0.963466	0.0319538
ENSMUSG00000081176	H3f3a-ps2	0.939514	0.0298252		ENSMUSG00000026641	Usf1	-0.963252	0.036585
ENSMUSG00000043445	Pgp	0.936258	0.0401838		ENSMUSG00000025277	Abhd6	-0.962147	0.00293428
ENSMUSG00000029390	Tmed2	0.935678	0.00621797		ENSMUSG00000025730	Rab40c	-0.959158	0.0289759
ENSMUSG00000042642	Flad1	0.934397	0.0119289		ENSMUSG00000024776	Stambpl1	-0.957983	0.0422376
ENSMUSG00000081094	Rpl19-ps11	0.933875	0.0439269		ENSMUSG00000028382	Ptbp3	-0.956911	0.0158832
ENSMUSG00000009863	Sdhb	0.933212	0.00773644		ENSMUSG00000030275	Etnk1	-0.95674	0.0150477
ENSMUSG00000023723	Mrps23	0.932731	0.0317161		ENSMUSG00000073771	Btbd19	-0.954932	0.0439348
ENSMUSG00000024095	Hnrnpll	0.932326	0.0268782		ENSMUSG00000006276	Eps15l1	-0.954663	0.0426568
ENSMUSG00000004937	Sgta	0.92966	0.0190094		ENSMUSG00000026219	Trip12	-0.952506	0.0430645
ENSMUSG00000031818	Cox4i1	0.927753	0.00445991		ENSMUSG00000056708	Ier5	-0.95062	0.000115865
ENSMUSG00000016308	Ube2a	0.927476	0.0089805		ENSMUSG00000034792	Gna15	-0.947355	0.00951234
ENSMUSG00000068039	Tcp1	0.924031	0.0371145		ENSMUSG00000007892	Rplp1	-0.946976	0.0420289
ENSMUSG00000024048	Myl12a	0.923715	0.00446227		ENSMUSG00000060679	Mrps9	-0.946513	0.016938
ENSMUSG00000029598	Plbd2	0.920761	0.00813831		ENSMUSG00000051316	Taf7	-0.945425	0.0278422
ENSMUSG00000031672	Got2	0.920356	0.0176977		ENSMUSG00000029787	Avl9	-0.94444	0.0430804
ENSMUSG00000089782	Gm3531	0.918859	0.0246326		ENSMUSG00000041132	N4bp2l1	-0.942741	0.0101308
ENSMUSG00000021606	Ndufs6	0.917823	0.0377977		ENSMUSG00000031652	N4bp1	-0.942084	0.0152326
ENSMUSG00000082029	H3f3c	0.917351	0.0100442		ENSMUSG00000021500	Ddx46	-0.941629	0.0446764
ENSMUSG00000003199	Mpnd	0.915583	0.0292194		ENSMUSG00000021754	Map3k1	-0.941569	0.0488893
ENSMUSG00000003873	Bax	0.915481	0.0267212		ENSMUSG00000028760	Eif4g3	-0.941135	0.0250714
ENSMUSG00000020743	Mif4gd	0.915406	0.0105207		ENSMUSG00000045374	Wdr81	-0.938321	0.0177426
ENSMUSG00000025781	Atp5c1	0.914452	0.000571148		ENSMUSG00000020745	Pafah1b1	-0.933972	0.00746135
ENSMUSG00000025228	Actr1a	0.911223	0.00488309		ENSMUSG00000028034	Fubp1	-0.932633	0.0427586
ENSMUSG00000047721	Bola2	0.911114	0.0254374		ENSMUSG00000042082	Arsb	-0.931751	0.00710626
ENSMUSG00000028945	Rheb	0.910929	0.0043297		ENSMUSG00000024535	Snx24	-0.928982	0.0421505
ENSMUSG00000049124	Gm8186	0.910306	0.0298986		ENSMUSG00000008333	Snrpb2	-0.928222	0.0346488
ENSMUSG00000001552	Jup	0.90926	0.00451042		ENSMUSG00000022781	Pak2	-0.923448	0.00378279
ENSMUSG00000044080	S100a1	0.908435	0.00898928		ENSMUSG00000057069	Ero1lb	-0.922816	0.0485509
ENSMUSG00000006498	Ptbp1	0.905789	0.0452676		ENSMUSG00000022893	Adamts1	-0.922468	0.0377225
ENSMUSG00000061904	Slc25a3	0.903441	0.00497176		ENSMUSG00000037493	Cib2	-0.920695	0.0473421
ENSMUSG00000067161	Gm5560	0.90303	0.00549073		ENSMUSG00000071172	Srsf3	-0.920253	0.00346063
ENSMUSG00000058833	Rex1bd	0.900932	0.0296149		ENSMUSG00000042569	Dhrs7b	-0.918947	0.0150549
ENSMUSG00000040774	Cept1	0.899498	0.00656076		ENSMUSG00000002608	Ccdc97	-0.917782	0.0250335
ENSMUSG00000014769	Psmb1	0.896737	0.00510409		ENSMUSG00000055670	Zzef1	-0.916717	0.0257926
ENSMUSG00000032596	Uba7	0.896528	0.0339458		ENSMUSG00000033306	Lpp	-0.915641	0.048792
ENSMUSG00000026107	Nabp1	0.896162	0.0245115		ENSMUSG00000002625	Akap8l	-0.913992	0.0130083
ENSMUSG00000030824	Nucb1	0.895494	0.0046491		ENSMUSG00000030766	Arhgap17	-0.912428	0.0191317
ENSMUSG00000083626	Gm4459	0.893097	0.0398962		ENSMUSG00000083282	Ctsf	-0.909282	0.000817508
ENSMUSG00000044285	Gm1821	0.89221	0.00655452		ENSMUSG00000054263	Lifr	-0.909154	0.0356625
ENSMUSG00000030707	Coro1a	0.890796	0.00984299		ENSMUSG00000028413	B4galt1	-0.908789	0.000380951
ENSMUSG00000033161	Atp1a1	0.888842	0.0256173		ENSMUSG00000020577	Tspan13	-0.907989	0.00258187
ENSMUSG00000007036	Abhd16a	0.887951	0.0212125		ENSMUSG00000028809	Srrm1	-0.905909	0.00958713
ENSMUSG00000024816	Frmd8	0.88778	0.0148796		ENSMUSG00000052698	Tln2	-0.905872	0.0116489
ENSMUSG00000036751	Cox6b1	0.887097	0.0101574		ENSMUSG00000018819	Lsp1	-0.905699	0.0410556
ENSMUSG00000038462	Uqcrfs1	0.88707	0.0165252		ENSMUSG00000006705	Pknox1	-0.90326	0.01626
ENSMUSG00000061032	Rrp1	0.884877	0.00367045		ENSMUSG00000053436	Mapk14	-0.901671	0.00110141
ENSMUSG00000021242	Npc2	0.884235	0.00116236		ENSMUSG00000072235	Tuba1a	-0.901307	0.0357908
ENSMUSG00000006445	Epha2	0.881824	0.0378249		ENSMUSG00000040128	Pnrc1	-0.901197	0.001137
ENSMUSG00000067719	Gm10221	0.881288	0.0130331		ENSMUSG00000027339	Rassf2	-0.899407	0.0333571
ENSMUSG00000040385	Ppp1ca	0.880763	0.00154419		ENSMUSG00000052085	Dock8	-0.898726	0.0022881
ENSMUSG00000018326	Ywhab	0.88075	0.00383768		ENSMUSG00000041638	Gcn1	-0.898268	0.0347346
ENSMUSG00000039183	Nubp2	0.879153	0.0295831		ENSMUSG00000038976	Ppp1r9b	-0.894508	0.0233979
ENSMUSG00000071637	Cebpd	0.878802	0.0360393		ENSMUSG00000041057	Wdr43	-0.888208	0.0343562
[truncated: 145 more rows]

## Sheet: OVERLAP_TAMs
UP						DOWN
ALL	MG-MDM	MG-MONO	MDM-MONO			ALL	MG-MDM	MG-MONO	MDM-MONO
372	216	44	372			269	212	29	355
1810055G02Rik	1700037H04Rik	2310030G06Rik	1600014C10Rik			1600010M07Rik	0610030E20Rik	4933423P22Rik	2011-09-01
4930430E12Rik	Acadvl	Adam8	2310022B05Rik			3110080O07Rik	2310033P09Rik	A130071D04Rik	1700001K23Rik
Acod1	Aco2	Afap1l2	2310040G24Rik			4833420G17Rik	2610037D02Rik	Akap8	1700109H08Rik
Actr1b	Acp5	App	5430427O19Rik			6820431F20Rik	4930402H24Rik	Cep85l	4930439A04Rik
Adgrg5	Actn4	Arg1	AA467197			A130048G24Rik	5430434F05Rik	Cfh	4930478L05Rik
Adig	Adora1	Arhgef5	Abca1			Acin1	5830462O15Rik	Chd6	4930512B01Rik
Akr1a1	AI427809	Arid5a	Abcc3			Add3	A930004J17Rik	Clk1	4930523C07Rik
Alas1	Amotl2	Cav2	Acadl			Akap13	Aftph	Dennd4a	4930549C15Rik
Aldoa	Anxa5	Cgnl1	Acvrl1			Akna	Ahctf1	Far1	4930562F07Rik
Amdhd2	Ap2a1	Clic4	Adam17			Ankhd1	Ahi1	Foxk1	4930581F22Rik
Ankrd9	Apoc1	Cmpk2	Adamtsl4			Ankrd10	Ampd3	Gm15446	4930599N24Rik
Ano1	Apoc4	Cops6	Adap2			Ankrd44	Ankra2	Gm42611	6430548M08Rik
Anpep	Arf3	Cxcl2	Adgre1			Anp32a	Ankrd12	Gm42907	9330162G02Rik
Anxa4	Arhgap19	Dcxr	Ahsa1			Apbb1ip	Apc	Gm47087	A530013C23Rik
Apoe	Arhgef28	Dhx58	Aif1			Arfgef1	Appl1	Kcnq1ot1	A530017D24Rik
Apol9a	Arpin	Emid1	Aig1			Arglu1	Arhgef10l	Kmt5b	A630072L19Rik
Apol9b	Atp5b	Eppk1	Alpl			Arhgap45	Arid1a	Lpp	Abca7
Aqp5	Atxn10	Eps8l2	Ang			Arid4a	Arid3a	Malt1	Ace
Arhgap24	Bag2	Foxi1	Anxa3			Arid4b	Arl10	Man1a	Acss2
Asf1b	BC030867	Gm4735	Apex2			Armc3	Arrb1	Map3k14	Adam30
Atp13a2	Bcl2a1d	Gpc4	Apod			Ash1l	Asxl1	Naa15	Adamts6
Atp6v0c	Bex3	Ier3	Arhgap22			Atf7ip	Asxl2	P2rx1	Adgre4
Atp6v0c-ps2	Bgn	Igf2r	Arhgef40			Atm	Atad2b	Pag1	Adgre5
Atp6v1b1	Bhlha15	Il1rn	Arl4d			Atp10d	Atxn7l3b	Pde1b	Agtpbp1
Atp6v1c2	Bsg	Isg20	Arl8b			Atp2b1	Avl9	Rapgef6	Ahnak
Atp9a	Bspry	Lgals1	Arrb2			Atrx	Bcl7a	Rbm26	AI839979
Axl	Bub1	Litaf	Atf3			Baz1a	Bclaf1	Rel	Alas2
B2m	C1qtnf1	Lrfn4	Atp1a2			Baz2b	Bdp1	St6gal1	Apobec2
Bag1	Ccnb1	Marveld3	Atp6ap2			Birc6	Brd3	Zfp445	Arhgap15
Baiap2	Cd74	Nck2	Atp6v0a2			Bnip3l	Brd9		Arhgap26
BC006965	Cd81	Nr4a2	B230118H07Rik			Bod1l	C730045M19Rik		Arhgap30
Bcl2l14	Cdc20	Pkm	B3galnt1			Bptf	Cbl		Arhgap4
Bhlhe40	Cdc7	Plscr2	B3galt6			Brwd3	Ccdc50		Arhgef18
Birc5	Cdca8	Pltp	Bach2os			C130089K02Rik	Ccl9		Arhgef37
Bst2	Cdk18	Psmc5	Bambi			Camk2d	Ccnk		Asap1
C4b	Cenpm	Rsad2	Basp1			Cbfa2t3	Cd47		Atg4c
C5ar1	Ch25h	Rtp4	Bcl2l1			Ccdc171	Cdk12		Atp2a3
Cald1	Chadl	Slfn1	Best1			Ccdc88a	Cebpz		Auh
Car9	Chaf1b	Sod2	Bicd2			Cd2ap	Cfap97		Baz2a
Ccl12	Chpf2	Srebf1	C1qa			Cd300a	Ckap4		Bcas3os1
Ccl2	Chst2	Tinagl1	C1qb			Cdc40	Clock		Bcl2
Ccl4	Chtf18	Tmem106a	C1qc			Cdkn1b	Cnot4		Blk
Ccl7	Colec12	Tob1	C3ar1			Celf2	Cnot6l		Bmx
Ccl8	Coq10b	Tspo	C5ar2			Cep295	Crebbp		C130051F05Rik
Ccn1	Cotl1		Cables1			Cep350	Cspp1		C230096K16Rik
Ccn2	Cp		Calr			Chd1	Ctcf		C2cd5
Ccna2	Csrp1		Capn3			Chd8	Ctdsp1		Camkk2
Ccnb1-ps	Ctsa		Ccl17			Chd9	Ctdsp2		Cast
Ccnb2	Cxcl13		Ccl3			Cntrl	Cux2		Casz1
Ccnf	Cyb5r3		Ccnd1			Cop1	Ddx17		Cbx3
Ccrl2	Dck		Ccr1			Crebrf	Ddx23		Ccdc125
Cd14	Ddost		Ccr5			Csnk1g1	Ddx6		Ccdc180
Cd300lf	Dlgap5		Cd276			Cwf19l2	Dennd1c		Ccdc88c
Cd5l	Dll1		Cd33			Ddx46	Dgkd		Cd22
Cd63	Dnph1		Cd3d			Dhx36	Dicer1		Cd300lg
Cd63-ps	Dtl		Cd3g			Dhx9	Dleu2		Cd36
Cd72	Dusp14		Cd86			Dmtf1	Dnajb12		Cd44
Cd83	Ect2		Cd8b1			Dock11	Dync1h1		Cd46
Cdc42ep1	Egfr		Cdc25a			Dock8	Dync1i2		Ceacam1
Cdc45	Epb41l3		Cdca7			Dusp16	Eif5b		Celsr3
Cdca3	Epn3		Cdo1			E430021H15Rik	Elf2		Cep192
Cdca5	Ero1l		Cebpa			Eif4a2	Eml4		Chrna2
Cdh1	Eya2		Ckb			Eif4g3	Ep300		Col4a3bp
Cdk1	Fabp3-ps1		Clec4n			Eno3	Epc2		Crip1
Cebpd	Gabrp		Clec5a			Evi5	Eps15l1		Cyfip2
Cela1	Galnt18		Clmn			Fam160a2	Erbin		Cyld
Chpt1	Gart		Cnpy2			Fam160b2	Ero1lb		Cyp11a1
Chst1	Gins2		Col9a3			Fcho2	Etnk1		Cyp2ab1
Ciita	Glb1		Copz2			Fgd4	Ets1		Cyp2t4
Cish	Gm10145		Cox6a2			Foxn3	Fam133b		Cyp4f17
Ckmt1	Gm10819		Cpe			Foxp1	Fam168a		Cytip
Clcn7	Gm13391		Creb3l1			Fry	Fnbp4		D430013B06Rik
Cldn1	Gm13509		Creb5			Gabpb2	Foxo1		D530018E20Rik
Cldn2	Gm14150		Creld2			Gabrb1	Fus		D830025C05Rik
Cldn3	Gm14494		Cryab			Gcc2	Fyco1		Ddhd1
Cldn4	Gm21399		Csf2rb2			Gigyf1	Gm10800		Ddit4
Cldn7	Gm3226		Ctnnd2			Git2	Gm11696		Dedd2
Col11a1	Gm3756		Ctss			Gm15356	Gm15859		Dgkg
Col4a1	Gm4459		Cttnbp2nl			Gm16059	Gm17334		Dgkh
Col4a5	Gm4482		Cul9			Gm20696	Gm33280		Dnah12
Colgalt1	Gm5487		Cxcl11			Gm2245	Gm37082		Dnajb13
Cpd	Gm5559		Cxcl9			Gm26789	Gm38104		Dock2
Cpq	Gm5620		Cxcr3			Gm27201	Gm38380		E030018B13Rik
Crem	Gm5648		Cysltr1			Gm37407	Gm43010		Ear2
Crlf2	Gm6091		Cyth4			Gm37420	Gm43162		Edaradd
Csn3	Gm6627		D5Ertd605e			Gm37472	Gm43362		Elk4
Csrnp1	Gm6682		Dcun1d2			Gm37474	Gm43761		Emb
Cstb	Gm7327		Ddit3			Gm37531	Gm43775		Eml6
Ctnnb1	Gm7908		Dhrs13			Gm38125	Gm43788		Emsy
Ctsb	Gnptg		Dhrs3			Gm38365	Gm44199		Epha4
Ctsc	Gpr65		Dipk2a			Gm40309	Gm44283		Erich1
Ctsd	Hap1		Dnajc12			Gm42659	Gm44667		F5
Ctsh	Hebp1		Dppa3			Gm42729	Gm45540		Fabp4
Ctsl	Hells		Dst			Gm42820	Gm45762		Fam111a
Ctsz	Hmgn2		Dynll2			Gm42908	Gm47664		Fam49a
Cttn	Hnrnpab		Eci2			Gm43329	Gm47826		Fbxl22
Cx3cl1	Hsd17b4		Egr2			Gm43331	Gm47917		Fcer2a
Cxcl10	Ift43		Eid1			Gm43336	Gm49599		Fcrla
Cxcl16	Il12b		Enc1			Gm4356	Gm6598		Filip1l
Cystm1	Il1rap		Epb41l2			Gm43813	Gnas		Ggnbp2
Dab2	Inhbb		Erbb2			Gm44745	Gpbp1		Glipr2
Ddr1	Iqcn		Ergic3			Gm44951	Gpbp1l1		Gm10277
Decr2	Irf6		Errfi1			Gm45501	Gtf3c2		Gm11969
Dtnbp1	Itgax		Etv5			Gm4707	Hltf		Gm12158
Ecm1	Kcnk1		Exosc8			Gxylt1	Hnrnpa3		Gm12940
Ecrg4	Kif18b		Extl3			Heca	Hnrnpdl		Gm12961
Edem2	Kif22		F11r			Hectd1	Hopx		Gm12966
Efhd2	Kif2c		F3			Herc1	Hsf2		Gm13919
Eftud2	Klhl23		Fads2			Herc4	Ireb2		Gm15448
Egln3	Klrb1b		Fam110a			Hipk1	Irf2		Gm15987
Ehf	Krt14		Fam149a			Hmgb1-ps8	Itgb3		Gm16068
Eif4a-ps4	Lad1		Fam234b			Hpgd	Jarid2		Gm16153
Elf3	Lamc2		Fblim1			Hps3	Kat6a		Gm17096
Elf5	Large2		Fbrsl1			Ighd	Kdm3b		Gm17259
Emp1	Lat2		Fbxo32			Ikzf1	Klhl18		Gm18829
Emp2	Lmnb1		Fcgr1			Il6ra	Klhl28		Gm1966
Enpp5	Lrpap1		Fcgr3			Ino80d	Kmt2b		Gm20404
Epb41l4b	Lrrc26		Fcrls			Insr	L3mbtl3		Gm20658
Epcam	Lrrc66		Ffar4			Itch	Lcor		Gm20682
Epha2	M6pr-ps		Fgfrl1			Kdm2a	Luc7l3		Gm20692
Erbb3	Man2b2		Fggy			Kdm5a	Lyl1		Gm20731
Fabp5	Maoa		Fmnl2			Kdm5b	Magt1		Gm26648
Fam20a	Masp1		Fmnl3			Kdm7a	Map3k1		Gm26740
Fam57a	Mcm10		Fndc4			Klf3	Med13		Gm28192
Fat1	Mcm3		Fnip2			Klf7	Mier1		Gm28875
Fcgr2b	Mcm6		Fosb			Klhl24	Mnt		Gm30934
Fgl2	Mfsd13a		Fuca2			Kmt2a	Mon2		Gm36955
Fkbp5	Mlf2		Fzd7			Kmt2c	Msl1		Gm37204
Foxc1	Mmp12		Gadd45b			Kmt2e	Msl2		Gm37409
Foxm1	Mmp2		Gamt			Krit1	N4bp2l2		Gm37569
Fth1	Mmp25		Gclm			Ktn1	Naip6		Gm37651
Fxyd3	Morf4l2		Gcsh			Lsp1	Nav1		Gm37666
Gaa	Mpzl3		Gdpd1			Luc7l2	Notch2		Gm37677
Gas6	Mxd3		Gm10134			Lyst	Npat		Gm37760
Gatm	Mybl2		Gm12551			Macf1	Nup210l		Gm38010
Gba	Ncapg		Gm12892			Malat1	Pafah1b1		Gm38062
Gbp2	Ndufab1-ps		Gm1866			Man2a2	Parp4		Gm38115
Gbp6	Neil3		Gm2629			Map4k4	Peg13		Gm38120
Gde1	Nes		Gm37347			Mdm4	Pibf1		Gm38235
Gdf3	Nfe2l1		Gm37800			Mef2c	Pikfyve		Gm38292
Gdpd5	Npnt		Gm38317			Mllt10	Ppp3ca		Gm38948
Gla	Nudt9		Gm4951			Morf4l1	Prdm2		Gm42515
Glrx	Ocln		Gm5510			Mtdh	Ptbp2		Gm42568
Gm11223	P4ha2		Gna15			Mycbp2	Ptbp3		Gm42721
Gm14328	Pacsin3		Gns			Naip5	Ptpre		Gm42819
Gm15428	Papln		Gpam			Ncoa2	Ptpro		Gm42858
Gm15459	Parm1		Gpr157			Ncor1	R3hdm1		Gm42913
Gm19680	Parva		Gpr31b			Nemf	Rap1a		Gm43029
Gm6166	Pcx		Gpr34			Nfam1	Rapgef1		Gm43328
Gm6304	Pdcd1		Gtf2h2			Nfkb1	Rbm25		Gm43482
Gm6560	Pdgfc		H2-DMb1			Nhsl2	Rbm27		Gm43544
Gm6977	Piga		Hbegf			Nipbl	Rbm33		Gm43628
Gm7204	Pigz		Hexa			Nktr	Relch		Gm43692
Gm8355	Plaat3		Hexb			Nr2c2	Rnu2-10		Gm43848
Gm9247	Plekhb1		Hic1			Nr3c1	Rreb1		Gm44141
Gna12	Plpp2		Hist1h2ae			Nsd1	Rsrc2		Gm44164
Gna14	Prdx1		Hpgds			Nsd3	Scaf11		Gm44673
Gng12	Psmc2		Hspa1b			Ogt	Setd2		Gm44694
Got1	Psmd3		Hspa5			Oip5os1	Setd7		Gm45477
Gpc1	Ptbp1		Htr7			Padi2	Sfi1		Gm47138
Gpnmb	Ptprk		Hyal2			Pdcd4	Shprh		Gm47260
Gpr31c	Pxylp1		Ifi44			Pds5a	Sipa1l1		Gm47483
Gpr84	Rab15		Ifnlr1			Pecam1	Slc12a2		Gm47615
Gpx2	Rab7-ps1		Igfbp4			Phc3	Slc38a9		Gm47644
Grasp	Rad51		Igsf8			Phf20l1	Slc39a13		Gm47694
Grn	Rad51ap1		Il11ra1			Phf21a	Smchd1		Gm47817
Gsn	Rbbp7		Il21r			Phf3	Snx30		Gm47867
Gusb	Rbm3-ps		Il7r			Phip	Sp1		Gm48027
H2-Aa	Relb		Ipo5			Plekhm3	Srsf10		Gm48375
H2-Ab1	Rfc5		Itga6			Pnisr	Stag1		Gm48382
H2-Eb1	Rheb		Itga9			Pou2f2	Stag2		Gm48585
Hcar2	Rhoc		Itgae			Ppil4	Strn3		Gm48838
Hid1	Rhod		Itgb5			Ppp1r12a	Susd3		Gm48978
Hmox1	Rhoj		Ivns1abp			Ppp4r3b	Syf2		Gm49124
Hpse2	Rnf43		Jag2			Prkce	Szt2		Gm49602
Hrct1	Rps6ka4		Jaml			Prpf38b	Taf1d		Gm49705
Hspb8	Rtcb		Jun			Prpf4b	Taf3		Gm5864
Htra3	Scgb2b27		Katnb1			Prrc2c	Tasor		Gm8995
Icam1	Sec13		Kcnk13			Pygm	Tent5a		Gm9465
Ier5l	Sec23b		Kdr			Rabep1	Thra		Gm9733
Ifi30	Sectm1b		Klhdc4			Ralgapa1	Tiam1		Gm9968
Ifit2	Sema3b		Lasp1			Rb1cc1	Tle3		Gnmt
Ifit3	Serhl		Lgmn			Rbm39	Tmem161b		Golga4
Ifitm1	Serpina3n		Lhfpl2			Rbm5	Tnrc6a		Gpcpd1
Igf1	Shcbp1		Lmln			Rc3h1	Tnrc6c		Gramd4
Igfbp5	Shroom3		Lpcat2			Rc3h2	Trim56		Grin3a
Igfbp6	Sil1		Lrp12			Rere	Trio		Gripap1
Igtp	Slc35f5		Lrrc41			Rfx3	Trpm7		Grk3
Iigp1	Slc38a10		Mafb			Rfx7	Tsc1		Grk5
Il17re	Slc43a3		Maged1			Rif1	Ttc7		Grk6
Il18bp	Slc5a9		Manf			Rnase6	U2surp		Gsr
Il1a	Snrpa		Mavs			Rnpc3	Ubr1		H60b
Il1b	Snx1		Mdfic			Rock1	Upf2		Hba-a1
Il4ra	Spc24		Me1			Rock2	Usf2		Hba-a2
Irf7	Speg		Mertk			Rsbn1	Usp24		Hbb-bs
Irs2	St5		Mfge8			Rsf1	Usp34		Hbb-bt
Irx2	St6galnac2		Mfsd3			Rtf1	Usp7		Hdac7
Isg15	Stap2		Mgat5			Sbno1	Vps13b		Hist1h2be
Itm2b	Synpo		Mlph			Senp6	Was		Hlcs
Itm2c	Tcn2		Mmachc			Senp7	Wbp4		Ifitm6
Keap1	Tesc		Mogs			Setbp1	Wdr26		Ighv1-55
Kit	Tfcp2l1		Mreg			Setd1b	Xpnpep3		Igkv1-110
Klc3	Tjp3		Msantd4			Shld2	Xrn1		Igkv1-117
Krt18	Tmbim1		Mt1			Shoc2	Ylpm1		Igkv1-135
Krt23	Tmem8		Mt3			Slc12a6	Ythdc1		Igkv10-94
Krt7	Tmem98		Mthfs			Slc25a37	Yy1		Igkv2-109
Krt8	Tnf		Mtus1			Slc44a2	Zc3h18		Iglv1
Krt8-ps	Tnfrsf9		Mvk			Sltm	Zcchc24		Ikbkb
Lama5	Tor1aip2		Mxd1			Smarca2	Zeb2		Il17ra
Lap3	Trip13		Mycl			Smg1	Zfp950		Il31ra
Lbp	Tyms		Myo1b			Smpdl3b	Zrsr2		Ing1
Lcn2	Ube2e2		Ncaph			Snrnp48	Zscan26		Inpp1
Ldha	Ube2t		Nckap1			Son			Inpp5f
Ldha-ps2	Wfdc3		Nectin4			Spen			Itga1
Lgals3bp	Yif1b		Nek6			Srek1			Itga4
Lgals9	Zfand2a		Neurl1b			Srrm2			Itgal
Lrg1			Nt5e			Srsf5			Itgb7
Lrrc59			Ntpcr			St8sia4			Itpr1
Ltbp1			Nuak1			Stk10			Itsn2
Ltbp3			Nxpe5			Stk24			Jchain
Ltf			Olfml3			Syk			Kat2b
M6pr			Ophn1			Tab2			Kcnab2
Maff			Osbpl1a			Tacc1			Klf2
Maged2			P2ry13			Taok1			Klrb1f
Mal2			P2ry2			Tasor2			Kri1
Marcksl1			P2ry6			Tbc1d23			Ldlr
Mcm5			P3h3			Tet2			Ldlrad3
Mfsd1			Pak1			Thoc2			Lilra6
Mfsd12			Pald1			Tia1			Lmbr1l
Mif			Paox			Tm6sf1			Lrrk2
Mmp14			Paqr4			Tnrc6b			Ltb4r1
Mov10			Parvg			Top2b			Ly6a2
Mpzl1			Pcna			Tpr			Map3k5
Mrpl27			Pdgfa			Tra2b			Map4k5
Mrpl41			Pdia3			Trim24			Mbp
Ms4a6d			Pdlim4			Trip11			Me2
Ms4a7			Pfkfb3			Tut4			Mirt1
Muc20			Pkib			Txnip			Mob3b
Naglu			Pla2g15			Ubn2			Morn3
Nampt			Plau			Ubr2			Mpg
Ncald			Plk1			Usf3			Ms4a1
Ncapd2			Pmepa1			Usp32			Myh7b
Nceh1			Pmp22			Vps13c			Myo1g
Nectin2			Ppfibp1			Vps13d			Naip3-ps1
Nfib			Ppp1r10			Wapl			Neat1
Nhsl1			Ppp1r3b			Wdfy2			Nedd9
Npdc1			Prag1			Wdr44			Neurod4
Nr4a3			Prim1			Xiap			Nfat5
Nrtn			Prnp			Xist			Nfatc3
Nt5dc2			Procr			Xpr1			Nfe2
Nucb1			Proser2			Ypel2			Nin
Nuf2			Prss30			Ythdc2			Nxpe4
Oasl1			Prxl2b			Zbtb20			Opn1sw
Oip5			Psen2			Zc3h13			Orm3
Os9			Psmd7			Zc3h7a			Osgin2
Osm			Ptgfrn			Zcchc7			Pcnx
Osmr			Ptgs1			Zdhhc20			Pdlim1
P2rx4			Pxdc1			Zfc3h1			Pgap1
P2ry14			Rab34			Zfp120			Pglyrp1
P3h4			Rab3il1			Zfp217			Pi16
Palmd			Rab7b			Zfp26			Pilrb1
Pbk			Ralgds			Zfp292			Plcb1
Pclaf			Ramp3			Zfp369			Pmel
Pcna-ps2			Rapsn			Zfp398			Pot1b
Pctp			Rcn1			Zfp608			Ppp1r15b
Pea15a			Retsat			Zfp638			Ppp2r5a
Perp			Rgl1			Zfp84			Prdm15
Pfkl			Rgs1			Zfp871			Prkab2
Pgam1			Rgs10			Zzef1			Prkag2
Phf11a			Rgs12						Prkar2b
Phf11b			Rin2						Prkdc
Phf11d			Rnase4						Prr13
Pik3ap1			Rnf180						Ptgir
Pim3			Rnf227						Ptprj
Pimreg			Rpap1						Rap1gap2
Plb1			Rragc						Rara
Plbd2			S100a16						Rasa3
Pld3			Scamp5						Rasgrp2
Plet1			Scarb2						Rasgrp4
Plk3			Sdf2l1						Rassf4
Pole			Sectm1a						Rassf5
Ppt1			Selenoo						Resf1
Prr15l			Selenop						Rfx2
Prss8			Sema4c						Ripor2
Psat1			Serpine2						Rnf144a
Ptger4			Sgk1						Rpl9
Ptprf			Shmt1						Rps6kl1
Rab20			Siglech						Rras
Rab25			Ski						Rusc1
Rai14			Slamf9						Ryr1
Rasgef1b			Slc13a3						S100a6
Renbp			Slc27a1						S1pr5
Ripk4			Slc29a3						Sacs
Rnh1			Slc41a2						Safb2
Rrad			Slc44a1						Scaf4
Rrm2			Slc46a1						Sell
Saa3			Slc4a8						Serpinb10
Scara5			Slc6a8						Serpinb1a
Scimp			Slc7a5						Sgms1
Sdc3			Slc7a8						Sh3bp5
Sdc4			Slc9a3r2						She
Sdcbp			Slco2b1						Sidt2
Serinc2			Slco4a1						Siglecg
Serpinh1			Smad6						Sin3a
Sfrp1			Smo						Skint3
Sh3pxd2b			Smtn						Slc18a2
Slamf7			Snx22						Slc25a27
Slc16a2			Snx24						Slc26a10
Slc2a1			Snx5						Slk
Slc39a14			Socs6						Smc4
Slc3a2			Sox4						Smc6
Slc44a3			Spc25						Snca
Slc5a8			Spry1						Spn
Slco2a1			Spsb1						Sptan1
Smim3			Sptbn2						Sptbn1
Snorc			Src						Sptbn5
Soat2			Srgap3						St3gal4
Socs2			St8sia1						Stap1
Socs3			Stab1						Stk38
Sorbs2			Stx18						Strbp
Sox10			Svbp						Styx
Sox9			Syngr1						Svil
Spag5			Syngr2						Tcea3
Spdef			Tbc1d16						Tcp11
Sphk1			Tbc1d24						Tgfbr3
Spint1			Tdp1						Thrap3
Spon1			Tecpr2						Tiam2
Spp1			Tent5c						Tmc6
Sqstm1			Tesk1						Tmcc1
Srprb			Thap6						Tmem121b
Srxn1			Thnsl2						Tmem71
Stmn1			Thop1						Tnnt3
Tacstd2			Tln2						Tppp3
Tcf19			Tlr3						Trem3
Tcim			Tmem119						Treml4
Tfap2c			Tmem171						Trmt112
Tgfb3			Tmem221						Tti2
Tgfbi			Tmem231						Ttpal
Tgif1			Tmem273						Ube2d2a
Tgtp1			Tmem37						Unc119
Timeless			Tmem86a						Usp15
Timm50			Tnfrsf11a						Utrn
Timp2			Tns1						Uvrag
Tlr1			Tom1l1						Vamp2
Tlr2			Top1mt						Vezf1
Tm4sf1			Trem2						Vmn2r97
Tmed3			Trim36						Wipi2
Tmem132a			Trim47						Zbtb16
Tnfrsf12a			Trip10						Zbtb7a
Top2a			Trp53inp2						Zfand6
Tor3a			Trp53rka						Zfp119a
Tpi-rs11			Tspan33						Zfp971
Tpi1			Tspan4						Zfp995
Tpst1			Ttc39b						Zfyve9
Tpx2			Ttyh2						Zmym2
Trap1			Tuba1b
Treml2			Tubb2a
Trf			Ubox5
Tspan8			Usp2
Ttc39a			Ust
Uap1l1			Vav1
Ube2c			Vav2
Ube2m			Vegfa
Uhrf1			Vipr1
Usp18			Wdr34
Vcam1			Wnt5b
Vdr			Xcr1
Wfdc18			Yif1a
Wfdc2			Zfat
Wwc1			Zfp35
Wwtr1			Zfp422
Zmynd15			Zfp651

## Sheet: TIL-CD4
ensembl_gene_id	Gene_name	log2FoldChange	padj	up	ensembl_gene_id	Gene_name	log2FoldChange	padj	down
ENSMUSG00000064339	mt-Rnr2	15.5779	1.14712e-16	1065	ENSMUSG00000069917	Hba-a2	-14.5946	2.96451e-24	445
ENSMUSG00000068227	Il2rb	11.6023	3.37141e-16		ENSMUSG00000025889	Snca	-14.5405	1.53841e-19
ENSMUSG00000029075	Tnfrsf4	13.897	1.72816e-14		ENSMUSG00000069919	Hba-a1	-13.4174	2.79738e-18
ENSMUSG00000004612	Nkg7	12.4913	4.38399e-14		ENSMUSG00000029372	Ppbp	-15.2002	6.61475e-18
ENSMUSG00000064337	mt-Rnr1	13.1638	4.49606e-13		ENSMUSG00000034664	Itga2b	-15.0872	1.46847e-17
ENSMUSG00000064351	mt-Co1	13.1747	9.83706e-13		ENSMUSG00000025270	Alas2	-14.3191	2.2159e-17
ENSMUSG00000035042	Ccl5	12.2471	3.88288e-12		ENSMUSG00000067818	Myl9	-14.6522	8.47011e-17
ENSMUSG00000028965	Tnfrsf9	9.81197	9.14035e-12		ENSMUSG00000022037	Clu	-11.114	1.14712e-16
ENSMUSG00000036931	Nfkbid	9.97382	3.6616e-11		ENSMUSG00000000320	Alox12	-14.3393	5.01269e-16
ENSMUSG00000041481	Serpina3g	12.2441	5.66198e-11		ENSMUSG00000030054	Gp9	-12.9976	1.87275e-15
ENSMUSG00000064341	mt-Nd1	11.8288	2.05463e-10		ENSMUSG00000016255	Tubb1	-13.9301	4.43098e-15
ENSMUSG00000050232	Cxcr3	11.5934	7.83615e-10		ENSMUSG00000032766	Gng11	-14.2065	6.66767e-15
ENSMUSG00000045573	Penk	11.979	1.18899e-09		ENSMUSG00000023092	Fhl1	-13.397	9.83706e-13
ENSMUSG00000089762	Ier5l	10.3758	1.36038e-09		ENSMUSG00000052305	Hbb-bs	-13.2314	5.56857e-12
ENSMUSG00000064370	mt-Cytb	11.4905	1.39653e-09		ENSMUSG00000046814	Gchfr	-12.6628	7.80036e-12
ENSMUSG00000042262	Ccr8	11.1893	1.6776e-09		ENSMUSG00000053279	Aldh1a1	-11.1362	1.15109e-11
ENSMUSG00000041515	Irf8	8.63516	1.85638e-09		ENSMUSG00000102212	C230085N15Rik	-10.9673	2.29668e-11
ENSMUSG00000030413	Pglyrp1	11.2798	2.34625e-09		ENSMUSG00000030159	Clec1b	-12.6151	2.97514e-11
ENSMUSG00000024740	Ddb1	6.54513	4.94177e-09		ENSMUSG00000024588	Fech	-6.55237	3.94239e-11
ENSMUSG00000039521	Foxp3	10.9537	6.22362e-09		ENSMUSG00000073940	Hbb-bt	-12.4728	5.00263e-11
ENSMUSG00000032578	Cish	10.8214	1.09694e-08		ENSMUSG00000022010	Tsc22d1	-9.37778	5.90543e-11
ENSMUSG00000001025	S100a6	8.67548	1.64488e-08		ENSMUSG00000047953	Gp5	-12.105	9.18064e-11
ENSMUSG00000048521	Cxcr6	11.2919	1.79053e-08		ENSMUSG00000023993	Treml1	-12.0704	1.36191e-10
ENSMUSG00000099974	Bcl2a1d	10.8872	2.01933e-08		ENSMUSG00000079071	Gm14085	-11.98	1.37829e-10
ENSMUSG00000068246	Apol9b	8.14071	2.10689e-08		ENSMUSG00000037336	Mfsd2b	-11.6684	1.79996e-10
ENSMUSG00000023034	Nr4a1	9.32566	2.20965e-08		ENSMUSG00000022912	Pros1	-7.91434	3.32752e-10
ENSMUSG00000004105	Angptl2	6.87686	3.51399e-08		ENSMUSG00000022836	Mylk	-11.4685	5.27781e-10
ENSMUSG00000024772	Ehd1	7.37494	3.63524e-08		ENSMUSG00000073414	Mpig6b	-11.5531	6.99052e-10
ENSMUSG00000022584	Ly6c2	7.93098	5.10801e-08		ENSMUSG00000002997	Prkar2b	-12.3186	7.59274e-10
ENSMUSG00000026358	Rgs1	9.02131	5.10801e-08		ENSMUSG00000006574	Slc4a1	-11.6242	7.83615e-10
ENSMUSG00000028680	Plk3	7.94695	5.12573e-08		ENSMUSG00000001870	Ltbp1	-8.82476	1.17963e-09
ENSMUSG00000026483	Fam129a	10.2373	5.97865e-08		ENSMUSG00000030352	Tspan9	-10.4857	1.18836e-09
ENSMUSG00000026073	Il1r2	10.2539	6.75463e-08		ENSMUSG00000021596	Mctp1	-11.9318	1.44006e-09
ENSMUSG00000026770	Il2ra	10.4104	1.25241e-07		ENSMUSG00000006389	Mpl	-12.2464	1.6776e-09
ENSMUSG00000020766	Galk1	6.9811	1.32316e-07		ENSMUSG00000020787	P2rx1	-11.8286	2.25089e-09
ENSMUSG00000000827	Tpd52l2	8.1051	1.327e-07		ENSMUSG00000030342	Cd9	-7.10319	4.64594e-09
[truncated: 1,029 more rows]

## Sheet: TIL-CD8
ensembl_gene_id	Gene_name	log2FoldChange	padj	up	ensembl_gene_id	Gene_name	log2FoldChange	padj	down
[truncated: 1,936 more rows]

[truncated: 2 more sheets: TIL-B220, OVERLAP_TILs]
