# Supplementary material for: The immune suppressive microenvironment affects efficacy of radio‐immunotherapy in brain metastasis
Source: EMBO Mol Med. 2021 Mar 23;13(5):e13412. doi: 10.15252/emmm.202013412 (PMC8103101; doi:10.15252/emmm.202013412)
Supplement: Supplementary file 4 — Dataset EV2 [file EMMM-13-e13412-s011.xlsx]

## Sheet: Table content
Dataset EV2: Table containing TCR seq results
Table content
Tab 1	List of Top100 clones per sample based on the aminoacid sequence of the TCRbeta CDR3 region
Tab 2	Top 1 most abundant clone per sample based on the aminoacid sequence of the TCRbeta CDR3 region

## Sheet: Top100_AA
sample_name	rank	present_in	amino_acid	productive_frequency
3387_IR_d14_BrM	1	3	CASSPRSSYEQYF	0.0668422
3387_IR_d14_BrM	2	1	CASSSGLDEQYF	0.0600916
3387_IR_d14_BrM	3	12	CASSPGTGGYEQYF	0.0498375
3387_IR_d14_BrM	4	1	CASSLGQGSGNTLYF	0.0313506
3387_IR_d14_BrM	5	1	CASSIEDWGSSYEQYF	0.0300533
3387_IR_d14_BrM	6	1	CASSLVDRGGEQYF	0.0207647
3387_IR_d14_BrM	7	2	CAWSLTGDGNTLYF	0.0198558
3387_IR_d14_BrM	8	1	CASSDAYREETLYF	0.0149003
3387_IR_d14_BrM	9	1	CASSAWGGGGTGQLYF	0.013505
3387_IR_d14_BrM	10	1	CGARGQGANERLFF	0.0119625
3387_IR_d14_BrM	11	1	CASSVRGRDTQYF	0.0111894
3387_IR_d14_BrM	12	1	CASGDDRGLNQAPLF	0.0101862
3387_IR_d14_BrM	13	1	CAWSLMGDGTEVFF	0.0100241
3387_IR_d14_BrM	14	1	CASSLQGPNTEVFF	0.00988075
3387_IR_d14_BrM	15	1	CASSQDAGTLSNERLFF	0.00930752
3387_IR_d14_BrM	16	1	CTCSAGETGGDQAPLF	0.00870788
3387_IR_d14_BrM	17	1	CASSTDSQAPLF	0.0076821
3387_IR_d14_BrM	18	1	CASSRGQGGSDYTF	0.00757273
3387_IR_d14_BrM	19	1	CASSLANTGQLYF	0.00746336
3387_IR_d14_BrM	20	1	CASGAPNTEVFF	0.00741056
3387_IR_d14_BrM	21	1	CGARGGGYEQYF	0.00725971
3387_IR_d14_BrM	22	1	CASSLEAGGSTGQLYF	0.00691276
3387_IR_d14_BrM	23	1	CASSPDWSYEQYF	0.00689767
3387_IR_d14_BrM	24	1	CASSWDSYEQYF	0.00669779
3387_IR_d14_BrM	25	1	CASQTNSYEQYF	0.00664877
3387_IR_d14_BrM	26	1	CASSQSTGYEQYF	0.00657334
3387_IR_d14_BrM	27	1	CASSWGHSSAETLYF	0.00642249
3387_IR_d14_BrM	28	1	CASSLYTQGAGYEQYF	0.00633198
3387_IR_d14_BrM	29	1	CTCSAVGAGNTLYF	0.00632821
3387_IR_d14_BrM	30	1	CASSPRDWGYYEQYF	0.00627918
3387_IR_d14_BrM	31	1	CASSQTGGGYEQYF	0.00596239
3387_IR_d14_BrM	32	1	CASSIDHGNSDYTF	0.00573989
3387_IR_d14_BrM	33	1	CASVRDTNTGQLYF	0.00567955
3387_IR_d14_BrM	34	2	CGAREWGGGEQYF	0.00524208
3387_IR_d14_BrM	35	1	CASSDVGAYEQYF	0.004963
3387_IR_d14_BrM	36	1	CASSLESYAEQFF	0.00481592
3387_IR_d14_BrM	37	1	CGARSWGSNSDYTF	0.0047141
3387_IR_d14_BrM	38	1	CASSQDAGVQNTLYF	0.00455193
3387_IR_d14_BrM	39	1	CASSQEGGRDAETLYF	0.00446897
3387_IR_d14_BrM	40	1	CASSLPGQLYF	0.00434074
3387_IR_d14_BrM	41	1	CAWSLVGADTEVFF	0.00426532
3387_IR_d14_BrM	42	1	CTCSADTYNYAEQFF	0.00420875
3387_IR_d14_BrM	43	2	CASSPGTGNERLFF	0.00416726
3387_IR_d14_BrM	44	1	CASSLVRVDERLFF	0.00406167
3387_IR_d14_BrM	45	1	CASSGGQGARQAPLF	0.00383539
3387_IR_d14_BrM	46	1	CASSPEGGNTGQLYF	0.00373734
3387_IR_d14_BrM	47	1	CASGDVGLGLYAEQFF	0.00372602
3387_IR_d14_BrM	48	1	CASSGTGGDEQYF	0.00368077
3387_IR_d14_BrM	49	1	CTCRGQGSAETLYF	0.00356763
3387_IR_d14_BrM	50	1	CASSWDWGGAEQYF	0.00352615
3387_IR_d14_BrM	51	1	CASSLASNQNTLYF	0.00348843
3387_IR_d14_BrM	52	1	CASGDLQSGNTLYF	0.00344695
3387_IR_d14_BrM	53	1	CAAGQNQAPLF	0.00327347
3387_IR_d14_BrM	54	1	CASSLSTTNTGQLYF	0.00326593
3387_IR_d14_BrM	55	1	CASTHTEVFF	0.00326216
3387_IR_d14_BrM	56	1	CAWSLAGGHSYEQYF	0.00323199
3387_IR_d14_BrM	57	1	CASSQGVQDTQYF	0.00310376
3387_IR_d14_BrM	58	1	CASGARGLGGLSYEQYF	0.00302834
3387_IR_d14_BrM	59	1	CASSRDWLANTGQLYF	0.00295668
3387_IR_d14_BrM	60	1	CASSSGGAGNTLYF	0.0029152
3387_IR_d14_BrM	61	1	CASSFWGGGAEQFF	0.00285863
3387_IR_d14_BrM	62	1	CTCSAVYRGRKEVFF	0.00272286
3387_IR_d14_BrM	63	1	CASSSTGGAYEQYF	0.00269646
3387_IR_d14_BrM	64	1	CASSPLQHTEVFF	0.00268892
3387_IR_d14_BrM	65	1	CASSLRGREQYF	0.00266629
3387_IR_d14_BrM	66	1	CASSSGVPNSGNTLYF	0.00260218
3387_IR_d14_BrM	67	2	CASSSGRRTGQLYF	0.00259464
3387_IR_d14_BrM	68	1	CTCSGTGGALEQYF	0.00256824
3387_IR_d14_BrM	69	1	CASSRGVYEQYF	0.00255316
3387_IR_d14_BrM	70	1	CASSPTGDSGNTLYF	0.0024551
3387_IR_d14_BrM	71	1	CASSLTGRTEVFF	0.00242493
3387_IR_d14_BrM	72	1	CASSLAQGRYEQYF	0.00234951
3387_IR_d14_BrM	73	1	CASSLGQATLYF	0.00230048
3387_IR_d14_BrM	74	1	CASSRDIANSDYTF	0.00227785
3387_IR_d14_BrM	75	1	CASSFPGGDQAPLF	0.00227408
3387_IR_d14_BrM	76	1	CASSRELDWGYEQYF	0.002259
3387_IR_d14_BrM	77	3	CASSLGNSGNTLYF	0.00220997
3387_IR_d14_BrM	78	1	CGARGGSYEQYF	0.00219111
3387_IR_d14_BrM	79	1	CASSWDWGGYYEQYF	0.00218734
3387_IR_d14_BrM	80	1	CASSQEGDRPYEQYF	0.00217226
3387_IR_d14_BrM	81	1	CASSLDGGLNQDTQYF	0.00213832
3387_IR_d14_BrM	82	1	CASRLNRGDSGNTLYF	0.00210815
3387_IR_d14_BrM	83	1	CASSIGGISAETLYF	0.00210437
3387_IR_d14_BrM	84	1	CASSRRDWGGAEQYF	0.00209683
3387_IR_d14_BrM	85	1	CAWRDRDSPLYF	0.00208929
3387_IR_d14_BrM	86	1	CASKQGSYEQYF	0.00208175
3387_IR_d14_BrM	87	1	CASSGGRENTLYF	0.0020742
3387_IR_d14_BrM	88	1	CASGDAQGNTEVFF	0.0020478
3387_IR_d14_BrM	89	1	CASSSGPSSYEQYF	0.00204403
3387_IR_d14_BrM	90	1	CASSPTDYEQYF	0.00204026
3387_IR_d14_BrM	91	7	CASSLGGYEQYF	0.00203649
3387_IR_d14_BrM	92	1	CASSLGQGAQYF	0.00201009
3387_IR_d14_BrM	93	1	CASSQGLGSSYEQYF	0.00201009
3387_IR_d14_BrM	94	1	CASSQEKGREQYF	0.00199124
3387_IR_d14_BrM	95	1	CASSLVKNSDYTF	0.00198746
3387_IR_d14_BrM	96	4	CASSPDRYEQYF	0.00194975
3387_IR_d14_BrM	97	1	CASSDWGGHEQYF	0.00184038
3387_IR_d14_BrM	98	1	CASRSASSQNTLYF	0.00182907
3387_IR_d14_BrM	99	1	CASSRTLSGNTLYF	0.00182907
3387_IR_d14_BrM	100	1	CASSDMDRGGNTLYF	0.00181021
3387_IR_d14_CLN	1	2	CASSLVGEQYF	0.00485779
3387_IR_d14_CLN	2	12	CASSPGTGGYEQYF	0.00318588
3387_IR_d14_CLN	3	1	CASSFGLGGYEQYF	0.0027459
3387_IR_d14_CLN	4	1	CASSLPGGSGNTLYF	0.00251125
3387_IR_d14_CLN	5	2	CASSPTGGALEQYF	0.00236008
3387_IR_d14_CLN	6	1	CASSPHSYEQYF	0.0022247
3387_IR_d14_CLN	7	1	CGAREQGQNTLYF	0.00205773
3387_IR_d14_CLN	8	3	CASSSSYEQYF	0.00200358
3387_IR_d14_CLN	9	1	CASSLRGDEQYF	0.00189302
3387_IR_d14_CLN	10	1	CASSHRDWGAYEQYF	0.00187497
3387_IR_d14_CLN	11	1	CASSTTGTGGNEQYF	0.00179149
3387_IR_d14_CLN	12	1	CASSHRDRGYEQYF	0.00178924
3387_IR_d14_CLN	13	1	CASSPGQSGNTLYF	0.00177119
3387_IR_d14_CLN	14	1	CASSRDRSYEQYF	0.00173508
3387_IR_d14_CLN	15	1	CASSPRDTNTGQLYF	0.00171703
3387_IR_d14_CLN	16	1	CASSLSGGPYEQYF	0.00171478
3387_IR_d14_CLN	17	1	CASSDRGEQYF	0.00171478
3387_IR_d14_CLN	18	1	CASSLSRVNSDYTF	0.0017035
3387_IR_d14_CLN	19	1	CASSLGTLYEQYF	0.00169222
3387_IR_d14_CLN	20	1	CASSWGGRNEQYF	0.00165611
3387_IR_d14_CLN	21	1	CASSLMGGGEQYF	0.00165611
3387_IR_d14_CLN	22	1	CASSHRGQEQYF	0.00165611
3387_IR_d14_CLN	23	1	CASSSPGQGSYEQYF	0.00165386
3387_IR_d14_CLN	24	1	CASSSTGGYEQYF	0.0016313
3387_IR_d14_CLN	25	1	CASSPGQGYSYNSPLYF	0.00162904
3387_IR_d14_CLN	26	2	CASSDNNNQAPLF	0.00161776
3387_IR_d14_CLN	27	2	CASSLTGYEQYF	0.00159971
3387_IR_d14_CLN	28	1	CASSQDNSGNTLYF	0.00159745
3387_IR_d14_CLN	29	1	CTCSADGGEGEQYF	0.00159294
3387_IR_d14_CLN	30	1	CASSAGGFEQYF	0.00157038
3387_IR_d14_CLN	31	2	CASSSRDWGYEQYF	0.00156361
3387_IR_d14_CLN	32	1	CASSHRGAYEQYF	0.00151171
3387_IR_d14_CLN	33	1	CASSQTGHEQYF	0.0015072
3387_IR_d14_CLN	34	1	CASSQSETGGQAPLF	0.00149141
3387_IR_d14_CLN	35	1	CASSLRLGGRGEQYF	0.00147787
3387_IR_d14_CLN	36	1	CASSRDWDYEQYF	0.00145982
3387_IR_d14_CLN	37	1	CASSFEGANSDYTF	0.00145531
3387_IR_d14_CLN	38	1	CASSLEGNEQYF	0.00145305
3387_IR_d14_CLN	39	1	CGAHWGTYEQYF	0.00144628
3387_IR_d14_CLN	40	1	CASSLWGANNQAPLF	0.00143274
3387_IR_d14_CLN	41	1	CASSPRTGGAYEQYF	0.00142823
3387_IR_d14_CLN	42	1	CASSQLGVSSYEQYF	0.00142823
3387_IR_d14_CLN	43	1	CGARDRENQAPLF	0.00140567
3387_IR_d14_CLN	44	1	CASSLSFSGNTLYF	0.00140341
3387_IR_d14_CLN	45	1	CASSLDGNSGNTLYF	0.00138987
3387_IR_d14_CLN	46	1	CASGVPGQGGKDTEVFF	0.00138085
3387_IR_d14_CLN	47	1	CASSLEPTGQLYF	0.00137859
3387_IR_d14_CLN	48	1	CASRTGGPETLYF	0.00137408
3387_IR_d14_CLN	49	2	CGAREWGGGEQYF	0.00136731
3387_IR_d14_CLN	50	1	CASSLEGVSYEQYF	0.0013628
3387_IR_d14_CLN	51	1	CASSLAGNTLYF	0.0013628
3387_IR_d14_CLN	52	1	CASSLFILSNERLFF	0.00135377
3387_IR_d14_CLN	53	1	CASSLGTGAYAEQFF	0.00134926
3387_IR_d14_CLN	54	1	CASSLAGGGAEQFF	0.00134249
3387_IR_d14_CLN	55	1	CASSFDWGIYEQYF	0.00134023
3387_IR_d14_CLN	56	1	CASSDNWGYEQYF	0.00133798
3387_IR_d14_CLN	57	1	CASSLSGDIYEQYF	0.00131993
3387_IR_d14_CLN	58	2	CASSLGTGVYEQYF	0.00130639
3387_IR_d14_CLN	59	1	CASSRTDANSDYTF	0.00130639
3387_IR_d14_CLN	60	1	CASRERVSYEQYF	0.00130188
3387_IR_d14_CLN	61	1	CASGDEQSGNTLYF	0.0012906
3387_IR_d14_CLN	62	1	CASSDGTGEQYF	0.00128834
3387_IR_d14_CLN	63	1	CASGSSYEQYF	0.00128834
3387_IR_d14_CLN	64	1	CASRDWGSYAEQFF	0.00128383
3387_IR_d14_CLN	65	1	CASSIGQANTGQLYF	0.00127931
3387_IR_d14_CLN	66	1	CTCSAQYEQYF	0.00127706
3387_IR_d14_CLN	67	1	CASSLVGTNSDYTF	0.00127706
3387_IR_d14_CLN	68	1	CASSSRGAYEQYF	0.0012545
3387_IR_d14_CLN	69	1	CASDWGVEQYF	0.00125224
3387_IR_d14_CLN	70	1	CASTRDWGPYEQYF	0.00124998
3387_IR_d14_CLN	71	1	CGAREGGGEQYF	0.00124773
3387_IR_d14_CLN	72	1	CASSQGQSSGNTLYF	0.00124547
3387_IR_d14_CLN	73	1	CGARTGNNQAPLF	0.0012387
3387_IR_d14_CLN	74	2	CASSLTGGEQYF	0.00123645
3387_IR_d14_CLN	75	1	CASSDSGTGGYEQYF	0.00123193
3387_IR_d14_CLN	76	1	CGARQYNNQAPLF	0.00122065
3387_IR_d14_CLN	77	1	CASSEQNQAPLF	0.00121614
3387_IR_d14_CLN	78	1	CASSDGRYEQYF	0.00121614
3387_IR_d14_CLN	79	1	CTCSAHWGPSSYEQYF	0.00120937
3387_IR_d14_CLN	80	1	CASSPLGVSYEQYF	0.0012026
3387_IR_d14_CLN	81	1	CASSPPQGRNEQYF	0.00120034
3387_IR_d14_CLN	82	1	CASSDDRFEQYF	0.00120034
3387_IR_d14_CLN	83	1	CASSLWEGSTEVFF	0.00120034
3387_IR_d14_CLN	84	1	CASSLRGRNTGQLYF	0.00119132
3387_IR_d14_CLN	85	1	CASSPTGWGAETLYF	0.00119132
3387_IR_d14_CLN	86	1	CASSSDRGYEQYF	0.00119132
3387_IR_d14_CLN	87	1	CASGDSWGGYEQYF	0.00118681
3387_IR_d14_CLN	88	1	CASSRDRGNEQYF	0.00118455
3387_IR_d14_CLN	89	1	CASLTGYEQYF	0.00118455
3387_IR_d14_CLN	90	1	CASNPGQGYEQYF	0.00118004
3387_IR_d14_CLN	91	1	CASSLYDTYNNQAPLF	0.00118004
3387_IR_d14_CLN	92	1	CASSWDRGWEQYF	0.00117778
3387_IR_d14_CLN	93	1	CASSFGLLYEQYF	0.00117778
3387_IR_d14_CLN	94	1	CASSFEVEQYF	0.00117778
3387_IR_d14_CLN	95	1	CASSQGGYEQYF	0.00117553
3387_IR_d14_CLN	96	1	CASSQDLEYAEQFF	0.00117553
3387_IR_d14_CLN	97	1	CASSRGGRVEQYF	0.00117327
3387_IR_d14_CLN	98	1	CASSSGQSSYEQYF	0.00116199
3387_IR_d14_CLN	99	1	CASSQAPGGYEQYF	0.00116199
3387_IR_d14_CLN	100	1	CASSHETGYEQYF	0.00115973
3388_IR_d14_BrM	1	12	CASSPGTGGYEQYF	0.365819
3388_IR_d14_BrM	2	1	CTCSSRDWAYEQYF	0.0280212
3388_IR_d14_BrM	3	2	CGAITYNNQAPLF	0.0219726
3388_IR_d14_BrM	4	2	CASSPTGGSSYEQYF	0.0174053
3388_IR_d14_BrM	5	1	CASRQGGEQYF	0.0104308
3388_IR_d14_BrM	6	1	CASSTGLGGYEQYF	0.00938156
3388_IR_d14_BrM	7	1	CASSQGVEQYF	0.00814714
3388_IR_d14_BrM	8	1	CASSPGTGGNQAPLF	0.00808542
3388_IR_d14_BrM	9	1	CASSPGLSSYEQYF	0.00796198
3388_IR_d14_BrM	10	1	CASGDNLGVYEQYF	0.00722133
3388_IR_d14_BrM	11	1	CASSPDSGNTLYF	0.00648068
3388_IR_d14_BrM	12	1	CASSRQGRAPLF	0.00648068
3388_IR_d14_BrM	13	1	CASSQVGQNYEQYF	0.00611036
3388_IR_d14_BrM	14	2	CASSPGLGGREQYF	0.00561659
3388_IR_d14_BrM	15	1	CTCSAGGTDNQAPLF	0.00536971
3388_IR_d14_BrM	16	1	CTCSADLGKTLYF	0.00530799
3388_IR_d14_BrM	17	1	CASSFGNTLYF	0.00530799
3388_IR_d14_BrM	18	1	CASSIQGNEQYF	0.00512282
3388_IR_d14_BrM	19	1	IHLTALSQNTLYF	0.00499938
3388_IR_d14_BrM	20	1	CASSPYWGNYAEQFF	0.00499938
3388_IR_d14_BrM	21	1	CASSLSVYEQYF	0.00499938
3388_IR_d14_BrM	22	1	CASGDHRGHSDYTF	0.00493766
3388_IR_d14_BrM	23	1	CASSSPYEQYF	0.00487594
3388_IR_d14_BrM	24	1	CAWSPQNYEQYF	0.00487594
3388_IR_d14_BrM	25	2	CASSFNNQAPLF	0.0047525
3388_IR_d14_BrM	26	1	CTCSASWGKDETLYF	0.00469078
3388_IR_d14_BrM	27	1	CASGVLYEQYF	0.00438218
3388_IR_d14_BrM	28	1	CASSLTGGFNEQYF	0.00425873
3388_IR_d14_BrM	29	1	CASSTGHEQYF	0.00425873
3388_IR_d14_BrM	30	2	CGAREAGYAEQFF	0.00419701
3388_IR_d14_BrM	31	1	CASGLGGREQYF	0.00401185
3388_IR_d14_BrM	32	1	CASGAGGYEQYF	0.00401185
3388_IR_d14_BrM	33	1	CASSRDRDSYEQYF	0.00401185
3388_IR_d14_BrM	34	1	CAWTDRGYEQYF	0.00395013
3388_IR_d14_BrM	35	1	CASSQTINSDYTF	0.00395013
3388_IR_d14_BrM	36	1	CASSQGLGVKYEQYF	0.00395013
3388_IR_d14_BrM	37	1	CASSPGTISNERLFF	0.00395013
3388_IR_d14_BrM	38	1	CASGPGQGYEQYF	0.00395013
3388_IR_d14_BrM	39	1	CASSLKGDGNTLYF	0.00382669
3388_IR_d14_BrM	40	1	CASRGTGSAETLYF	0.00382669
3388_IR_d14_BrM	41	1	CASGDALGSSYEQYF	0.00382669
3388_IR_d14_BrM	42	1	CASSWTGGGLEQYF	0.00370325
3388_IR_d14_BrM	43	1	CASSLRCSDYTF	0.00370325
3388_IR_d14_BrM	44	1	CASSGSGPTNERLFF	0.0035798
3388_IR_d14_BrM	45	1	CASSLDGSYEQYF	0.0035798
3388_IR_d14_BrM	46	1	CASSLLGGYEQYF	0.0035798
3388_IR_d14_BrM	47	1	CASSLRGALAETLYF	0.0035798
3388_IR_d14_BrM	48	1	CASGDAGTGEYEQYF	0.00351808
3388_IR_d14_BrM	49	1	CASSQDYWGGAYEQYF	0.00351808
3388_IR_d14_BrM	50	1	CASSPGQGGEQYF	0.00351808
3388_IR_d14_BrM	51	1	CASGDELGGDTQYF	0.00351808
3388_IR_d14_BrM	52	1	CASSIRAFSNERLFF	0.00339464
3388_IR_d14_BrM	53	1	CASSLGQGNQAPLF	0.00333292
3388_IR_d14_BrM	54	1	CASPGTKSSGNTLYF	0.00333292
3388_IR_d14_BrM	55	1	CASSYDWGAYEQYF	0.0032712
3388_IR_d14_BrM	56	1	CASSLSRGANERLFF	0.00320948
3388_IR_d14_BrM	57	1	CASSQDELGGFYEQYF	0.00320948
3388_IR_d14_BrM	58	1	CASRGDSEDTQYF	0.00314776
3388_IR_d14_BrM	59	1	CASSYGTGDNYAEQFF	0.00308604
3388_IR_d14_BrM	60	1	CASGEGTAKNSGNTLYF	0.00308604
3388_IR_d14_BrM	61	1	CASSLSGTGGSEQFF	0.00302432
3388_IR_d14_BrM	62	1	CASSSRQGEGTLYF	0.00290088
3388_IR_d14_BrM	63	1	CASGDAGTGEGNTLYF	0.00290088
3388_IR_d14_BrM	64	1	CASSPQGADSYEQYF	0.00290088
3388_IR_d14_BrM	65	1	CASSSTGGYAEQFF	0.00290088
3388_IR_d14_BrM	66	1	CASTDMYEQYF	0.00283916
3388_IR_d14_BrM	67	1	CASSDAQGRNSDYTF	0.00283916
3388_IR_d14_BrM	68	1	CASGGGQKQAPLF	0.00277743
3388_IR_d14_BrM	69	1	CTCSAGQGKKDTQYF	0.00277743
3388_IR_d14_BrM	70	1	CAWSLRGANERLFF	0.00277743
3388_IR_d14_BrM	71	1	CASSYNEQYF	0.00277743
3388_IR_d14_BrM	72	1	CASSDTGDSYEQYF	0.00271571
3388_IR_d14_BrM	73	1	CASRRTGNTEVFF	0.00265399
3388_IR_d14_BrM	74	1	CASRGVTEVFF	0.00265399
3388_IR_d14_BrM	75	1	CASSTSSYEQYF	0.00259227
3388_IR_d14_BrM	76	1	CASSQGGQGHYEQYF	0.00253055
3388_IR_d14_BrM	77	1	CASSLQGEDSDYTF	0.00246883
3388_IR_d14_BrM	78	1	CASGEGQGYAEQFF	0.00246883
3388_IR_d14_BrM	79	1	CASGYEWTGDYEQYF	0.00240711
3388_IR_d14_BrM	80	1	CASSDCNSGNTLYF	0.00240711
3388_IR_d14_BrM	81	1	CASSHPGQGAREQYF	0.00240711
3388_IR_d14_BrM	82	1	CASSSPGFSGNTLYF	0.00240711
3388_IR_d14_BrM	83	1	CASSLGVEQYF	0.00234539
3388_IR_d14_BrM	84	1	CASSDWGGFAEQFF	0.00234539
3388_IR_d14_BrM	85	1	CASSIWGETYNSPLYF	0.00234539
3388_IR_d14_BrM	86	1	CASSQERSSGNTLYF	0.00234539
3388_IR_d14_BrM	87	1	CASSLRLGGRYAEQFF	0.00228367
3388_IR_d14_BrM	88	2	CASGETVNSPLYF	0.00228367
3388_IR_d14_BrM	89	1	CASGDRSGGRNTLYF	0.00222195
3388_IR_d14_BrM	90	1	CTCSADEGAGNTLYF	0.00222195
3388_IR_d14_BrM	91	1	CTCSADGDWGAGEQYF	0.00216023
3388_IR_d14_BrM	92	1	CTCSNNNQAPLF	0.00216023
3388_IR_d14_BrM	93	1	CTCSALFPLTSYEQYF	0.00216023
3388_IR_d14_BrM	94	1	CASSLKQGTNERLFF	0.00209851
3388_IR_d14_BrM	95	1	CASSISGGAYEQYF	0.00209851
3388_IR_d14_BrM	96	1	CASSDGPSGGSSDYTF	0.00209851
3388_IR_d14_BrM	97	1	CASSPGTGGPDYTF	0.00203679
3388_IR_d14_BrM	98	1	CASSIVQGYEQYF	0.00203679
3388_IR_d14_BrM	99	1	CASSQDGGASYEQYF	0.00203679
3388_IR_d14_BrM	100	2	CASSPGTTSAETLYF	0.00203679
3388_IR_d14_CLN	1	2	CASSPQGDTGQLYF	0.00223401
3388_IR_d14_CLN	2	2	CGAITYNNQAPLF	0.00221167
3388_IR_d14_CLN	3	1	CASRRTGGSSDYTF	0.00157827
3388_IR_d14_CLN	4	3	CASSLTGGSYEQYF	0.0013956
3388_IR_d14_CLN	5	1	CASSLDLGGQEQYF	0.00134435
3388_IR_d14_CLN	6	1	CASSPDRNNQAPLF	0.00112226
3388_IR_d14_CLN	7	1	CASSGDREDSDYTF	0.00111569
3388_IR_d14_CLN	8	1	CASSLSQGALEQYF	0.00111175
3388_IR_d14_CLN	9	1	CASSLFQGGAETLYF	0.00108941
3388_IR_d14_CLN	10	1	CASSQEGGYEQYF	0.00108153
3388_IR_d14_CLN	11	2	CASGDWGYEQYF	0.00106181
3388_IR_d14_CLN	12	1	CASSSSGSSGNTLYF	0.00103553
3388_IR_d14_CLN	13	4	CASSFSYEQYF	0.00103422
3388_IR_d14_CLN	14	1	CASSPQGNTGQLYF	0.00103422
3388_IR_d14_CLN	15	1	CASSSLYEQYF	0.00102239
3388_IR_d14_CLN	16	1	CASSLTGGECEQYF	0.00101976
3388_IR_d14_CLN	17	1	CASSSGQTYEQYF	0.00100268
3388_IR_d14_CLN	18	1	CASSQDGTGAYEQYF	0.000990851
3388_IR_d14_CLN	19	2	CASSFNNQAPLF	0.00098428
3388_IR_d14_CLN	20	1	CASSPTVSNERLFF	0.000980338
3388_IR_d14_CLN	21	1	CASSPGTTNNQAPLF	0.000968511
3388_IR_d14_CLN	22	1	CASSPRDTYEQYF	0.000954056
3388_IR_d14_CLN	23	1	CASSSPGQGYEQYF	0.000954056
3388_IR_d14_CLN	24	1	CASSLALYEQYF	0.000946171
3388_IR_d14_CLN	25	1	CASSLGVDEQYF	0.00093303
3388_IR_d14_CLN	26	1	CASSLQGSNERLFF	0.000930401
3388_IR_d14_CLN	27	1	CASSLYSGNTLYF	0.000929087
3388_IR_d14_CLN	28	1	CASSLDGRDYEQYF	0.000921202
3388_IR_d14_CLN	29	1	CTCSADHEQYF	0.000915946
3388_IR_d14_CLN	30	1	CASSPRTGKDEQYF	0.000912003
3388_IR_d14_CLN	31	2	CGAREAGYAEQFF	0.000906747
3388_IR_d14_CLN	32	12	CASSPGTGGYEQYF	0.000905433
3388_IR_d14_CLN	33	2	CASSRQISNERLFF	0.000904119
3388_IR_d14_CLN	34	1	CASSLAGVSYEQYF	0.000897548
3388_IR_d14_CLN	35	1	CASSLGGSEQYF	0.000897548
3388_IR_d14_CLN	36	1	CASSTDRGSSYEQYF	0.000897548
3388_IR_d14_CLN	37	1	CASSPTGGNGEQYF	0.000897548
3388_IR_d14_CLN	38	2	CASSLRGYEQYF	0.00089492
3388_IR_d14_CLN	39	1	CASSIGARGERLFF	0.000888349
3388_IR_d14_CLN	40	1	CASSLTRGSSDYTF	0.000885721
3388_IR_d14_CLN	41	1	CASSWQENTEVFF	0.00087915
3388_IR_d14_CLN	42	1	CASSLRQNTGQLYF	0.000868637
3388_IR_d14_CLN	43	1	CASSSGTDAEQFF	0.000864695
3388_IR_d14_CLN	44	4	CASSRDNYEQYF	0.000858124
3388_IR_d14_CLN	45	1	CASSLRVNQAPLF	0.000858124
3388_IR_d14_CLN	46	2	CASSLDWGSSYEQYF	0.00085681
3388_IR_d14_CLN	47	1	CASSWDGNNQAPLF	0.000851554
3388_IR_d14_CLN	48	1	CASSLQDTQYF	0.000846297
3388_IR_d14_CLN	49	1	CASSFSQEGNSDYTF	0.000829214
3388_IR_d14_CLN	50	1	CTCSADEQYF	0.000826585
3388_IR_d14_CLN	51	1	CASSQEDWEYEQYF	0.000825271
3388_IR_d14_CLN	52	1	CASSNSPGTGAGNTLYF	0.000822643
3388_IR_d14_CLN	53	1	CASSSGQGNTGQLYF	0.000814758
3388_IR_d14_CLN	54	1	CASSFGTGSAEQFF	0.000806873
3388_IR_d14_CLN	55	1	CASSRPGGYEQYF	0.000804245
3388_IR_d14_CLN	56	1	CTCSAGQYEQYF	0.000801617
3388_IR_d14_CLN	57	1	CASSLFGASSYEQYF	0.000800303
3388_IR_d14_CLN	58	1	CASSLTGFSYEQYF	0.000793732
3388_IR_d14_CLN	59	1	CASSPTGSSYEQYF	0.000793732
3388_IR_d14_CLN	60	1	CTCSAHGSYEQYF	0.000791104
3388_IR_d14_CLN	61	2	CASSPTGGALEQYF	0.000791104
3388_IR_d14_CLN	62	1	CASSSNTGQLYF	0.00078979
3388_IR_d14_CLN	63	1	CASGDWGGSYEQYF	0.000784533
3388_IR_d14_CLN	64	1	CASSPDRISNERLFF	0.000784533
3388_IR_d14_CLN	65	1	CASRGDSYEQYF	0.000783219
3388_IR_d14_CLN	66	1	CASSLTGEEQYF	0.000781905
3388_IR_d14_CLN	67	1	CGAPTGVEQYF	0.000780591
3388_IR_d14_CLN	68	1	CASRDWGVYEQYF	0.000780591
3388_IR_d14_CLN	69	1	CASSSGYSGNTLYF	0.000780591
3388_IR_d14_CLN	70	1	CSSSPRQGDSDYTF	0.000775334
3388_IR_d14_CLN	71	1	CASSSGGGNSDYTF	0.00077402
3388_IR_d14_CLN	72	2	CASSPTGGSSYEQYF	0.000768764
3388_IR_d14_CLN	73	1	CASARGNYEQYF	0.00076745
3388_IR_d14_CLN	74	1	CASSLGQSYEQYF	0.000763507
3388_IR_d14_CLN	75	1	CTCSAGGGYEQYF	0.000762193
3388_IR_d14_CLN	76	1	CARTGSNERLFF	0.000762193
3388_IR_d14_CLN	77	1	CASSGGTAISNERLFF	0.000760879
3388_IR_d14_CLN	78	1	CASSGTGGAGSDYTF	0.000759565
3388_IR_d14_CLN	79	1	CASSFWDNSYEQYF	0.000756937
3388_IR_d14_CLN	80	1	CASSQTQTGYEQYF	0.000756937
3388_IR_d14_CLN	81	1	CASSSTGGLYEQYF	0.000756937
3388_IR_d14_CLN	82	1	CASSPDRGWNNQAPLF	0.000755622
3388_IR_d14_CLN	83	1	CASSQDPGNTLYF	0.000755622
3388_IR_d14_CLN	84	1	CTCSVDTVYEQYF	0.000754308
3388_IR_d14_CLN	85	1	CASSLGVYEQYF	0.000752994
3388_IR_d14_CLN	86	1	CASSLAGPGQLYF	0.000752994
3388_IR_d14_CLN	87	2	CASSLGQNQAPLF	0.000750366
3388_IR_d14_CLN	88	1	CASSRDRGGYEQYF	0.000749052
3388_IR_d14_CLN	89	1	CASSKDWGEGAETLYF	0.000747738
3388_IR_d14_CLN	90	1	CASGVPGQNNQAPLF	0.000747738
3388_IR_d14_CLN	91	1	CASSLGGVQDTQYF	0.000746424
3388_IR_d14_CLN	92	1	CASSLEISNERLFF	0.000746424
3388_IR_d14_CLN	93	1	CASSPGTGVSNERLFF	0.000745109
3388_IR_d14_CLN	94	1	CASSLTGGGYEQYF	0.000745109
3388_IR_d14_CLN	95	1	CASSRDRPNERLFF	0.000741167
3388_IR_d14_CLN	96	1	CTCSAVGQDYEQYF	0.000739853
3388_IR_d14_CLN	97	1	CASSPQGVYYAEQFF	0.000739853
3388_IR_d14_CLN	98	1	CASSSRRDEDEQYF	0.000738539
3388_IR_d14_CLN	99	1	CGARTGVGYEQYF	0.000737225
3388_IR_d14_CLN	100	1	CASSHHRGAYEQYF	0.000735911
3392_K_d14_BrM	1	1	CASSWTFNQAPLF	0.0759512
3392_K_d14_BrM	2	1	CASRPGLIAETLYF	0.0675395
3392_K_d14_BrM	3	2	CASSKYEQYF	0.0491032
3392_K_d14_BrM	4	1	CASSRDRNSDYTF	0.0272491
3392_K_d14_BrM	5	1	CARGGTGCSDYTF	0.0244527
3392_K_d14_BrM	6	1	CASSLGLGGWEQYF	0.0182922
3392_K_d14_BrM	7	1	CASSLLVSNERLFF	0.0164223
3392_K_d14_BrM	8	1	CASSTGVISNERLFF	0.0157416
3392_K_d14_BrM	9	2	CASSPGTTSAETLYF	0.014479
3392_K_d14_BrM	10	2	CAWSLVGDGNTLYF	0.00982685
3392_K_d14_BrM	11	1	CASSRDWGALNQDTQYF	0.00974211
3392_K_d14_BrM	12	1	CASRDWGGDNYAEQFF	0.00939468
3392_K_d14_BrM	13	1	CTCSAAGFEQFF	0.00782137
3392_K_d14_BrM	14	1	CASSLTGLGGNTLYF	0.00778465
3392_K_d14_BrM	15	1	CATGGANTGQLYF	0.00601644
3392_K_d14_BrM	16	1	CASSQEKDNSPLYF	0.00560969
3392_K_d14_BrM	17	1	CAWSLPGQGISNERLFF	0.00533288
3392_K_d14_BrM	18	1	CASSPTISNERLFF	0.00528769
3392_K_d14_BrM	19	1	CASSLYRSGNTLYF	0.00481598
3392_K_d14_BrM	20	1	CASSSPTVSYEQYF	0.00480185
3392_K_d14_BrM	21	1	CASSSLGSQDTQYF	0.00470299
3392_K_d14_BrM	22	3	CASSGYEQYF	0.00446572
3392_K_d14_BrM	23	1	CASRVGAGNTLYF	0.00446572
3392_K_d14_BrM	24	1	CASSPGGGTEVFF	0.00416914
3392_K_d14_BrM	25	1	CASRQISNERLFF	0.00414654
3392_K_d14_BrM	26	1	CASSSRTGDGEQYF	0.00410982
3392_K_d14_BrM	27	1	CAWSLQGAGTEVFF	0.0040957
3392_K_d14_BrM	28	1	CASSSGQGYEQYF	0.00405898
3392_K_d14_BrM	29	1	CASSPLAYEQYF	0.00396012
3392_K_d14_BrM	30	1	CASSIGQPEVFF	0.00383301
3392_K_d14_BrM	31	1	CASSLHDSYEQYF	0.00372567
3392_K_d14_BrM	32	1	CASTTGTGGYEQYF	0.00344886
3392_K_d14_BrM	33	1	CASSYGGSTQYF	0.00342344
3392_K_d14_BrM	34	1	CTCSAPGTGGVTGQLYF	0.00340649
3392_K_d14_BrM	35	2	CASGETVNSPLYF	0.0033726
3392_K_d14_BrM	36	1	CASSPTYNQDTQYF	0.00303082
3392_K_d14_BrM	37	1	CASSFLQGYEQYF	0.00301387
3392_K_d14_BrM	38	1	CASSYRLGGGQLYF	0.00295738
3392_K_d14_BrM	39	1	CASSRQVSNERLFF	0.00295173
3392_K_d14_BrM	40	1	CASGPNEQFF	0.00294608
3392_K_d14_BrM	41	1	CGALGSNERLFF	0.00290653
3392_K_d14_BrM	42	4	CASSLSSYEQYF	0.00286134
3392_K_d14_BrM	43	1	CASSLGRRTEVFF	0.00284439
3392_K_d14_BrM	44	1	CASSLSSLNTGQLYF	0.00268621
3392_K_d14_BrM	45	1	CTCSAEGLGGLEQYF	0.00268339
3392_K_d14_BrM	46	1	CASSRTVRGTEVFF	0.00264384
3392_K_d14_BrM	47	1	CASGEGNTLYF	0.00257888
3392_K_d14_BrM	48	1	CASSRTGGAREQYF	0.0025704
3392_K_d14_BrM	49	1	CASGPTSNSDYTF	0.00255063
3392_K_d14_BrM	50	1	CAWSSGTTNERLFF	0.00248849
3392_K_d14_BrM	51	1	CASSLKIYEQYF	0.0024433
3392_K_d14_BrM	52	1	CASSQDNGGREQYF	0.00227947
3392_K_d14_BrM	53	3	CASSPRSSYEQYF	0.00226534
3392_K_d14_BrM	54	1	CASSIGTGGWEQYF	0.00224557
3392_K_d14_BrM	55	1	CASRRDWGGAEQYF	0.00222015
3392_K_d14_BrM	56	1	CASSISQANTEVFF	0.00218626
3392_K_d14_BrM	57	1	CASMLGGVYEQYF	0.00218626
3392_K_d14_BrM	58	1	CASSQDKAGGFAETLYF	0.00216083
3392_K_d14_BrM	59	2	CAWSLTGDGNTLYF	0.00207892
3392_K_d14_BrM	60	1	CASSRRQGWDTQYF	0.0020535
3392_K_d14_BrM	61	1	CASSDWTGGYEQYF	0.00199136
3392_K_d14_BrM	62	1	CASSITTNTGQLYF	0.00195464
3392_K_d14_BrM	63	1	CASSILGARAEQFF	0.00193769
3392_K_d14_BrM	64	1	CASSLVGNGNTLYF	0.00188685
3392_K_d14_BrM	65	1	CASSINWGDEQYF	0.00184165
3392_K_d14_BrM	66	1	CASGRDWGGTYEQYF	0.001836
3392_K_d14_BrM	67	1	CASSGRSSYEQYF	0.00179928
3392_K_d14_BrM	68	1	CASSPGTSYEQYF	0.00179363
3392_K_d14_BrM	69	1	CATRRVDSDYTF	0.00179081
3392_K_d14_BrM	70	1	CASGDTPARAGNTLYF	0.00177669
3392_K_d14_BrM	71	1	CASSFPGYEQYF	0.00176821
3392_K_d14_BrM	72	1	CASSLDKNTGQLYF	0.00171737
3392_K_d14_BrM	73	1	CASSDPGLGGDEQFF	0.00170607
3392_K_d14_BrM	74	1	CASSFLDWGASYEQYF	0.00167217
3392_K_d14_BrM	75	1	CTCSAGTGGQNTLYF	0.00165523
3392_K_d14_BrM	76	1	CASRGDCYEQYF	0.00163545
3392_K_d14_BrM	77	1	CASSLRGQNTEVFF	0.00162981
3392_K_d14_BrM	78	1	CASRPLGAEQFF	0.00161286
3392_K_d14_BrM	79	1	CASSLTSSYEQYF	0.00157331
3392_K_d14_BrM	80	1	CASSLGLGGLEQYF	0.00152247
3392_K_d14_BrM	81	1	CASRDRDGNTLYF	0.0015027
3392_K_d14_BrM	82	1	CGAPGHPNTEVFF	0.00148575
3392_K_d14_BrM	83	1	CASSDRNTLYF	0.00148575
3392_K_d14_BrM	84	2	CASSLLGGAYEQYF	0.00147728
3392_K_d14_BrM	85	1	CASSLWGLSYEQYF	0.00146033
3392_K_d14_BrM	86	12	CASSPGTGGYEQYF	0.00142643
3392_K_d14_BrM	87	3	CASSLSRYEQYF	0.00141796
3392_K_d14_BrM	88	1	CASSLWTGDEQYF	0.00139819
3392_K_d14_BrM	89	1	CASSLNRGQGQNTLYF	0.00139254
3392_K_d14_BrM	90	1	CASSPRDWGTYEQYF	0.00138971
3392_K_d14_BrM	91	1	CASSLGDRGAEQFF	0.00136429
3392_K_d14_BrM	92	1	CTCSAHRGRSNQAPLF	0.00136147
3392_K_d14_BrM	93	1	CASSLPGRSYEQYF	0.00134734
3392_K_d14_BrM	94	1	CASSFRVGNQAPLF	0.0013304
3392_K_d14_BrM	95	1	CASSHNTGQLYF	0.00131345
3392_K_d14_BrM	96	2	CASSFRDRGYEQYF	0.00130497
3392_K_d14_BrM	97	1	CASSLLGGRSYEQYF	0.00128803
3392_K_d14_BrM	98	1	CASSDNNSGNTLYF	0.00127673
3392_K_d14_BrM	99	1	CTCSETGGNQAPLF	0.00127673
3392_K_d14_BrM	100	1	CASSWTGGAREQYF	0.00126825
3392_K_d14_CLN	1	1	CASSPSGLGIYEQYF	0.00361182
3392_K_d14_CLN	2	1	CASSGNSGNTLYF	0.00285638
3392_K_d14_CLN	3	1	CASSPDRDEQYF	0.00285638
3392_K_d14_CLN	4	1	CTCSAGDSDYTF	0.00283403
3392_K_d14_CLN	5	1	CASRDRGTGNTLYF	0.00264628
3392_K_d14_CLN	6	1	CTCSAGTGFSYEQYF	0.00248983
3392_K_d14_CLN	7	1	CASSQSDKNYEQYF	0.00247195
3392_K_d14_CLN	8	1	CASSLPLYEQYF	0.00246748
3392_K_d14_CLN	9	1	CTCSADDRGEQYF	0.00241831
3392_K_d14_CLN	10	1	CASSFTGVGNTLYF	0.00232444
3392_K_d14_CLN	11	1	CASSRGHSYEQYF	0.00223057
3392_K_d14_CLN	12	1	CASSLAPRDGNTLYF	0.00222163
3392_K_d14_CLN	13	1	CGARDEDTSYEQYF	0.00220375
3392_K_d14_CLN	14	1	CGASNSGEQYF	0.00219928
3392_K_d14_CLN	15	1	CASSLDDSYNQAPLF	0.0021814
3392_K_d14_CLN	16	1	CSSSQPGHTNSDYTF	0.00214563
3392_K_d14_CLN	17	1	CASGDAGTDSYEQYF	0.00211881
3392_K_d14_CLN	18	1	CASSLDRYEQYF	0.00206517
3392_K_d14_CLN	19	4	CASSLDKYEQYF	0.00205176
3392_K_d14_CLN	20	1	CASSLRDSSYEQYF	0.00204729
3392_K_d14_CLN	21	1	CASGEDTYEQYF	0.00203835
3392_K_d14_CLN	22	1	CASSWDNYEQYF	0.00200706
3392_K_d14_CLN	23	2	CASSFRDRGYEQYF	0.00200706
3392_K_d14_CLN	24	4	CASSPDRYEQYF	0.00195342
3392_K_d14_CLN	25	1	CASSQDRGYEQYF	0.00194448
3392_K_d14_CLN	26	1	CASSLDRGGYNNQAPLF	0.00194001
3392_K_d14_CLN	27	1	CASSQAPNSDYTF	0.00193107
3392_K_d14_CLN	28	1	CASSLEESYEQYF	0.00192213
3392_K_d14_CLN	29	1	CASTGGEEQYF	0.00189084
3392_K_d14_CLN	30	1	CASSRLGGRGEQYF	0.00188637
3392_K_d14_CLN	31	1	CASSLALWGGSYEQYF	0.00188637
3392_K_d14_CLN	32	1	CASGGTRSSYEQYF	0.00186849
3392_K_d14_CLN	33	1	CASSPIEQYF	0.00186402
3392_K_d14_CLN	34	1	CASSFPGTGGSYEQYF	0.00185955
3392_K_d14_CLN	35	1	CASSFQGGEQYF	0.00185508
3392_K_d14_CLN	36	1	CASSQDWDWGVEQYF	0.00185061
3392_K_d14_CLN	37	1	CASSLRQGVSNERLFF	0.00184614
3392_K_d14_CLN	38	1	CASSQRTPNSDYTF	0.0018372
3392_K_d14_CLN	39	1	CASSQGDGYEQYF	0.0018372
3392_K_d14_CLN	40	1	CASSSSDRDEQYF	0.00182826
3392_K_d14_CLN	41	1	CASGDATGYEQYF	0.00182379
3392_K_d14_CLN	42	1	CASSRTGSYEQYF	0.00181932
3392_K_d14_CLN	43	1	CASSRDRGYEQYF	0.00181485
3392_K_d14_CLN	44	1	CASGEDRAGNTLYF	0.00181485
3392_K_d14_CLN	45	1	CASSPTGSGNTLYF	0.00181038
3392_K_d14_CLN	46	1	CASSPRDEQYF	0.00181038
3392_K_d14_CLN	47	1	CASSRGTGDEQYF	0.00180591
3392_K_d14_CLN	48	1	CASSLGQGMANSDYTF	0.00180591
3392_K_d14_CLN	49	1	CAWSLSYEQYF	0.00179697
3392_K_d14_CLN	50	1	CTCSARWGSSYEQYF	0.00178803
3392_K_d14_CLN	51	1	CASSWGQTDYTF	0.00178356
3392_K_d14_CLN	52	1	CASSDASLHWGGNEQYF	0.00176568
3392_K_d14_CLN	53	1	CASRTGGEQYF	0.00175227
3392_K_d14_CLN	54	1	CASSVATGGREQYF	0.00175227
3392_K_d14_CLN	55	1	CTCSAGQGKDERLFF	0.00175227
3392_K_d14_CLN	56	1	CASSSGQVVNQAPLF	0.0017478
3392_K_d14_CLN	57	1	CASSPQGAGEQYF	0.0017478
3392_K_d14_CLN	58	1	CASRMTGGNSGNTLYF	0.00172545
3392_K_d14_CLN	59	1	CASSPPTGDSGNTLYF	0.00172098
3392_K_d14_CLN	60	2	CASSRTGGYEQYF	0.00172098
3392_K_d14_CLN	61	1	CASSDGDRGDEQYF	0.0017031
3392_K_d14_CLN	62	1	CASSLAGVSNERLFF	0.00169416
3392_K_d14_CLN	63	1	CAWSLPDSYEQYF	0.00169416
3392_K_d14_CLN	64	1	CASSRDSANSDYTF	0.00168969
3392_K_d14_CLN	65	1	CASSLEGNQDTQYF	0.00168969
3392_K_d14_CLN	66	1	CASSDAQGANERLFF	0.00168522
3392_K_d14_CLN	67	1	CASSQEPGGAREQYF	0.00168075
3392_K_d14_CLN	68	1	CASRFRDWVSYEQYF	0.00168075
3392_K_d14_CLN	69	3	CASSSSYEQYF	0.00167628
3392_K_d14_CLN	70	1	CASSPGQPNERLFF	0.00167628
3392_K_d14_CLN	71	1	CASSQVTQNNQAPLF	0.00167181
3392_K_d14_CLN	72	1	CGARDWGLYEQYF	0.00167181
3392_K_d14_CLN	73	1	CASSQMTGGREQYF	0.00166287
3392_K_d14_CLN	74	1	CASGDIGDEQYF	0.00166287
3392_K_d14_CLN	75	1	CASSRYEQYF	0.00165393
3392_K_d14_CLN	76	2	CASSLESSYEQYF	0.00164946
3392_K_d14_CLN	77	1	CASSLGNNNQAPLF	0.00164946
3392_K_d14_CLN	78	1	CTCSADLEFANSDYTF	0.00164946
3392_K_d14_CLN	79	1	CASSRDQNYEQYF	0.00164499
3392_K_d14_CLN	80	1	CASSDRLGGGEQYF	0.00164499
3392_K_d14_CLN	81	1	CASSKDNQAPLF	0.00164052
3392_K_d14_CLN	82	1	CASSQDRGGGEQYF	0.00162711
3392_K_d14_CLN	83	1	CASSSGGERLFF	0.00162264
3392_K_d14_CLN	84	1	CASSLTNNQAPLF	0.00162264
3392_K_d14_CLN	85	1	CASGDRGRGNQAPLF	0.00162264
3392_K_d14_CLN	86	1	CASSQDGGREQYF	0.00161817
3392_K_d14_CLN	87	1	CASSYWGSYEQYF	0.0016137
3392_K_d14_CLN	88	1	CASGDAGSDYTF	0.00160923
3392_K_d14_CLN	89	1	CASSLSRANSDYTF	0.00160029
3392_K_d14_CLN	90	1	CASSPDRGQYF	0.00158241
3392_K_d14_CLN	91	1	CASSHLQGAVNQAPLF	0.00158241
3392_K_d14_CLN	92	1	CASGLGGGERLFF	0.00157794
3392_K_d14_CLN	93	1	CASSPGLVAGQLYF	0.00157794
3392_K_d14_CLN	94	1	CASSLGANSYEQYF	0.00156006
3392_K_d14_CLN	95	1	CASSDRDRTTGQLYF	0.00155559
3392_K_d14_CLN	96	1	CASSLDWGEQYF	0.00155559
3392_K_d14_CLN	97	1	CASSRTGNTGQLYF	0.00155559
3392_K_d14_CLN	98	1	CASSIPQGYVSNERLFF	0.00155112
3392_K_d14_CLN	99	1	CASSPRGTNERLFF	0.00155112
3392_K_d14_CLN	100	1	CASSWDRAGNTLYF	0.00155112
3394_K_d14_BrM	1	1	CASSQDRQALSNERLFF	0.0725072
3394_K_d14_BrM	2	2	CASSFGYEQYF	0.054695
3394_K_d14_BrM	3	1	CASSYLGGQEQYF	0.0442268
3394_K_d14_BrM	4	2	CASRGTGVGSYEQYF	0.0257573
3394_K_d14_BrM	5	1	CASSWTGGEQYF	0.0242359
3394_K_d14_BrM	6	1	CASSSVQDSYEQYF	0.0192772
3394_K_d14_BrM	7	1	CASGDAPGGGTGQLYF	0.0190519
3394_K_d14_BrM	8	1	CASSAGTGGDTQYF	0.0128348
3394_K_d14_BrM	9	1	CASSIWRTNERLFF	0.0107124
3394_K_d14_BrM	10	1	CTCSADRGQNTLYF	0.0102303
3394_K_d14_BrM	11	2	CAWSLVGANTEVFF	0.00990471
3394_K_d14_BrM	12	1	CASSLRRGEVFF	0.00775097
3394_K_d14_BrM	13	1	CGARDIYEQYF	0.00735653
3394_K_d14_BrM	14	1	CASSPGLGVYAEQFF	0.00657392
3394_K_d14_BrM	15	1	CASSTFGGWDERLFF	0.00609183
3394_K_d14_BrM	16	1	CASNGENNQAPLF	0.00569114
3394_K_d14_BrM	17	1	CASSLTGGPYEQYF	0.00535305
3394_K_d14_BrM	18	1	CASGDRDRANERLFF	0.00511514
3394_K_d14_BrM	19	1	CASSPQGGEQYF	0.00473322
3394_K_d14_BrM	20	1	CTCSADLQAPLF	0.00435131
3394_K_d14_BrM	21	1	CASSIASNSPLYF	0.00423861
3394_K_d14_BrM	22	1	CASSRQGASYEQYF	0.00415096
3394_K_d14_BrM	23	1	CAWGDWGEAEQFF	0.00412592
3394_K_d14_BrM	24	2	CASSLLGGAYEQYF	0.00402574
3394_K_d14_BrM	25	1	CASSWTGPNERLFF	0.00393809
3394_K_d14_BrM	26	1	CASSFGGGDTQYF	0.00388801
3394_K_d14_BrM	27	1	CASSAGDYAEQFF	0.0038254
3394_K_d14_BrM	28	1	CASKPTGGYEQYF	0.00380661
3394_K_d14_BrM	29	1	CASGERGRTNERLFF	0.00371896
3394_K_d14_BrM	30	1	CGAKQGDSDYTF	0.00370018
3394_K_d14_BrM	31	1	CASSQGSYEQYF	0.00348731
3394_K_d14_BrM	32	1	CASSSTANSDYTF	0.00343096
3394_K_d14_BrM	33	1	CASSRTWGNQDTQYF	0.00340592
3394_K_d14_BrM	34	1	CASSLAGLDTEVFF	0.0033934
3394_K_d14_BrM	35	1	CASSSRGQAPLF	0.00336835
3394_K_d14_BrM	36	2	CASSLTGGSDYTF	0.00329948
3394_K_d14_BrM	37	1	CASSQERDWVEQYF	0.00316174
3394_K_d14_BrM	38	1	CASSLEQGATEVFF	0.00311166
3394_K_d14_BrM	39	1	CASSIEGAEQFF	0.00307409
3394_K_d14_BrM	40	1	CASSLETGYYEQYF	0.00297392
3394_K_d14_BrM	41	1	CASSFTGVEQYF	0.00293635
3394_K_d14_BrM	42	1	CASSPRQGVSNERLFF	0.00293009
3394_K_d14_BrM	43	1	CTCSADRIEDEQYF	0.0028174
3394_K_d14_BrM	44	1	CASSRTGGSYEQYF	0.00281113
3394_K_d14_BrM	45	1	CASSFRRRANERLFF	0.00277983
3394_K_d14_BrM	46	1	CASSQERISNERLFF	0.00266087
3394_K_d14_BrM	47	1	CASRRGPGNTLYF	0.00264209
3394_K_d14_BrM	48	1	CASRQNSGNTLYF	0.00262331
3394_K_d14_BrM	49	1	CASSWDTSQNTLYF	0.00253566
3394_K_d14_BrM	50	1	CASSPGPFLALTD	0.00252313
3394_K_d14_BrM	51	1	CAWSWTGGSSYEQYF	0.00251687
3394_K_d14_BrM	52	1	CASSLSTGGAGEQYF	0.00250435
3394_K_d14_BrM	53	1	CASSLGLSSYEQYF	0.00246053
3394_K_d14_BrM	54	1	CASSRGEQYF	0.00243548
3394_K_d14_BrM	55	1	CASSVALPGHSNERLFF	0.00243548
3394_K_d14_BrM	56	1	CGANRGTDYEQYF	0.00242922
3394_K_d14_BrM	57	1	CASSLAQGIQAPLF	0.00239166
3394_K_d14_BrM	58	1	CTCSAGLSNERLFF	0.00239166
3394_K_d14_BrM	59	1	CASSQASGTGVYEQYF	0.00226018
3394_K_d14_BrM	60	1	CAWSPPVYEQYF	0.00224766
3394_K_d14_BrM	61	1	CASSGDNSGNTLYF	0.00224766
3394_K_d14_BrM	62	1	CASSGGGNTGQLYF	0.00222261
3394_K_d14_BrM	63	1	CASSWDRVYEQYF	0.00220383
3394_K_d14_BrM	64	1	CASSYAGTFYEQYF	0.00218505
3394_K_d14_BrM	65	1	CASSPPAGGAEQYF	0.00213496
3394_K_d14_BrM	66	1	CASSHLGSYEQYF	0.00213496
3394_K_d14_BrM	67	1	CASRAGTGTEQYF	0.00213496
3394_K_d14_BrM	68	1	CTCSADKINERLFF	0.00210992
3394_K_d14_BrM	69	1	CASSLRLGGRDTQYF	0.00210366
3394_K_d14_BrM	70	1	CASSPGLGPYEQYF	0.00209739
3394_K_d14_BrM	71	1	CASSQGLSYEQYF	0.00207861
3394_K_d14_BrM	72	3	CASSPTGGYEQYF	0.00207861
3394_K_d14_BrM	73	1	CASSSGQGGYEQYF	0.00207861
3394_K_d14_BrM	74	1	CASSDGQGANQAPLF	0.00207235
3394_K_d14_BrM	75	1	CASGDRGQDQAPLF	0.00206609
3394_K_d14_BrM	76	1	CASSLRQHEQYF	0.00204731
3394_K_d14_BrM	77	1	CASSLDWGDTGQLYF	0.00204105
3394_K_d14_BrM	78	1	CASSLDQVSYEQYF	0.00204105
3394_K_d14_BrM	79	1	CASSDGTTYEQYF	0.00204105
3394_K_d14_BrM	80	1	CASSGLYEQYF	0.00203479
3394_K_d14_BrM	81	1	CASSPGIEQYF	0.00202852
3394_K_d14_BrM	82	1	CASSVRHSGNTLYF	0.00202852
3394_K_d14_BrM	83	1	CASSDRGDNQAPLF	0.00202226
3394_K_d14_BrM	84	1	CASSFRGDGNTLYF	0.00202226
3394_K_d14_BrM	85	1	CASSLGVGYEQYF	0.002016
3394_K_d14_BrM	86	1	CASRRTYEQYF	0.00200348
3394_K_d14_BrM	87	1	CASSVYAEQFF	0.00199722
3394_K_d14_BrM	88	1	CASGDVGAGDTQYF	0.00197218
3394_K_d14_BrM	89	1	CTCRAGLGTGQLYF	0.00194713
3394_K_d14_BrM	90	1	CASVPRLGSYEQYF	0.00194087
3394_K_d14_BrM	91	1	CTCSAVGGSSYEQYF	0.00192835
3394_K_d14_BrM	92	1	CASSPGNNNQAPLF	0.00189705
3394_K_d14_BrM	93	1	CASSLQGGEQYF	0.00189705
3394_K_d14_BrM	94	2	CASGDWGYEQYF	0.00189079
3394_K_d14_BrM	95	2	CASSLGNYEQYF	0.00189079
3394_K_d14_BrM	96	1	CASSGLGGSSYEQYF	0.00188452
3394_K_d14_BrM	97	1	CASSLEFLNERLFF	0.00187826
3394_K_d14_BrM	98	1	CASSLSGGASYEQYF	0.001872
3394_K_d14_BrM	99	1	CASGGGGHYEQYF	0.00186574
3394_K_d14_BrM	100	1	CASSDRRGRREQYF	0.00186574
3394_K_d14_CLN	1	1	CASSSPGAEQYF	0.00163814
3394_K_d14_CLN	2	1	CASSPEGEQYF	0.00133247
3394_K_d14_CLN	3	1	CGAGDPNNQAPLF	0.00110233
3394_K_d14_CLN	4	1	CASSIQYEQYF	0.00103446
3394_K_d14_CLN	5	1	CASSQVPTASYEQYF	0.000875133
3394_K_d14_CLN	6	1	CTCSADDWVEQYF	0.00085802
3394_K_d14_CLN	7	12	CASSPGTGGYEQYF	0.000851528
3394_K_d14_CLN	8	5	CASSLGQYEQYF	0.000773634
3394_K_d14_CLN	9	6	CASSLGTGGYEQYF	0.000730556
3394_K_d14_CLN	10	3	CASSLQGEQYF	0.00064263
3394_K_d14_CLN	11	5	CASSLGYEQYF	0.000600142
3394_K_d14_CLN	12	1	CASSIEGYEQYF	0.000598371
3394_K_d14_CLN	13	5	CASSLDWGGYEQYF	0.000585979
3394_K_d14_CLN	14	1	CASSLKTGSEVFF	0.000581258
3394_K_d14_CLN	15	1	CASSDGQNFSNERLFF	0.000565915
3394_K_d14_CLN	16	1	CASSLQGDTGQLYF	0.000558244
3394_K_d14_CLN	17	2	CASSLTGGSDYTF	0.000545261
3394_K_d14_CLN	18	2	CASRGTGVGSYEQYF	0.000534049
3394_K_d14_CLN	19	5	CASSLTGGYEQYF	0.000531099
3394_K_d14_CLN	20	1	CASSLDWGYEQYF	0.000515166
3394_K_d14_CLN	21	4	CASSLGGNSDYTF	0.000511035
3394_K_d14_CLN	22	3	CASSLGGSGNTLYF	0.000505724
3394_K_d14_CLN	23	1	CASSLPVTGQLYF	0.000495692
3394_K_d14_CLN	24	1	CASSLEGQYEQYF	0.000493922
3394_K_d14_CLN	25	2	CASSQRTGDSYEQYF	0.000488021
3394_K_d14_CLN	26	1	CASSPTGDEQYF	0.00048448
3394_K_d14_CLN	27	2	CASSLGGEQYF	0.00048153
3394_K_d14_CLN	28	8	CASSLDSYEQYF	0.000478579
3394_K_d14_CLN	29	1	CASRKDGNTLYF	0.000469727
3394_K_d14_CLN	30	1	CASSLEGVDTEVFF	0.000458515
3394_K_d14_CLN	31	1	CASSSRDSYEQYF	0.000444943
3394_K_d14_CLN	32	1	CASSPTTGSSYEQYF	0.000440812
3394_K_d14_CLN	33	1	CASSFDNYEQYF	0.000438452
3394_K_d14_CLN	34	3	CASGDAGYEQYF	0.000426649
3394_K_d14_CLN	35	1	CASSGQNTGQLYF	0.000421928
3394_K_d14_CLN	36	2	CASSPGQSSYEQYF	0.000408356
3394_K_d14_CLN	37	3	CASSRDNQAPLF	0.000404225
3394_K_d14_CLN	38	4	CASSRDNYEQYF	0.000395374
3394_K_d14_CLN	39	1	CASGRDFQDTQYF	0.000394783
3394_K_d14_CLN	40	2	CASSRTGGYEQYF	0.000394193
3394_K_d14_CLN	41	3	CASSQDWGGYEQYF	0.000393603
3394_K_d14_CLN	42	1	CASSLTETEVFF	0.000390653
3394_K_d14_CLN	43	1	CASSQQGYEQYF	0.000388882
3394_K_d14_CLN	44	1	CASSLATGGNTGQLYF	0.000386522
3394_K_d14_CLN	45	1	CASSLGQNTLYF	0.000382981
3394_K_d14_CLN	46	3	CASSLDEQYF	0.00037649
3394_K_d14_CLN	47	1	CASGDYEQYF	0.000368819
3394_K_d14_CLN	48	1	CTCSAGTGGYNNQAPLF	0.000365278
3394_K_d14_CLN	49	1	CASSSGGDTEVFF	0.000364688
3394_K_d14_CLN	50	1	CASSMANSGNTLYF	0.000364688
3394_K_d14_CLN	51	2	CASSSRDWGYEQYF	0.000361147
3394_K_d14_CLN	52	1	CASSQEGANSDYTF	0.000358197
3394_K_d14_CLN	53	7	CASSPGQYEQYF	0.000356426
3394_K_d14_CLN	54	4	CASSPGSSYEQYF	0.000354656
3394_K_d14_CLN	55	1	CGARQGATGQLYF	0.000354066
3394_K_d14_CLN	56	1	CASSFPDWGGYEQYF	0.000352296
3394_K_d14_CLN	57	6	CASSPSSYEQYF	0.000352296
3394_K_d14_CLN	58	2	CASSPRDWGYEQYF	0.000352296
3394_K_d14_CLN	59	1	CASSPTANSDYTF	0.000351705
3394_K_d14_CLN	60	4	CASGDAGEQYF	0.000344624
3394_K_d14_CLN	61	2	CASSPGTANSDYTF	0.000316889
3394_K_d14_CLN	62	1	CASRIGDQNTLYF	0.000312168
3394_K_d14_CLN	63	1	CTCSAPGGSGNTLYF	0.000311578
3394_K_d14_CLN	64	2	CASSPGLGYEQYF	0.000310398
3394_K_d14_CLN	65	4	CASSLSYEQYF	0.000309808
3394_K_d14_CLN	66	2	CASSLDWGSYEQYF	0.000306267
3394_K_d14_CLN	67	2	CASSLVDSGNTLYF	0.000304497
3394_K_d14_CLN	68	6	CASSLGEQYF	0.000301546
3394_K_d14_CLN	69	1	CASSDRMEDTQYF	0.000300366
3394_K_d14_CLN	70	1	CASSPGTGVYEQYF	0.000296825
3394_K_d14_CLN	71	1	CASSLDGYEQYF	0.000296235
3394_K_d14_CLN	72	1	CASSQDNYEQYF	0.000295055
3394_K_d14_CLN	73	1	CASSDSSYEQYF	0.000294465
3394_K_d14_CLN	74	1	CASSLGQANTEVFF	0.000294465
3394_K_d14_CLN	75	4	CASSLAGGEQYF	0.000293875
3394_K_d14_CLN	76	2	CASSPGTGAYEQYF	0.000293285
3394_K_d14_CLN	77	1	CASSRDNNERLFF	0.000292694
3394_K_d14_CLN	78	1	CASSLQGAGNTLYF	0.000292694
3394_K_d14_CLN	79	2	CASSDNNNQAPLF	0.000292104
3394_K_d14_CLN	80	1	CASSQDSSYEQYF	0.000290334
3394_K_d14_CLN	81	1	CASSRDWGNTGQLYF	0.000286203
3394_K_d14_CLN	82	4	CASSLQGYEQYF	0.000276761
3394_K_d14_CLN	83	1	CASSRDTYEQYF	0.000276761
3394_K_d14_CLN	84	4	CASSLSSYEQYF	0.000275581
3394_K_d14_CLN	85	3	CASSPSYEQYF	0.000274991
3394_K_d14_CLN	86	1	CASGDKGQGYSDYTF	0.00027027
3394_K_d14_CLN	87	1	CASSDWGSAETLYF	0.0002685
3394_K_d14_CLN	88	1	CTCSAGGSGNTLYF	0.00026732
3394_K_d14_CLN	89	1	CASSLGDWGYEQYF	0.000264959
3394_K_d14_CLN	90	1	CASSWGSSYEQYF	0.000264369
3394_K_d14_CLN	91	3	CASSPGQGYEQYF	0.000264369
3394_K_d14_CLN	92	2	CASSLSSSGNTLYF	0.000263779
3394_K_d14_CLN	93	1	CASSQDGNNQAPLF	0.000262599
3394_K_d14_CLN	94	1	CASSRGYEQYF	0.000262009
3394_K_d14_CLN	95	2	CASSLGQNSDYTF	0.000257878
3394_K_d14_CLN	96	3	CASSLAGYEQYF	0.000257288
3394_K_d14_CLN	97	1	CASSPDRVEQYF	0.000255518
3394_K_d14_CLN	98	1	CASSLQGASAETLYF	0.000254927
3394_K_d14_CLN	99	1	CASSPDTYEQYF	0.000250797
3394_K_d14_CLN	100	5	CASSLGSSYEQYF	0.000250207
3401_K_d14_BrM	1	1	CASSWGQGGGTGQLYF	0.0373194
3401_K_d14_BrM	2	1	CASSQGALQDTQYF	0.026995
3401_K_d14_BrM	3	1	CASSRQGEGAEQFF	0.0216309
3401_K_d14_BrM	4	2	CASSPPSSYEQYF	0.0186472
3401_K_d14_BrM	5	1	CTCSADRGGTGQLYF	0.0112483
3401_K_d14_BrM	6	1	CASSFSRGFDSPLYF	0.011165
3401_K_d14_BrM	7	1	CASSDAGISYEQYF	0.0108363
3401_K_d14_BrM	8	4	CASSLAGGEQYF	0.0104576
3401_K_d14_BrM	9	1	CTCSAGGRDAETLYF	0.00880551
3401_K_d14_BrM	10	1	CASSIGDSYEQYF	0.00851422
3401_K_d14_BrM	11	1	CTCSDGWGNERLFF	0.00796491
3401_K_d14_BrM	12	1	CASSINTYEQYF	0.00746138
3401_K_d14_BrM	13	1	CASSQEGFQDTQYF	0.00732406
3401_K_d14_BrM	14	2	CASSPGTGAGNTLYF	0.00697866
3401_K_d14_BrM	15	1	CASSPSGTPNSDYTF	0.00687463
3401_K_d14_BrM	16	4	CASSLGGNSDYTF	0.00646265
3401_K_d14_BrM	17	1	CASSQEINTGQLYF	0.00623377
3401_K_d14_BrM	18	1	CASSQEGTGEEQYF	0.00610893
3401_K_d14_BrM	19	1	CASSIPRQYEQYF	0.00588005
3401_K_d14_BrM	20	1	CASSDRDIYEQYF	0.00575521
3401_K_d14_BrM	21	1	CASTSEVFF	0.00535572
3401_K_d14_BrM	22	1	CASRQNSDYTF	0.00508939
3401_K_d14_BrM	23	1	CASSWTHNNQAPLF	0.00480225
3401_K_d14_BrM	24	1	CASGDNYEQYF	0.00451095
3401_K_d14_BrM	25	1	CASSIGLGGNYAEQFF	0.00450679
3401_K_d14_BrM	26	1	CASSQETEQYF	0.00444437
3401_K_d14_BrM	27	3	CASSLPGVSYEQYF	0.00442772
3401_K_d14_BrM	28	2	CASSPDRAGNTLYF	0.00440692
3401_K_d14_BrM	29	2	CASGDVGRGGNTLYF	0.00423214
3401_K_d14_BrM	30	2	CASSLFPTGSSYEQYF	0.00421966
3401_K_d14_BrM	31	1	CAWSHQGDGTEVFF	0.00413227
3401_K_d14_BrM	32	1	CASSLGTGGGNTGQLYF	0.00409065
3401_K_d14_BrM	33	1	CASSQEGADQDTQYF	0.00408649
3401_K_d14_BrM	34	1	CASSRDRGLGNTLYF	0.00396997
3401_K_d14_BrM	35	1	CASRTGLNSGNTLYF	0.0038701
3401_K_d14_BrM	36	1	CASSIGTDAEQFF	0.00367451
3401_K_d14_BrM	37	1	CASSRGQAGQLYF	0.00362041
3401_K_d14_BrM	38	1	CASSLWDRVGEQYF	0.00339986
3401_K_d14_BrM	39	1	CTCSADREVFF	0.00334576
3401_K_d14_BrM	40	2	CASSSGLGGLEQYF	0.00333744
3401_K_d14_BrM	41	1	CASSQEGSAETLYF	0.00333328
3401_K_d14_BrM	42	1	CASSLGLGGAETLYF	0.00325421
3401_K_d14_BrM	43	1	CTCSAENLYAEQFF	0.00324589
3401_K_d14_BrM	44	2	CASSQEAVSNERLFF	0.00322924
3401_K_d14_BrM	45	1	CTCSDRVGEQYF	0.00320844
3401_K_d14_BrM	46	1	CASSQEGASEQYF	0.00318763
3401_K_d14_BrM	47	1	CASSHPTGYEQYF	0.0029754
3401_K_d14_BrM	48	1	CASSQEAYEQYF	0.00296708
3401_K_d14_BrM	49	1	CASSLGLSYEQYF	0.00291714
3401_K_d14_BrM	50	2	CGASPGTGGYEQYF	0.00290049
3401_K_d14_BrM	51	1	CASSFNSYNSPLYF	0.00287969
3401_K_d14_BrM	52	1	CASSPDWGVGEQYF	0.00283391
3401_K_d14_BrM	53	1	CASSQTGVEQYF	0.00272155
3401_K_d14_BrM	54	1	CASSGGQGSEQYF	0.00270075
3401_K_d14_BrM	55	1	CASSPLGGRDTQYF	0.00269658
3401_K_d14_BrM	56	2	CASSQDWGYEQYF	0.00268826
3401_K_d14_BrM	57	1	CASSWDNNSPLYF	0.00263
3401_K_d14_BrM	58	1	CASRPGQPNERLFF	0.00256758
3401_K_d14_BrM	59	2	CASSKYEQYF	0.00251764
3401_K_d14_BrM	60	1	CASSLVSNSAETLYF	0.0024469
3401_K_d14_BrM	61	1	CASSDAGSYEQYF	0.002372
3401_K_d14_BrM	62	1	CASSPGQINQAPLF	0.00234287
3401_K_d14_BrM	63	1	CAWSLDRGGNTLYF	0.00233038
3401_K_d14_BrM	64	1	CASSWDWGDSYEQYF	0.00232622
3401_K_d14_BrM	65	1	CASSQGGGPYEQYF	0.00230541
3401_K_d14_BrM	66	1	CASRLGSSYEQYF	0.00230541
3401_K_d14_BrM	67	1	CASSQDRAGNTLYF	0.00228877
3401_K_d14_BrM	68	1	CASGDVWGEEQYF	0.00228461
3401_K_d14_BrM	69	1	CTCSRQGGSGNTLYF	0.00228461
3401_K_d14_BrM	70	1	CASSQDAGVYEQYF	0.00228044
3401_K_d14_BrM	71	1	CTCSADFNSPLYF	0.0022638
3401_K_d14_BrM	72	1	CASGDAIYEQYF	0.0022638
3401_K_d14_BrM	73	1	CGARDRSSYEQYF	0.0022097
3401_K_d14_BrM	74	1	CASSLDWGGYAEQFF	0.00220138
3401_K_d14_BrM	75	1	CASSFGGEQYF	0.00219722
3401_K_d14_BrM	76	3	CASSPRSSYEQYF	0.00217225
3401_K_d14_BrM	77	1	CASSDVANTEVFF	0.00214728
3401_K_d14_BrM	78	1	CASSLRATGQLYF	0.0021348
3401_K_d14_BrM	79	1	CASSEDRVNNQAPLF	0.0021348
3401_K_d14_BrM	80	1	CASRLGPGSYEQYF	0.00211815
3401_K_d14_BrM	81	1	CASSDGGSGNTLYF	0.0021015
3401_K_d14_BrM	82	1	CASGDLGVSYEQYF	0.00209318
3401_K_d14_BrM	83	1	CASSSGTGHYEQYF	0.00208902
3401_K_d14_BrM	84	1	CASSNGGAEEQYF	0.00208902
3401_K_d14_BrM	85	1	CASGDGGYNSPLYF	0.0020807
3401_K_d14_BrM	86	1	CASSLAPWDSYEQYF	0.00207237
3401_K_d14_BrM	87	1	CASSLKAGGYEQYF	0.00206821
3401_K_d14_BrM	88	1	CASSLTGQSSYEQYF	0.00206405
3401_K_d14_BrM	89	1	CASSLNWGGAGQLYF	0.00206405
3401_K_d14_BrM	90	1	CASSLGTGAREQYF	0.00205989
3401_K_d14_BrM	91	1	CTCSADRGGYEQYF	0.00204741
3401_K_d14_BrM	92	1	CASSFDRDEQYF	0.00204325
3401_K_d14_BrM	93	1	CASSLWRGLEQYF	0.00203908
3401_K_d14_BrM	94	2	CASSPTGYEQYF	0.00203908
3401_K_d14_BrM	95	1	CASSFLGQYAEQFF	0.0020266
3401_K_d14_BrM	96	1	CASSPDTGAREQYF	0.00201412
3401_K_d14_BrM	97	1	CARPGHANSDYTF	0.00200995
3401_K_d14_BrM	98	1	CASRDWGGGEQYF	0.00200579
3401_K_d14_BrM	99	1	CASSEGDTYEQYF	0.00200163
3401_K_d14_BrM	100	1	CASSQDQRGNTGQLYF	0.00198499
3401_K_d14_CLN	1	4	CASSLAGGEQYF	0.00352358
3401_K_d14_CLN	2	1	CASSSNSGNTLYF	0.00145741
3401_K_d14_CLN	3	2	CASSSQGDTGQLYF	0.00120751
3401_K_d14_CLN	4	2	CASSPDRAGNTLYF	0.00111555
3401_K_d14_CLN	5	12	CASSPGTGGYEQYF	0.0010036
3401_K_d14_CLN	6	2	CASSPQGDTGQLYF	0.000965612
3401_K_d14_CLN	7	1	CASSFPGGEQYF	0.000802677
3401_K_d14_CLN	8	1	CASSIQGAYEQYF	0.000757695
3401_K_d14_CLN	9	1	CASGDKGQGNSDYTF	0.000683725
3401_K_d14_CLN	10	3	CASSRDNQAPLF	0.000668731
3401_K_d14_CLN	11	2	CASSQEAVSNERLFF	0.000633745
3401_K_d14_CLN	12	5	CASSLGQYEQYF	0.000627748
3401_K_d14_CLN	13	1	CASSRDNANTEVFF	0.000589763
3401_K_d14_CLN	14	1	CAWSWDKNTLYF	0.000569771
3401_K_d14_CLN	15	3	CASSSYEQYF	0.000544781
3401_K_d14_CLN	16	2	CASGDVGRGGNTLYF	0.000526788
3401_K_d14_CLN	17	1	CASSVRSSYEQYF	0.000524789
3401_K_d14_CLN	18	7	CASSPGQYEQYF	0.000504797
3401_K_d14_CLN	19	2	CASSLFPTGSSYEQYF	0.000486804
3401_K_d14_CLN	20	1	CASGDAGSTGQLYF	0.00044882
3401_K_d14_CLN	21	4	CASSSGTGGYEQYF	0.00044682
3401_K_d14_CLN	22	2	CASSPGTGAGNTLYF	0.000414833
3401_K_d14_CLN	23	2	CASSLDNSGNTLYF	0.00039884
3401_K_d14_CLN	24	4	CASSFSYEQYF	0.000379847
3401_K_d14_CLN	25	1	CASSRDSYEQYF	0.000370851
3401_K_d14_CLN	26	3	CASSLGGSYEQYF	0.000369851
3401_K_d14_CLN	27	1	CASSLLGYEQYF	0.000367852
3401_K_d14_CLN	28	6	CASSPSSYEQYF	0.000365853
3401_K_d14_CLN	29	2	CASSLGQSSYEQYF	0.000365853
3401_K_d14_CLN	30	2	CASSPDNYEQYF	0.000361855
3401_K_d14_CLN	31	3	CASSPGQGYEQYF	0.000355857
3401_K_d14_CLN	32	5	CASSLGYEQYF	0.000355857
3401_K_d14_CLN	33	2	CASSQDWGSSYEQYF	0.000344861
3401_K_d14_CLN	34	2	CASSSSSYEQYF	0.000341863
3401_K_d14_CLN	35	3	CASSPTGGYEQYF	0.000333866
3401_K_d14_CLN	36	1	CASSVGNERLFF	0.000332866
3401_K_d14_CLN	37	1	CASSQEINQDTQYF	0.000331867
3401_K_d14_CLN	38	1	CASSHSGTGSGNTLYF	0.000330867
3401_K_d14_CLN	39	6	CASSLGEQYF	0.000329867
3401_K_d14_CLN	40	2	CASSLDNYEQYF	0.000328868
3401_K_d14_CLN	41	6	CASSLGTGGYEQYF	0.000324869
3401_K_d14_CLN	42	1	CASSLWGGSSYEQYF	0.000321871
3401_K_d14_CLN	43	8	CASSLDSYEQYF	0.000320871
3401_K_d14_CLN	44	1	CASSQEATSAETLYF	0.000319871
3401_K_d14_CLN	45	1	CASSFTINQDTQYF	0.000316873
3401_K_d14_CLN	46	1	CASSLVGYEQYF	0.000310875
3401_K_d14_CLN	47	2	CASSPGLGGLEQYF	0.000307876
3401_K_d14_CLN	48	1	CSSSQPGHPNTEVFF	0.00029888
3401_K_d14_CLN	49	1	CASSFGSSYEQYF	0.00029788
3401_K_d14_CLN	50	1	CASSLTGGASQNTLYF	0.000289883
3401_K_d14_CLN	51	3	CASSLGGSSYEQYF	0.000289883
3401_K_d14_CLN	52	3	CASSLEGYEQYF	0.000288884
3401_K_d14_CLN	53	1	CASSQDSVNQDTQYF	0.000279887
3401_K_d14_CLN	54	2	CASSGTANSDYTF	0.000278888
3401_K_d14_CLN	55	1	CASSQDRESGNTLYF	0.000270891
3401_K_d14_CLN	56	2	CASSPGQSSYEQYF	0.000261895
3401_K_d14_CLN	57	4	CASSPGSSYEQYF	0.000260895
3401_K_d14_CLN	58	1	CASSLSGQGNSPLYF	0.000258896
3401_K_d14_CLN	59	1	CASGDRYEQYF	0.000257896
3401_K_d14_CLN	60	3	CASSLTGGSYEQYF	0.000256897
3401_K_d14_CLN	61	1	CASSIPGDTEVFF	0.000255897
3401_K_d14_CLN	62	3	CASSLPGVSYEQYF	0.000254898
3401_K_d14_CLN	63	1	CASSTGTGGYEQYF	0.000254898
3401_K_d14_CLN	64	1	CASSLQGNSDYTF	0.000254898
3401_K_d14_CLN	65	3	CASSLAGYEQYF	0.000253898
3401_K_d14_CLN	66	1	CASGDAGQGYEQYF	0.000253898
3401_K_d14_CLN	67	1	CASSSTGYEQYF	0.000251899
3401_K_d14_CLN	68	1	CTCSADSYEQYF	0.000251899
3401_K_d14_CLN	69	2	CASSLGGGEQYF	0.0002489
3401_K_d14_CLN	70	2	CASSQERGYEQYF	0.0002489
3401_K_d14_CLN	71	5	CASSLTANSDYTF	0.0002479
3401_K_d14_CLN	72	2	CASSLGGEQYF	0.000246901
3401_K_d14_CLN	73	7	CASSLGGYEQYF	0.000245901
3401_K_d14_CLN	74	1	CASSEGTGGSDYTF	0.000243902
3401_K_d14_CLN	75	4	CASSLQGYEQYF	0.000242902
3401_K_d14_CLN	76	2	CASSLRGYEQYF	0.000242902
3401_K_d14_CLN	77	1	CGARQISNERLFF	0.000241903
3401_K_d14_CLN	78	4	CASSRDNYEQYF	0.000241903
3401_K_d14_CLN	79	1	CASRGQYEQYF	0.000240903
3401_K_d14_CLN	80	2	CGASPGTGGYEQYF	0.000239904
3401_K_d14_CLN	81	2	CASSPPSSYEQYF	0.000235905
3401_K_d14_CLN	82	1	CTCSSTGGLYF	0.000233906
3401_K_d14_CLN	83	1	CASSLDERLFF	0.000233906
3401_K_d14_CLN	84	5	CASSLTGGYEQYF	0.000233906
3401_K_d14_CLN	85	1	CAWSLGGNTGQLYF	0.000233906
3401_K_d14_CLN	86	2	CASSLGQNQAPLF	0.000232906
3401_K_d14_CLN	87	1	CASSQDRVGSDYTF	0.000232906
3401_K_d14_CLN	88	1	CASSGDWGYEQYF	0.000231907
3401_K_d14_CLN	89	1	CASSQDGNSGNTLYF	0.000229908
3401_K_d14_CLN	90	1	CTCSAGGYEQYF	0.000228908
3401_K_d14_CLN	91	2	CASSLGANSDYTF	0.000226909
3401_K_d14_CLN	92	3	CASSLDEQYF	0.00022491
3401_K_d14_CLN	93	4	CASGDAGEQYF	0.00022491
3401_K_d14_CLN	94	3	CASSPSYEQYF	0.00022391
3401_K_d14_CLN	95	1	CASSLGQNTEVFF	0.00022291
3401_K_d14_CLN	96	1	CASSISYEQYF	0.000220911
3401_K_d14_CLN	97	2	CASSQDGTGGYEQYF	0.000219912
3401_K_d14_CLN	98	1	CGARDRGNQAPLF	0.000218912
3401_K_d14_CLN	99	1	CASSLDSSGNTLYF	0.000213914
3401_K_d14_CLN	100	2	CASSLTGSSYEQYF	0.000213914
3403_IR_d14_CLN	1	1	CASSLQNQAPLF	0.00291228
3403_IR_d14_CLN	2	1	CASSDARGQDSDYTF	0.00128538
3403_IR_d14_CLN	3	12	CASSPGTGGYEQYF	0.00108032
3403_IR_d14_CLN	4	1	CAWSPDWGDYEQYF	0.000899549
3403_IR_d14_CLN	5	5	CASSLGSSYEQYF	0.000868111
3403_IR_d14_CLN	6	1	CASSLSGDQNTLYF	0.000838816
3403_IR_d14_CLN	7	1	CASSPGTGYEQYF	0.00082024
3403_IR_d14_CLN	8	5	CASSLGQYEQYF	0.00076308
3403_IR_d14_CLN	9	1	CGALQGSSYEQYF	0.000710207
3403_IR_d14_CLN	10	1	CASSRDSAETLYF	0.000709493
3403_IR_d14_CLN	11	7	CASSLGGYEQYF	0.000704492
3403_IR_d14_CLN	12	1	CASGLGGYEQYF	0.000703777
3403_IR_d14_CLN	13	2	CASSLEGSGNTLYF	0.000701634
3403_IR_d14_CLN	14	2	CASSPGLGGLEQYF	0.000695203
3403_IR_d14_CLN	15	8	CASSLDSYEQYF	0.00069306
3403_IR_d14_CLN	16	2	CASSQEGQGTNERLFF	0.000687344
3403_IR_d14_CLN	17	2	CASSLGQNSDYTF	0.00067091
3403_IR_d14_CLN	18	1	CASSQEGTGEGNTLYF	0.000655191
3403_IR_d14_CLN	19	4	CASSSGTGGYEQYF	0.000655191
3403_IR_d14_CLN	20	1	CASSPQNSGNTLYF	0.000620896
3403_IR_d14_CLN	21	3	CASGDEQYF	0.000590887
3403_IR_d14_CLN	22	2	CASSLQANSDYTF	0.000590172
3403_IR_d14_CLN	23	2	CASSDRYEQYF	0.000579455
3403_IR_d14_CLN	24	3	CASSSYEQYF	0.00057231
3403_IR_d14_CLN	25	1	CGAQAGSSYEQYF	0.000567309
3403_IR_d14_CLN	26	1	CASSLESGANSDYTF	0.000556591
3403_IR_d14_CLN	27	1	CASSLRDRGLEQYF	0.00055159
3403_IR_d14_CLN	28	1	CASSQEIRDGNTLYF	0.000547303
3403_IR_d14_CLN	29	4	CASSLSSYEQYF	0.00054373
3403_IR_d14_CLN	30	7	CASSPGQYEQYF	0.000543016
3403_IR_d14_CLN	31	4	CASSLSYEQYF	0.000512293
3403_IR_d14_CLN	32	1	CASSQGYEQYF	0.000512293
3403_IR_d14_CLN	33	5	CASSLDWGGYEQYF	0.000488714
3403_IR_d14_CLN	34	6	CASSPSSYEQYF	0.000477282
3403_IR_d14_CLN	35	3	CASSPDSYEQYF	0.000469423
3403_IR_d14_CLN	36	2	CASSLTGYEQYF	0.00046585
3403_IR_d14_CLN	37	1	CASSLGGDEQYF	0.000455133
3403_IR_d14_CLN	38	5	CASSLTANSDYTF	0.000453704
3403_IR_d14_CLN	39	1	CASSQGGSSYEQYF	0.000448703
3403_IR_d14_CLN	40	1	CASSLGGANSDYTF	0.000445845
3403_IR_d14_CLN	41	4	CASSPDRYEQYF	0.000428697
3403_IR_d14_CLN	42	1	CASSRLEDTQYF	0.000428697
3403_IR_d14_CLN	43	1	CASSQTGGSYEQYF	0.000422266
3403_IR_d14_CLN	44	1	CASGDSSGNTLYF	0.000419408
3403_IR_d14_CLN	45	1	CASSPSGNTLYF	0.000417265
3403_IR_d14_CLN	46	4	CASSFSYEQYF	0.000417265
3403_IR_d14_CLN	47	1	CASRDSSYEQYF	0.000415836
3403_IR_d14_CLN	48	1	CASSPDWGGYEQYF	0.000412263
3403_IR_d14_CLN	49	1	CASSLGTGGEQYF	0.000400831
3403_IR_d14_CLN	50	1	CASSLNYEQYF	0.000399402
3403_IR_d14_CLN	51	2	CASSRDWGSYEQYF	0.000398688
3403_IR_d14_CLN	52	1	CASSLLGGRREQYF	0.000392257
3403_IR_d14_CLN	53	1	CASGDGEQYF	0.000390114
3403_IR_d14_CLN	54	1	CSSSSGTGGANNQAPLF	0.000386541
3403_IR_d14_CLN	55	3	CASSLGNSGNTLYF	0.000383684
3403_IR_d14_CLN	56	1	CASSLSWGANSDYTF	0.00038154
3403_IR_d14_CLN	57	1	CASSDPRQGAGNTLYF	0.000380826
3403_IR_d14_CLN	58	1	CASSQDDWGGAETLYF	0.000377253
3403_IR_d14_CLN	59	1	CASSHSSYEQYF	0.000376539
3403_IR_d14_CLN	60	1	CASSSTGGAGEQYF	0.000374395
3403_IR_d14_CLN	61	1	CASSLTGGVYEQYF	0.000373681
3403_IR_d14_CLN	62	1	CASSPGQNQAPLF	0.000373681
3403_IR_d14_CLN	63	1	CASSPDWGGAETLYF	0.000369394
3403_IR_d14_CLN	64	1	CASSQETGGYEQYF	0.000368679
3403_IR_d14_CLN	65	1	CASSPRSYEQYF	0.000368679
3403_IR_d14_CLN	66	6	CASSLGEQYF	0.000365821
3403_IR_d14_CLN	67	1	CASSLPGAEQFF	0.000365107
3403_IR_d14_CLN	68	6	CASSLGTGGYEQYF	0.000363678
3403_IR_d14_CLN	69	2	CASSPGLGGREQYF	0.000362249
3403_IR_d14_CLN	70	2	CASSGTGGYEQYF	0.000361534
3403_IR_d14_CLN	71	1	CASSLTQYEQYF	0.000358676
3403_IR_d14_CLN	72	1	CASSLDGGEQYF	0.000350102
3403_IR_d14_CLN	73	2	CASSQERGYEQYF	0.000350102
3403_IR_d14_CLN	74	1	CASSWGYQDTQYF	0.000350102
3403_IR_d14_CLN	75	2	CASSLDNYEQYF	0.000348673
3403_IR_d14_CLN	76	1	CASSQEGGSGNTLYF	0.000347959
3403_IR_d14_CLN	77	1	CASGEGLGGSYEQYF	0.000347959
3403_IR_d14_CLN	78	1	CTCSAAGGAEQYF	0.000347959
3403_IR_d14_CLN	79	1	CASSAGYEQYF	0.000345815
3403_IR_d14_CLN	80	1	CASSQTGYEQYF	0.000345101
3403_IR_d14_CLN	81	1	CASGDGNYEQYF	0.000342957
3403_IR_d14_CLN	82	1	CASSQDRRQDNERLFF	0.000342243
3403_IR_d14_CLN	83	1	CASSLQGGSYEQYF	0.000339385
3403_IR_d14_CLN	84	3	CASSLEGYEQYF	0.000339385
3403_IR_d14_CLN	85	3	CASSLGGSSYEQYF	0.00033867
3403_IR_d14_CLN	86	3	CASSSGQYEQYF	0.000335812
3403_IR_d14_CLN	87	1	CAWSLQGYEQYF	0.000335098
3403_IR_d14_CLN	88	1	CASSRDIYEQYF	0.00033224
3403_IR_d14_CLN	89	2	CASSRQISNERLFF	0.000331525
3403_IR_d14_CLN	90	1	CASGQGYEQYF	0.000331525
3403_IR_d14_CLN	91	1	CASSQEGQNQDTQYF	0.000329382
3403_IR_d14_CLN	92	1	CASSYGERLFF	0.000328667
3403_IR_d14_CLN	93	1	CASGYEQYF	0.000327953
3403_IR_d14_CLN	94	1	CASSGTTNTGQLYF	0.000326524
3403_IR_d14_CLN	95	2	CASSPGLGYEQYF	0.000325809
3403_IR_d14_CLN	96	1	CASSLAGSGNTLYF	0.000325809
3403_IR_d14_CLN	97	1	CASRQGNSGNTLYF	0.000323666
3403_IR_d14_CLN	98	1	CASSQRDWGYEQYF	0.000322237
3403_IR_d14_CLN	99	2	CASSLGTTNERLFF	0.000321523
3403_IR_d14_CLN	100	1	CASSLRGNTGQLYF	0.000320808
3410_K_d14_BrM	1	1	CTCSADYEQYF	0.0376901
3410_K_d14_BrM	2	1	CASSYSSGGQDTQYF	0.0226957
3410_K_d14_BrM	3	2	CASSLDGSTGQLYF	0.0153266
3410_K_d14_BrM	4	2	CAWSQTGDGNTLYF	0.0146755
3410_K_d14_BrM	5	1	CASSLLGDGNTLYF	0.0138631
3410_K_d14_BrM	6	2	CASSSGRRTGQLYF	0.0122135
3410_K_d14_BrM	7	1	CASSDGILSGNTLYF	0.0120331
3410_K_d14_BrM	8	1	CASSQATGGYEQYF	0.00908701
3410_K_d14_BrM	9	2	CTCSETGGSYEQYF	0.0088744
3410_K_d14_BrM	10	1	CASSLGGKDTQYF	0.00867508
3410_K_d14_BrM	11	1	CASSLSAVNTGQLYF	0.00863902
3410_K_d14_BrM	12	1	CASSQDIRGNYAEQFF	0.00828025
3410_K_d14_BrM	13	2	CTCSAAPGQYEQYF	0.00680529
3410_K_d14_BrM	14	2	CTCSATGTGDQAPLF	0.00650536
3410_K_d14_BrM	15	1	CASSPTVSYEQYF	0.00582199
3410_K_d14_BrM	16	2	CASSPRQGAWNTEVFF	0.0048254
3410_K_d14_BrM	17	2	CASSSLGGYEQYF	0.0048197
3410_K_d14_BrM	18	1	CASSFRDRDYEQYF	0.00478743
3410_K_d14_BrM	19	1	CASSLDRGGEQYF	0.00447801
3410_K_d14_BrM	20	3	CASSLQGEQYF	0.00446473
3410_K_d14_BrM	21	1	CASSQDMQNQAPLF	0.00391992
3410_K_d14_BrM	22	1	CTCSRTGGALEQYF	0.00375477
3410_K_d14_BrM	23	1	CASSPREGDTGQLYF	0.00364847
3410_K_d14_BrM	24	1	CGANWGTSAETLYF	0.00360671
3410_K_d14_BrM	25	1	CASGDGGSAETLYF	0.00354407
3410_K_d14_BrM	26	1	CASSIGQGKDTQYF	0.00344725
3410_K_d14_BrM	27	1	CAWRTDSGNTLYF	0.00320238
3410_K_d14_BrM	28	1	CASSQDTGGAREQYF	0.00316821
3410_K_d14_BrM	29	1	CASSDWGGEQYF	0.00301825
3410_K_d14_BrM	30	1	CASSPGQGRSPLYF	0.00298218
3410_K_d14_BrM	31	2	CASSRTENTEVFF	0.00296889
3410_K_d14_BrM	32	1	CASSQDHWVEQYF	0.00296889
3410_K_d14_BrM	33	1	CASGPLGYNYAEQFF	0.0029594
3410_K_d14_BrM	34	1	CASSDRNERLFF	0.0028455
3410_K_d14_BrM	35	1	CTCSAETGGAREQYF	0.00279995
3410_K_d14_BrM	36	8	CASSLDSYEQYF	0.00275818
3410_K_d14_BrM	37	1	CTCSAAGQGDERLFF	0.00246965
3410_K_d14_BrM	38	1	CASGGTGGVEQYF	0.00244687
3410_K_d14_BrM	39	1	CASSQDRAGLDTQYF	0.00238612
3410_K_d14_BrM	40	1	CASSSDINYAEQFF	0.00235195
3410_K_d14_BrM	41	1	CGARDWGGQDTQYF	0.00231399
3410_K_d14_BrM	42	1	CASSIVWGIYAEQFF	0.00231209
3410_K_d14_BrM	43	1	CASSPRLGYEQYF	0.00222477
3410_K_d14_BrM	44	1	CASSLVGNEQYF	0.00221908
3410_K_d14_BrM	45	2	CASSQGISNERLFF	0.00217352
3410_K_d14_BrM	46	1	CASSLNAGAAETLYF	0.0020805
3410_K_d14_BrM	47	1	CASGISNERLFF	0.0020786
3410_K_d14_BrM	48	1	CASSQEGRGGERLFF	0.00207481
3410_K_d14_BrM	49	1	CASGDISGNTLYF	0.00205393
3410_K_d14_BrM	50	1	CASGDAQGEVFF	0.00204443
3410_K_d14_BrM	51	1	CASSPGPNSDYTF	0.00202355
3410_K_d14_BrM	52	1	CASSKGLGGSYEQYF	0.00200837
3410_K_d14_BrM	53	1	CSSSQLGGVEQYF	0.00199888
3410_K_d14_BrM	54	1	CASSLSVSNERLFF	0.00197989
3410_K_d14_BrM	55	1	CASRTGVNERLFF	0.0019761
3410_K_d14_BrM	56	1	CASSQDNSQNTLYF	0.00195901
3410_K_d14_BrM	57	1	CASSGGQEYNSPLYF	0.00193623
3410_K_d14_BrM	58	1	CASGAGLGEDTQYF	0.00193434
3410_K_d14_BrM	59	1	CTCSARVSYEQYF	0.00192674
3410_K_d14_BrM	60	2	CASSQRGADTQYF	0.00192484
3410_K_d14_BrM	61	3	CASSLPGVSYEQYF	0.00190017
3410_K_d14_BrM	62	2	CASSQDRGANERLFF	0.00188498
3410_K_d14_BrM	63	1	CASSLWTENTLYF	0.00175969
3410_K_d14_BrM	64	4	CASSQDGVNQDTQYF	0.0017483
3410_K_d14_BrM	65	1	CTCSSSGTGDTEVFF	0.00174641
3410_K_d14_BrM	66	1	CAWTGGHQDTQYF	0.00170085
3410_K_d14_BrM	67	1	CASSQDWGGAWEQYF	0.00166668
3410_K_d14_BrM	68	3	CASSRDWGYEQYF	0.00162682
3410_K_d14_BrM	69	3	CASSSGQYEQYF	0.00161353
3410_K_d14_BrM	70	1	CAWRDRGLNSPLYF	0.00160214
3410_K_d14_BrM	71	1	CASSILGGDEQYF	0.00159834
3410_K_d14_BrM	72	1	CASSDSYEQYF	0.00152051
3410_K_d14_BrM	73	1	CASSLAGYSYEQYF	0.00149584
3410_K_d14_BrM	74	1	CASRRTGGYGNTLYF	0.00149584
3410_K_d14_BrM	75	2	CASSTNKYEQYF	0.00148255
3410_K_d14_BrM	76	4	CASSILGYEQYF	0.00143509
3410_K_d14_BrM	77	1	CASSTTGGSYEQYF	0.00143319
3410_K_d14_BrM	78	1	CASSLGGWEQYF	0.00141231
3410_K_d14_BrM	79	1	CASSLGISNERLFF	0.00140282
3410_K_d14_BrM	80	1	CASSSGGTSAETLYF	0.00139713
3410_K_d14_BrM	81	1	CASSQDPKNNQAPLF	0.00134018
3410_K_d14_BrM	82	1	CASSRLGASYEQYF	0.00132689
3410_K_d14_BrM	83	1	CASSTDWGYAEQFF	0.0013136
3410_K_d14_BrM	84	1	CASSQDPGGYEQYF	0.00130221
3410_K_d14_BrM	85	1	CASGDWGKAYEQYF	0.00128892
3410_K_d14_BrM	86	1	CASSFYEQYF	0.00128703
3410_K_d14_BrM	87	1	CASSRLGYEQYF	0.00127943
3410_K_d14_BrM	88	1	CASSLGTDTEVFF	0.00126804
3410_K_d14_BrM	89	1	CASSFLGSSYEQYF	0.00124716
3410_K_d14_BrM	90	1	CASSLALGGASYEQYF	0.00124526
3410_K_d14_BrM	91	2	CASSLGTTNERLFF	0.00123008
3410_K_d14_BrM	92	1	CASTVPGEQYF	0.00122628
3410_K_d14_BrM	93	1	CASSQAGQTNERLFF	0.0012035
3410_K_d14_BrM	94	1	CASSLDPTGGDNYAEQFF	0.00117503
3410_K_d14_BrM	95	4	CASSPGSSYEQYF	0.00115794
3410_K_d14_BrM	96	1	CASSSQISNERLFF	0.00115605
3410_K_d14_BrM	97	1	CTCSAQGYEQYF	0.00115225
3410_K_d14_BrM	98	1	CASSLRGHLSNERLFF	0.00115035
3410_K_d14_BrM	99	1	CASSLSGGSNQDTQYF	0.00112947
3410_K_d14_BrM	100	1	CASSSQLWEQYF	0.00112188
3410_K_d14_CLN	1	4	CASSPGSSYEQYF	0.00121427
3410_K_d14_CLN	2	2	CTCSAAPGQYEQYF	0.00116555
3410_K_d14_CLN	3	1	CASSRATYEQYF	0.00112824
3410_K_d14_CLN	4	2	CTCSETGGSYEQYF	0.000753023
3410_K_d14_CLN	5	12	CASSPGTGGYEQYF	0.000748877
3410_K_d14_CLN	6	6	CASSLGTGGYEQYF	0.000711563
3410_K_d14_CLN	7	1	CASSRDRSSYEQYF	0.000680468
3410_K_d14_CLN	8	8	CASSLDSYEQYF	0.000670621
3410_K_d14_CLN	9	2	CASSSLGGYEQYF	0.000639007
3410_K_d14_CLN	10	7	CASSPGQYEQYF	0.000593401
3410_K_d14_CLN	11	5	CASSLGYEQYF	0.000586664
3410_K_d14_CLN	12	1	CASSATGRDTGQLYF	0.00057889
3410_K_d14_CLN	13	2	CASSQGISNERLFF	0.000527065
3410_K_d14_CLN	14	1	CASSRQGREQYF	0.000514108
3410_K_d14_CLN	15	1	CASSLAGGAAETLYF	0.000470575
3410_K_d14_CLN	16	1	CASGPTGGTGQLYF	0.000459691
3410_K_d14_CLN	17	1	CAWSLVSGLGGYEQYF	0.000456064
3410_K_d14_CLN	18	3	CASSPSYEQYF	0.000446735
3410_K_d14_CLN	19	3	CASSLGGSSYEQYF	0.00044518
3410_K_d14_CLN	20	2	CASSQDRGANERLFF	0.000435852
3410_K_d14_CLN	21	2	CASSRTENTEVFF	0.000435334
3410_K_d14_CLN	22	4	CASSQDGVNQDTQYF	0.000418749
3410_K_d14_CLN	23	2	CAWSQTGDGNTLYF	0.000417195
3410_K_d14_CLN	24	4	CASSSGTGGYEQYF	0.000400092
3410_K_d14_CLN	25	1	CAWSVVTGNTEVFF	0.0003918
3410_K_d14_CLN	26	2	CASSGTGGYEQYF	0.000372625
3410_K_d14_CLN	27	1	CASSWTGGYEQYF	0.000363814
3410_K_d14_CLN	28	5	CASSLTANSDYTF	0.000351895
3410_K_d14_CLN	29	1	CASSLANSDYTF	0.000347749
3410_K_d14_CLN	30	3	CASSLQGEQYF	0.00034153
3410_K_d14_CLN	31	1	CASSLNRGAEVFF	0.000336865
3410_K_d14_CLN	32	7	CASSLGGYEQYF	0.000334792
3410_K_d14_CLN	33	6	CASSPSSYEQYF	0.000331164
3410_K_d14_CLN	34	1	CASSDPGHTNSDYTF	0.000327537
3410_K_d14_CLN	35	1	CASSRDWGPSYEQYF	0.000324945
3410_K_d14_CLN	36	3	CASSSSYEQYF	0.000322354
3410_K_d14_CLN	37	1	CASSGRGYTEVFF	0.000318726
3410_K_d14_CLN	38	2	CASSLGQSSYEQYF	0.000318208
3410_K_d14_CLN	39	1	CASSLGANTEVFF	0.000317172
3410_K_d14_CLN	40	3	CASSLDEQYF	0.000313026
3410_K_d14_CLN	41	2	CASSRDWGGYEQYF	0.000312507
3410_K_d14_CLN	42	2	CASSTNKYEQYF	0.000311471
3410_K_d14_CLN	43	1	CASSLEQNTEVFF	0.000307843
3410_K_d14_CLN	44	1	CASSRQGYEQYF	0.000305252
3410_K_d14_CLN	45	3	CASSPDSYEQYF	0.000304733
3410_K_d14_CLN	46	2	CASSRDWGSYEQYF	0.000297996
3410_K_d14_CLN	47	2	CGARYKNTEVFF	0.000297478
3410_K_d14_CLN	48	6	CASSLGEQYF	0.00029696
3410_K_d14_CLN	49	1	CASSGGYEQYF	0.000292295
3410_K_d14_CLN	50	2	CASSDRDEQYF	0.000290741
3410_K_d14_CLN	51	2	CASSLGANSDYTF	0.000288668
3410_K_d14_CLN	52	5	CASSLDWGGYEQYF	0.000288149
3410_K_d14_CLN	53	1	CTCSADRNNQAPLF	0.000288149
3410_K_d14_CLN	54	1	CASSLAANSDYTF	0.000286595
3410_K_d14_CLN	55	1	CASSLYEQYF	0.000282449
3410_K_d14_CLN	56	1	CASSRDRYEQYF	0.000275711
3410_K_d14_CLN	57	4	CASSLGGNSDYTF	0.000275711
3410_K_d14_CLN	58	2	CASSQDWGSSYEQYF	0.00027312
3410_K_d14_CLN	59	2	CASSLDGSTGQLYF	0.000272602
3410_K_d14_CLN	60	2	CASSLDNSGNTLYF	0.000271565
3410_K_d14_CLN	61	1	CASSLDRVEQYF	0.000271047
3410_K_d14_CLN	62	1	CASSLRGGEQYF	0.000267937
3410_K_d14_CLN	63	2	CASSSSSYEQYF	0.000267937
3410_K_d14_CLN	64	1	CASSSGLGGYEQYF	0.000267419
3410_K_d14_CLN	65	1	CASSLGGDWGSYEQYF	0.000265864
3410_K_d14_CLN	66	1	CASSQDWGSYEQYF	0.000265346
3410_K_d14_CLN	67	2	CASSRGQYEQYF	0.000264828
3410_K_d14_CLN	68	1	CASSGTTNTEVFF	0.00026431
3410_K_d14_CLN	69	1	CASSIGGEVFF	0.000263791
3410_K_d14_CLN	70	2	CASSPGLGGYEQYF	0.000263273
3410_K_d14_CLN	71	1	CASSLGVSNERLFF	0.000260682
3410_K_d14_CLN	72	2	CASSPRQGAWNTEVFF	0.000260164
3410_K_d14_CLN	73	1	CASSSSAETLYF	0.000259127
3410_K_d14_CLN	74	1	CTCSADRYEQYF	0.000258609
3410_K_d14_CLN	75	1	CASGDAGGGYEQYF	0.000258609
3410_K_d14_CLN	76	1	CTCSAGGGPYEQYF	0.00025239
3410_K_d14_CLN	77	2	CASSQRTGDSYEQYF	0.000250317
3410_K_d14_CLN	78	5	CASSLTGGYEQYF	0.000248244
3410_K_d14_CLN	79	1	CASSLDSAETLYF	0.000247726
3410_K_d14_CLN	80	1	CASSDNSGNTLYF	0.000246689
3410_K_d14_CLN	81	3	CASSQDWGGYEQYF	0.000246689
3410_K_d14_CLN	82	2	CASSQRGADTQYF	0.000244616
3410_K_d14_CLN	83	1	CASSYPGLGGDTQYF	0.000242543
3410_K_d14_CLN	84	5	CASSLGSSYEQYF	0.000238915
3410_K_d14_CLN	85	3	CASGDEQYF	0.000238397
3410_K_d14_CLN	86	1	CASSLGGQDTQYF	0.00023736
3410_K_d14_CLN	87	1	CASSLDRDEQYF	0.000235287
3410_K_d14_CLN	88	3	CASSLGGSYEQYF	0.000233733
3410_K_d14_CLN	89	3	CASGDAGYEQYF	0.000233214
3410_K_d14_CLN	90	1	CASSLEAGSYEQYF	0.00023166
3410_K_d14_CLN	91	3	CASSLSRYEQYF	0.00023166
3410_K_d14_CLN	92	2	CASSPGTGAYEQYF	0.000231141
3410_K_d14_CLN	93	1	CASSQDRGSSYEQYF	0.000231141
3410_K_d14_CLN	94	1	CASSRDRDEQYF	0.000226995
3410_K_d14_CLN	95	1	CTCSADGYEQYF	0.000226477
3410_K_d14_CLN	96	1	CASSLEDTQYF	0.000226477
3410_K_d14_CLN	97	2	CTCSATGTGDQAPLF	0.000225959
3410_K_d14_CLN	98	1	CASSVQGDTGQLYF	0.000224922
3410_K_d14_CLN	99	3	CASSLEGYEQYF	0.000224922
3410_K_d14_CLN	100	1	CASSPTGVSYEQYF	0.000221295
3411_K_d14_BrM	1	2	CTCSASGGSYEQYF	0.0824561
3411_K_d14_BrM	2	2	CASSTLGYEQYF	0.0274923
3411_K_d14_BrM	3	1	CTCSADWGYEQYF	0.0166723
3411_K_d14_BrM	4	2	CASSRLGGEQYF	0.0161593
3411_K_d14_BrM	5	4	CASSILGYEQYF	0.0116785
3411_K_d14_BrM	6	1	CAWMTGGVGTGQLYF	0.0113278
3411_K_d14_BrM	7	2	CASSLGAGTLYF	0.00875232
3411_K_d14_BrM	8	1	CTCSAGRGSSYEQYF	0.00862669
3411_K_d14_BrM	9	1	CASSQEDRGYEQYF	0.00811893
3411_K_d14_BrM	10	1	CASSLSTNSDYTF	0.00801424
3411_K_d14_BrM	11	2	CASSHGDTQYF	0.00788861
3411_K_d14_BrM	12	1	CASRHGLGGLEQYF	0.00766875
3411_K_d14_BrM	13	1	CASSGTRHERLFF	0.00719763
3411_K_d14_BrM	14	1	CTCSAGGVNTGQLYF	0.00682074
3411_K_d14_BrM	15	1	CASSLKGGGEQYF	0.0066794
3411_K_d14_BrM	16	3	CASSSYEQYF	0.00660088
3411_K_d14_BrM	17	1	CASSLDYEQYF	0.00656948
3411_K_d14_BrM	18	1	CASSQDGAGNTLYF	0.00654854
3411_K_d14_BrM	19	1	CASSLPDYEQYF	0.00624493
3411_K_d14_BrM	20	1	CGARDPGGTLYF	0.00561154
3411_K_d14_BrM	21	2	CASSRDPNTEVFF	0.00551208
3411_K_d14_BrM	22	8	CASSLDSYEQYF	0.00549638
3411_K_d14_BrM	23	1	CTCSALPEQYF	0.00542309
3411_K_d14_BrM	24	2	CASSLTGSSYEQYF	0.00509331
3411_K_d14_BrM	25	4	CASSLQGYEQYF	0.00505143
3411_K_d14_BrM	26	1	CASSLGWGYEQYF	0.00484728
3411_K_d14_BrM	27	1	CASSLDSRAETLYF	0.00472165
3411_K_d14_BrM	28	1	CTCSANFQAPLF	0.00469024
3411_K_d14_BrM	29	1	CASSLGLGSSYEQYF	0.00456984
3411_K_d14_BrM	30	1	CASSQDYGAGYEQYF	0.0045332
3411_K_d14_BrM	31	1	CASSWDRSNSDYTF	0.00445992
3411_K_d14_BrM	32	1	CASGGGPDTQYF	0.0043814
3411_K_d14_BrM	33	1	CASGDGGDQDTQYF	0.00432382
3411_K_d14_BrM	34	1	CASSPIRTGVNSDYTF	0.00429241
3411_K_d14_BrM	35	1	CAWGPTGNTLYF	0.00418248
3411_K_d14_BrM	36	1	CASSRQTGYEQYF	0.00418248
3411_K_d14_BrM	37	1	CASGYRGANSDYTF	0.00417201
3411_K_d14_BrM	38	1	CASSPWGWEQYF	0.00414584
3411_K_d14_BrM	39	1	CGARDWGISNERLFF	0.00406208
3411_K_d14_BrM	40	1	CASSPGTDNNQAPLF	0.00400974
3411_K_d14_BrM	41	2	CASSLRGDSDYTF	0.0039888
3411_K_d14_BrM	42	1	CASSLLRDWSNTLYF	0.00382652
3411_K_d14_BrM	43	1	CASSLCPGDNYEQYF	0.00378988
3411_K_d14_BrM	44	1	CASSSTNYAEQFF	0.00377941
3411_K_d14_BrM	45	1	CASSFGFYEQYF	0.00372707
3411_K_d14_BrM	46	1	CAWSELGGKNTLYF	0.00367995
3411_K_d14_BrM	47	1	CASRLGGLDTQYF	0.00364855
3411_K_d14_BrM	48	1	CASSLTRDTEVFF	0.00363284
3411_K_d14_BrM	49	1	CASSANSDYTF	0.0035962
3411_K_d14_BrM	50	1	CASSQDMTSNERLFF	0.00358573
3411_K_d14_BrM	51	1	CASSHLGGDYEQYF	0.0035805
3411_K_d14_BrM	52	1	CASSQGWDSDYTF	0.00355432
3411_K_d14_BrM	53	1	CGARTGGYEQYF	0.00350721
3411_K_d14_BrM	54	1	CASSGLGGRTGQLYF	0.00348627
3411_K_d14_BrM	55	2	CASTRDRGNERLFF	0.00340775
3411_K_d14_BrM	56	1	CASGDLGGGQYF	0.00339728
3411_K_d14_BrM	57	1	CASSPLGGYEQYF	0.00339205
3411_K_d14_BrM	58	2	CGALTGSSYEQYF	0.00338681
3411_K_d14_BrM	59	1	CASGDAGPSGNTLYF	0.00334494
3411_K_d14_BrM	60	1	WASSEQWRGDRDNYAEQFF	0.0033397
3411_K_d14_BrM	61	1	CASSRTLSNERLFF	0.0033397
3411_K_d14_BrM	62	1	CASSLSDWAYEQYF	0.0033397
3411_K_d14_BrM	63	1	CASSQGRANSDYTF	0.00332923
3411_K_d14_BrM	64	1	CGARETGGAREQYF	0.00331353
3411_K_d14_BrM	65	1	CSSSPTGGDYEQYF	0.00323501
3411_K_d14_BrM	66	1	CSSSQSGGEQYF	0.00322977
3411_K_d14_BrM	67	1	CASSDAYEQYF	0.00322454
3411_K_d14_BrM	68	1	CASSMGVGNTLYF	0.00321407
3411_K_d14_BrM	69	1	CASSRTGTSAETLYF	0.00319837
3411_K_d14_BrM	70	1	CASGDRGSERLFF	0.00317219
3411_K_d14_BrM	71	1	CASSSRDWGGAGQYF	0.00316696
3411_K_d14_BrM	72	2	CASGDAWDTYEQYF	0.00315126
3411_K_d14_BrM	73	1	CASSSNWGVYEQYF	0.00310938
3411_K_d14_BrM	74	1	CASSVGVEQYF	0.00309367
3411_K_d14_BrM	75	1	CASSQERGLGNTLYF	0.00308844
3411_K_d14_BrM	76	1	CAWSPRGGAYEQYF	0.0030675
3411_K_d14_BrM	77	1	CASSDAGEEQYF	0.0030518
3411_K_d14_BrM	78	1	CASGDERVSYEQYF	0.00303609
3411_K_d14_BrM	79	6	CASSLGEQYF	0.00302039
3411_K_d14_BrM	80	1	CASSDPIYEQYF	0.00300992
3411_K_d14_BrM	81	1	CASSLFDYEQYF	0.00299422
3411_K_d14_BrM	82	1	CASSLAGLYEQYF	0.00296281
3411_K_d14_BrM	83	1	CGASTEVFF	0.00292617
3411_K_d14_BrM	84	1	CASSSGVSYEQYF	0.00292617
3411_K_d14_BrM	85	2	CTCSADTGGAYTEVFF	0.00290523
3411_K_d14_BrM	86	1	CASSRKGSNERLFF	0.00289999
3411_K_d14_BrM	87	1	CTCSAFRNSGNTLYF	0.00288952
3411_K_d14_BrM	88	1	CASKGGNTLYF	0.00288952
3411_K_d14_BrM	89	1	CASSSGNTLYF	0.00284765
3411_K_d14_BrM	90	1	CASSPGPSGNTLYF	0.00283718
3411_K_d14_BrM	91	1	CASSPDWGGAYEQYF	0.00280577
3411_K_d14_BrM	92	1	CASSFGGHYEQYF	0.00275866
3411_K_d14_BrM	93	1	CTCSLGAVSNERLFF	0.00275866
3411_K_d14_BrM	94	1	CASSLPGTGNTLYF	0.00274819
3411_K_d14_BrM	95	2	CASSLEGDEQYF	0.00273248
3411_K_d14_BrM	96	1	CASSVTVEQYF	0.00271678
3411_K_d14_BrM	97	1	CASRRRTGGAREQYF	0.00270108
3411_K_d14_BrM	98	1	CASSDWGGAYEQYF	0.00262779
3411_K_d14_BrM	99	1	CASSRPTGGDEQYF	0.00262256
3411_K_d14_BrM	100	1	CASSLGDEQYF	0.00259638
3411_K_d14_CLN	1	2	CTCSASGGSYEQYF	0.00640377
3411_K_d14_CLN	2	2	CASSRLGGEQYF	0.002171
3411_K_d14_CLN	3	2	CASSTLGYEQYF	0.00194007
3411_K_d14_CLN	4	2	CASSLEGDEQYF	0.00168702
3411_K_d14_CLN	5	2	CASSHGDTQYF	0.00128463
3411_K_d14_CLN	6	3	CASSSGQYEQYF	0.000902971
3411_K_d14_CLN	7	2	CGARYKNTEVFF	0.000851808
3411_K_d14_CLN	8	6	CASSPSSYEQYF	0.00083798
3411_K_d14_CLN	9	1	CASSQDVYEQYF	0.000782667
3411_K_d14_CLN	10	4	CASSILGYEQYF	0.000782667
3411_K_d14_CLN	11	4	CASSLQGYEQYF	0.000721824
3411_K_d14_CLN	12	1	CASSYGTGENTLYF	0.000663746
3411_K_d14_CLN	13	12	CASSPGTGGYEQYF	0.00059184
3411_K_d14_CLN	14	1	CASSFQGWEQYF	0.000583544
3411_K_d14_CLN	15	2	CASSQDWGYEQYF	0.000571098
3411_K_d14_CLN	16	4	CASSRDNYEQYF	0.000555887
3411_K_d14_CLN	17	1	CASSYRGDNQAPLF	0.000553122
3411_K_d14_CLN	18	1	CASSPGRGGSDYTF	0.000536528
3411_K_d14_CLN	19	3	CASSLGGSYEQYF	0.000528231
3411_K_d14_CLN	20	1	CASSERNTLYF	0.000519935
3411_K_d14_CLN	21	1	CASSFFGLGGQEQYF	0.000514403
3411_K_d14_CLN	22	3	CASSFQGDTGQLYF	0.00049781
3411_K_d14_CLN	23	2	CAWSLANSDYTF	0.000495044
3411_K_d14_CLN	24	1	CASGGTVNNQAPLF	0.00048813
3411_K_d14_CLN	25	1	CASSPREYSYEQYF	0.000470154
3411_K_d14_CLN	26	1	CASSLGTGAYEQYF	0.000468771
3411_K_d14_CLN	27	5	CASSLDWGGYEQYF	0.00045356
3411_K_d14_CLN	28	8	CASSLDSYEQYF	0.000449411
3411_K_d14_CLN	29	2	CASGDAWDTYEQYF	0.000439732
3411_K_d14_CLN	30	1	CASSWDNSYNSPLYF	0.000436966
3411_K_d14_CLN	31	1	CASSLNERLFF	0.000428669
3411_K_d14_CLN	32	4	CASSQDGVNQDTQYF	0.000424521
3411_K_d14_CLN	33	4	CASSLSYEQYF	0.00041899
3411_K_d14_CLN	34	2	CASSPGLGGYEQYF	0.000417607
3411_K_d14_CLN	35	5	CASSLGQYEQYF	0.000416224
3411_K_d14_CLN	36	2	CASSLDWGSYEQYF	0.000414841
3411_K_d14_CLN	37	2	CASSRGQYEQYF	0.000410693
3411_K_d14_CLN	38	1	CASSQEGDGAPLF	0.000407927
3411_K_d14_CLN	39	1	CASSLQTEQFF	0.000407927
3411_K_d14_CLN	40	1	CASSSTVYEQYF	0.000403779
3411_K_d14_CLN	41	2	CASSLGLGGYEQYF	0.000403779
3411_K_d14_CLN	42	1	CASSLGTANSDYTF	0.000401013
3411_K_d14_CLN	43	1	CASSFGLGPYEQYF	0.000395482
3411_K_d14_CLN	44	1	CASSPGTGYSGNTLYF	0.000391334
3411_K_d14_CLN	45	2	CASSRDWGGYEQYF	0.000389951
3411_K_d14_CLN	46	1	CTCSADGDTQYF	0.000387185
3411_K_d14_CLN	47	3	CASSGYEQYF	0.000385802
3411_K_d14_CLN	48	2	CASSRDPNTEVFF	0.00038442
3411_K_d14_CLN	49	5	CASSLTANSDYTF	0.000381654
3411_K_d14_CLN	50	1	CASSRQYEQYF	0.000377506
3411_K_d14_CLN	51	1	CASSDGGDNQAPLF	0.000377506
3411_K_d14_CLN	52	4	CASSFSYEQYF	0.000377506
3411_K_d14_CLN	53	1	CASSLRGKNTLYF	0.000376123
3411_K_d14_CLN	54	1	CASGDAVFF	0.00037474
3411_K_d14_CLN	55	1	CASGGAPLF	0.000371974
3411_K_d14_CLN	56	2	CASSDRYEQYF	0.000367826
3411_K_d14_CLN	57	1	CASSDNYEQYF	0.000363678
3411_K_d14_CLN	58	5	CASSLGYEQYF	0.000360912
3411_K_d14_CLN	59	2	CASSDRDEQYF	0.000360912
3411_K_d14_CLN	60	5	CASSLGSSYEQYF	0.000358146
3411_K_d14_CLN	61	1	CASSLGLGYEQYF	0.000358146
3411_K_d14_CLN	62	3	CASGDAGYEQYF	0.000353998
3411_K_d14_CLN	63	1	CASSPGQNNQAPLF	0.000352615
3411_K_d14_CLN	64	1	CASSPDISYEQYF	0.000352615
3411_K_d14_CLN	65	1	CTCSAENTLYF	0.00034985
3411_K_d14_CLN	66	1	CASSLARGYEQYF	0.000344318
3411_K_d14_CLN	67	2	CTCSADTGGAYTEVFF	0.000342936
3411_K_d14_CLN	68	2	CASSFRDWGYEQYF	0.00034017
3411_K_d14_CLN	69	2	CASSLSSSGNTLYF	0.000337404
3411_K_d14_CLN	70	1	CASRDSSGNTLYF	0.000337404
3411_K_d14_CLN	71	2	CGALTGSSYEQYF	0.000336022
3411_K_d14_CLN	72	4	CASSLDKYEQYF	0.000336022
3411_K_d14_CLN	73	2	CASSPDNYEQYF	0.000333256
3411_K_d14_CLN	74	1	CASSQSRWGQDTQYF	0.000329107
3411_K_d14_CLN	75	1	CASSRDRGEQYF	0.000327725
3411_K_d14_CLN	76	2	CASSQDGTGGYEQYF	0.000327725
3411_K_d14_CLN	77	1	CASSLGGVEQYF	0.000326342
3411_K_d14_CLN	78	1	CASSQTGTGNTLYF	0.000323576
3411_K_d14_CLN	79	1	CASSPGTLNNQAPLF	0.000320811
3411_K_d14_CLN	80	1	CASSQGQYEQYF	0.000316662
3411_K_d14_CLN	81	1	CASSLDRSDYTF	0.000315279
3411_K_d14_CLN	82	4	CASSSGTGGYEQYF	0.000313897
3411_K_d14_CLN	83	2	CASTRDRGNERLFF	0.000312514
3411_K_d14_CLN	84	2	CASSPRDWGYEQYF	0.000311131
3411_K_d14_CLN	85	1	CASSEGLGSYEQYF	0.000309748
3411_K_d14_CLN	86	1	CASSRVSNERLFF	0.000309748
3411_K_d14_CLN	87	1	AGGDEQYF	0.000304217
3411_K_d14_CLN	88	1	CASRDWGYEQYF	0.000304217
3411_K_d14_CLN	89	1	CASKTVYEQYF	0.000302834
3411_K_d14_CLN	90	6	CASSLGEQYF	0.000301451
3411_K_d14_CLN	91	1	CASSRTANSDYTF	0.000300069
3411_K_d14_CLN	92	3	CASSLAGYEQYF	0.000298686
3411_K_d14_CLN	93	2	CASSLGAGTLYF	0.000297303
3411_K_d14_CLN	94	1	CASSSRDNSYEQYF	0.00029592
3411_K_d14_CLN	95	1	CASSLRRAEQYF	0.000294537
3411_K_d14_CLN	96	6	CASSLGTGGYEQYF	0.000294537
3411_K_d14_CLN	97	2	CASSPDSSYEQYF	0.000291772
3411_K_d14_CLN	98	1	CASSQDSYEQYF	0.000289006
3411_K_d14_CLN	99	7	CASSLGGYEQYF	0.000289006
3411_K_d14_CLN	100	1	CASSSGTGYEQYF	0.000284858
3412_IR_d14_BrM	1	1	CASSRGDSYEQYF	0.112413
3412_IR_d14_BrM	2	1	CTCSADPGNTLYF	0.0405239
3412_IR_d14_BrM	3	1	CASSQQGFEQYF	0.0388671
3412_IR_d14_BrM	4	1	CASSDAGTGGYEQYF	0.0360239
3412_IR_d14_BrM	5	1	CSSRAGTGRGEQYF	0.0184445
3412_IR_d14_BrM	6	1	CASGDTGYEQYF	0.018133
3412_IR_d14_BrM	7	4	CASSLDKYEQYF	0.0178234
3412_IR_d14_BrM	8	3	CASSFQGDTGQLYF	0.015248
3412_IR_d14_BrM	9	1	CASGESGGTERLFF	0.0151786
3412_IR_d14_BrM	10	2	CASSQDHWGGYEQYF	0.0111548
3412_IR_d14_BrM	11	1	CAKRQGEVFF	0.0103988
3412_IR_d14_BrM	12	1	CASSSDWGGAGQLYF	0.00818851
3412_IR_d14_BrM	13	1	CASSPRQNSDYTF	0.00766271
3412_IR_d14_BrM	14	1	CASGDLGDAEQFF	0.00591866
3412_IR_d14_BrM	15	1	CASLGDWGYEQYF	0.00536311
3412_IR_d14_BrM	16	1	CASSHRADSDYTF	0.00509723
3412_IR_d14_BrM	17	1	CASSTGQKNSDYTF	0.00473017
3412_IR_d14_BrM	18	1	CASSPTGGRNTLYF	0.00454961
3412_IR_d14_BrM	19	1	CASSLGVSSYEQYF	0.00451985
3412_IR_d14_BrM	20	1	CASSFPGVSYEQYF	0.00442064
3412_IR_d14_BrM	21	2	CASSSGLGGLEQYF	0.00427977
3412_IR_d14_BrM	22	1	CTCSADQGNQAPLF	0.00421628
3412_IR_d14_BrM	23	1	CASSDAGGRSAETLYF	0.00409326
3412_IR_d14_BrM	24	1	CASRRDISYEQYF	0.00399802
3412_IR_d14_BrM	25	1	CASGDLGQSYEQYF	0.00384921
3412_IR_d14_BrM	26	1	CASSLSLGEDTQYF	0.00373413
3412_IR_d14_BrM	27	1	CASSQGTNSGNTLYF	0.00371032
3412_IR_d14_BrM	28	1	CASSLGQGDSDYTF	0.00366866
3412_IR_d14_BrM	29	7	CASSPGQYEQYF	0.00361509
3412_IR_d14_BrM	30	1	CASGGFYEQYF	0.00331151
3412_IR_d14_BrM	31	1	CASGAGGQDTQYF	0.00311905
3412_IR_d14_BrM	32	1	CASGLNQDTQYF	0.00288294
3412_IR_d14_BrM	33	1	CASSLAPLSGNTLYF	0.00281548
3412_IR_d14_BrM	34	2	CASSPGTGNERLFF	0.00269842
3412_IR_d14_BrM	35	1	CASRDGDNQAPLF	0.00268255
3412_IR_d14_BrM	36	1	CASKTGGTYEQYF	0.00262699
3412_IR_d14_BrM	37	1	CAWSLVANTEVFF	0.00259524
3412_IR_d14_BrM	38	1	CASSKGWDNQAPLF	0.00258731
3412_IR_d14_BrM	39	1	CASSLGGAGNTLYF	0.00254762
3412_IR_d14_BrM	40	1	CASSLDRGRYEQYF	0.00253572
3412_IR_d14_BrM	41	1	CASSLTGDSSYEQYF	0.00251389
3412_IR_d14_BrM	42	1	CASSLSGTGGYEQYF	0.00243056
3412_IR_d14_BrM	43	1	CASSRTGARSSYEQYF	0.00238096
3412_IR_d14_BrM	44	1	CASGDAGISSYEQYF	0.00236112
3412_IR_d14_BrM	45	1	CSSREDNSDYTF	0.00225
3412_IR_d14_BrM	46	2	CASSLQANSDYTF	0.00215278
3412_IR_d14_BrM	47	1	CTCSAGLGGYEQYF	0.0021508
3412_IR_d14_BrM	48	1	CGASTLYF	0.00213889
3412_IR_d14_BrM	49	1	CAWRDRAETLYF	0.00213691
3412_IR_d14_BrM	50	1	CASGEQGSANERLFF	0.00199207
3412_IR_d14_BrM	51	1	CASGTGGYEQYF	0.0019881
3412_IR_d14_BrM	52	1	CASGPTANSDYTF	0.00196627
3412_IR_d14_BrM	53	1	CTCSAERGRSDYTF	0.00192461
3412_IR_d14_BrM	54	3	CASSLTGGSYEQYF	0.00192262
3412_IR_d14_BrM	55	1	CSSMTGAYEQYF	0.0019127
3412_IR_d14_BrM	56	1	CASSLPGLGGLEQYF	0.00183135
3412_IR_d14_BrM	57	1	CGATQGNTEVFF	0.00182738
3412_IR_d14_BrM	58	1	CASSLQVSNERLFF	0.0017877
3412_IR_d14_BrM	59	2	CASSLGLGGYEQYF	0.00177977
3412_IR_d14_BrM	60	1	CASSTRTDANSDYTF	0.00174207
3412_IR_d14_BrM	61	1	CASSDSTQIYEQYF	0.00169445
3412_IR_d14_BrM	62	1	CASSLDWGRSSYEQYF	0.00167857
3412_IR_d14_BrM	63	4	CASSQDGVNQDTQYF	0.00167659
3412_IR_d14_BrM	64	1	CTCSARDRVNTGQLYF	0.00165477
3412_IR_d14_BrM	65	1	CTCSEGGERLFF	0.00163691
3412_IR_d14_BrM	66	1	CASSLRGLDEQYF	0.00162699
3412_IR_d14_BrM	67	1	CTCSAAGLEQYF	0.00160516
3412_IR_d14_BrM	68	1	CASSLGSNNQAPLF	0.00159921
3412_IR_d14_BrM	69	1	CTCSADDWGGGEQYF	0.00158532
3412_IR_d14_BrM	70	1	CASSLQGAHEQYF	0.00154564
3412_IR_d14_BrM	71	1	CASSLRDWGYEQYF	0.00151588
3412_IR_d14_BrM	72	1	CARYWGEEQYF	0.00150992
3412_IR_d14_BrM	73	1	CASSQESGLSSYEQYF	0.00149603
3412_IR_d14_BrM	74	2	CASSQEGGEGERLFF	0.00149207
3412_IR_d14_BrM	75	1	CASGYNERLFF	0.00149008
3412_IR_d14_BrM	76	1	CASSQGRVETLYF	0.0014881
3412_IR_d14_BrM	77	1	CASSQQGSGNTLYF	0.00145635
3412_IR_d14_BrM	78	1	CASSQGTGGADSDYTF	0.00145238
3412_IR_d14_BrM	79	1	CASSPDWGSYEQYF	0.00144246
3412_IR_d14_BrM	80	1	CASSPDRGPYEQYF	0.00143453
3412_IR_d14_BrM	81	1	CASSPLGGVYEQYF	0.00143254
3412_IR_d14_BrM	82	1	CASSRQGGNTEVFF	0.00142064
3412_IR_d14_BrM	83	1	CASSLSGGGYEQYF	0.00141667
3412_IR_d14_BrM	84	1	CAWSLVGDGTEVFF	0.00140675
3412_IR_d14_BrM	85	1	CASGDHRGNSDYTF	0.00139881
3412_IR_d14_BrM	86	1	CASSDGQTIYEQYF	0.00138889
3412_IR_d14_BrM	87	2	CAWSLVGDGNTLYF	0.00137103
3412_IR_d14_BrM	88	1	CSSSQFPYEQYF	0.00134524
3412_IR_d14_BrM	89	1	CASSLLQDPERLFF	0.00134326
3412_IR_d14_BrM	90	1	CASSQDWGNTGQLYF	0.00130357
3412_IR_d14_BrM	91	1	CASSSPGTGNQAPLF	0.00130159
3412_IR_d14_BrM	92	1	CASSPGCGNTLYF	0.00129167
3412_IR_d14_BrM	93	2	CASSLELGGAYEQYF	0.00128373
3412_IR_d14_BrM	94	1	CASSRDQQGSTQYF	0.00127976
3412_IR_d14_BrM	95	1	CASSLAGSNTGQLYF	0.00127976
3412_IR_d14_BrM	96	1	CASSPRLGGNTGQLYF	0.00127778
3412_IR_d14_BrM	97	1	CASSGSEQYF	0.00127183
3412_IR_d14_BrM	98	1	CASSRTGDNNQAPLF	0.00126786
3412_IR_d14_BrM	99	1	CASSIKGALAEQFF	0.00126588
3412_IR_d14_BrM	100	1	CASSPRGGDQDTQYF	0.00125794
3412_IR_d14_CLN	1	1	CASSLLGEQYF	0.00189303
3412_IR_d14_CLN	2	1	CASGPGTGDFQNTLYF	0.00108026
3412_IR_d14_CLN	3	2	CAWSLANSDYTF	0.000968326
3412_IR_d14_CLN	4	2	CASSLVGEQYF	0.000910353
3412_IR_d14_CLN	5	5	CASSLGQYEQYF	0.000842622
3412_IR_d14_CLN	6	6	CASSPSSYEQYF	0.000755375
3412_IR_d14_CLN	7	5	CASSLGSSYEQYF	0.000751357
3412_IR_d14_CLN	8	1	CASGDFEQYF	0.000749061
3412_IR_d14_CLN	9	3	CASSFQGDTGQLYF	0.000737581
3412_IR_d14_CLN	10	5	CASSLGYEQYF	0.000723231
3412_IR_d14_CLN	11	1	CASSETGGYEQYF	0.00068707
3412_IR_d14_CLN	12	1	CASSIKNSDYTF	0.000653778
3412_IR_d14_CLN	13	2	CASSSQGDTGQLYF	0.000634262
3412_IR_d14_CLN	14	1	CASSARREDGNTLYF	0.000593509
3412_IR_d14_CLN	15	1	CASGHREGERLFF	0.000569975
3412_IR_d14_CLN	16	1	CASSQGTGGYEQYF	0.000566531
3412_IR_d14_CLN	17	7	CASSLGGYEQYF	0.000563661
3412_IR_d14_CLN	18	1	CASSRQGEQYF	0.00054472
3412_IR_d14_CLN	19	7	CASSPGQYEQYF	0.00054472
3412_IR_d14_CLN	20	2	CASSPTGYEQYF	0.000528074
3412_IR_d14_CLN	21	1	CASGDKGQGADYTF	0.000524056
3412_IR_d14_CLN	22	1	CASSIRGPERLFF	0.000502818
3412_IR_d14_CLN	23	4	CASSLDKYEQYF	0.00049019
3412_IR_d14_CLN	24	1	CASSWDWGNYAEQFF	0.000488468
3412_IR_d14_CLN	25	1	CASGDDQDTQYF	0.000488468
3412_IR_d14_CLN	26	1	CSSSPLGGRPETLYF	0.000477562
3412_IR_d14_CLN	27	3	CASSLGGSGNTLYF	0.000463212
3412_IR_d14_CLN	28	1	CASGDGDRGSEQYF	0.000462065
3412_IR_d14_CLN	29	2	CASSLGGGEQYF	0.000460917
3412_IR_d14_CLN	30	6	CASSLGTGGYEQYF	0.000460343
3412_IR_d14_CLN	31	12	CASSPGTGGYEQYF	0.000448289
3412_IR_d14_CLN	32	1	CTCSPTGNQAPLF	0.000447715
3412_IR_d14_CLN	33	1	CASGDWGGAETLYF	0.000433365
3412_IR_d14_CLN	34	1	CASSRTGYEQYF	0.000429921
3412_IR_d14_CLN	35	2	CASSPDSSYEQYF	0.000426477
3412_IR_d14_CLN	36	2	CASSLGNYEQYF	0.000425903
3412_IR_d14_CLN	37	1	CASGDAWGSSSYEQYF	0.000423033
3412_IR_d14_CLN	38	1	CGAREAQNTGQLYF	0.000421311
3412_IR_d14_CLN	39	1	CASSLELDEQYF	0.000420163
3412_IR_d14_CLN	40	1	CASSPWGGSSYEQYF	0.000413849
3412_IR_d14_CLN	41	3	CASSPGQGYEQYF	0.000409831
3412_IR_d14_CLN	42	1	CASGDWGSSYEQYF	0.000408683
3412_IR_d14_CLN	43	1	CASSHGTSYEQYF	0.000405813
3412_IR_d14_CLN	44	4	CASSPDRYEQYF	0.000403517
3412_IR_d14_CLN	45	1	CASSQRGNTLYF	0.000402943
3412_IR_d14_CLN	46	1	CASSERGREQYF	0.000402943
3412_IR_d14_CLN	47	1	CASSPDWGGEQYF	0.000397777
3412_IR_d14_CLN	48	3	CASGDEQYF	0.000396055
3412_IR_d14_CLN	49	1	CTCSAGTGGYEQYF	0.000393759
3412_IR_d14_CLN	50	3	CASSQDWGGYEQYF	0.000392611
3412_IR_d14_CLN	51	2	CASSLTGGEQYF	0.000388593
3412_IR_d14_CLN	52	1	CASRDNNNQAPLF	0.000387445
3412_IR_d14_CLN	53	1	CASSLSEQYF	0.000379983
3412_IR_d14_CLN	54	1	CASSEGQYEQYF	0.000379983
3412_IR_d14_CLN	55	4	CASGDAGEQYF	0.000375966
3412_IR_d14_CLN	56	1	CASSPQGNNERLFF	0.000371948
3412_IR_d14_CLN	57	2	CASSFGYEQYF	0.00036793
3412_IR_d14_CLN	58	2	CASSQDHWGGYEQYF	0.000367356
3412_IR_d14_CLN	59	1	CASSGTGYEQYF	0.000365634
3412_IR_d14_CLN	60	2	CASSQEGQGTNERLFF	0.000360468
3412_IR_d14_CLN	61	1	CASSQDWGGAYEQYF	0.000360468
3412_IR_d14_CLN	62	1	CASSQGNNQAPLF	0.00035071
3412_IR_d14_CLN	63	1	CASSRDWGSSYEQYF	0.000350136
3412_IR_d14_CLN	64	2	CASSLVDSGNTLYF	0.000346118
3412_IR_d14_CLN	65	3	CASSLGNSGNTLYF	0.000345544
3412_IR_d14_CLN	66	2	CASSLELGGAYEQYF	0.000343248
3412_IR_d14_CLN	67	5	CASSLDWGGYEQYF	0.0003421
3412_IR_d14_CLN	68	5	CASSLTGGYEQYF	0.000340378
3412_IR_d14_CLN	69	3	CASSRDWGYEQYF	0.00033923
3412_IR_d14_CLN	70	1	CASSLLQGNSDYTF	0.000338082
3412_IR_d14_CLN	71	2	CASSPGTANSDYTF	0.000331194
3412_IR_d14_CLN	72	1	CASGDAPGDTGQLYF	0.000330046
3412_IR_d14_CLN	73	1	CASRPGTGVDTQYF	0.000328324
3412_IR_d14_CLN	74	1	CASSQGGSYEQYF	0.000321436
3412_IR_d14_CLN	75	1	CASSPGTVNNQAPLF	0.000320862
3412_IR_d14_CLN	76	1	CASGEYEQYF	0.000319714
3412_IR_d14_CLN	77	2	CASSQEGGEGERLFF	0.000317992
3412_IR_d14_CLN	78	1	CASSQDGLGGLEQYF	0.00031627
3412_IR_d14_CLN	79	1	CASSLSGGEQYF	0.000315696
3412_IR_d14_CLN	80	1	CASSQERGREQYF	0.000314548
3412_IR_d14_CLN	81	1	CAWSQDTQYF	0.000314548
3412_IR_d14_CLN	82	1	CTCSAGDEQYF	0.000309956
3412_IR_d14_CLN	83	1	CASSWTGGYAEQFF	0.000308808
3412_IR_d14_CLN	84	1	CASSLKGGEQYF	0.000308808
3412_IR_d14_CLN	85	1	CASSRDISYEQYF	0.000306512
3412_IR_d14_CLN	86	1	CASSLQNSGNTLYF	0.00030479
3412_IR_d14_CLN	87	3	CASSLSRYEQYF	0.000303642
3412_IR_d14_CLN	88	1	CASSLSNYEQYF	0.00030192
3412_IR_d14_CLN	89	1	CASSILGGYEQYF	0.000299624
3412_IR_d14_CLN	90	1	CASSLGLGEQYF	0.00029905
3412_IR_d14_CLN	91	2	CASSLDWGSSYEQYF	0.000293885
3412_IR_d14_CLN	92	1	CASSQDTGYEQYF	0.000293311
3412_IR_d14_CLN	93	1	CASSMGYEQYF	0.000293311
3412_IR_d14_CLN	94	8	CASSLDSYEQYF	0.000292163
3412_IR_d14_CLN	95	1	CASSDVGGSSYEQYF	0.000291589
3412_IR_d14_CLN	96	1	CASSLDRGEQYF	0.000291589
3412_IR_d14_CLN	97	1	CASSLRNSGNTLYF	0.000291015
3412_IR_d14_CLN	98	1	CASSQNWGVEQYF	0.000289867
3412_IR_d14_CLN	99	1	CASSQDDRGYGNTLYF	0.000288719
3412_IR_d14_CLN	100	2	CASSLEGSGNTLYF	0.000284701
3415_IR_d14_BrM	1	1	CASSQEGQLYEQYF	0.0232016
3415_IR_d14_BrM	2	1	CASSRTGGGAETLYF	0.0146618
3415_IR_d14_BrM	3	1	CASSLFNEQYF	0.0129403
3415_IR_d14_BrM	4	1	CASSLNWGVYEQYF	0.0113445
3415_IR_d14_BrM	5	2	CASSLESSYEQYF	0.0108271
3415_IR_d14_BrM	6	1	CASSDRQGFKAPLF	0.00984062
3415_IR_d14_BrM	7	1	CASSLVGTGTETLYF	0.00949728
3415_IR_d14_BrM	8	1	CASSIGRRGEQYF	0.00849146
3415_IR_d14_BrM	9	1	CASSSGTPYEQYF	0.00763071
3415_IR_d14_BrM	10	1	CASSLSPGNTEVFF	0.0075485
3415_IR_d14_BrM	11	1	CASGMGQNNNQAPLF	0.00736958
3415_IR_d14_BrM	12	1	CASSEILAGGFAETLYF	0.00705526
3415_IR_d14_BrM	13	2	CASSSTGSSYEQYF	0.00641695
3415_IR_d14_BrM	14	4	CASSILGYEQYF	0.00621869
3415_IR_d14_BrM	15	1	CASSIGTGGYEQYF	0.00556587
3415_IR_d14_BrM	16	1	CASSQGSSYEQYF	0.00550784
3415_IR_d14_BrM	17	1	CASSRGPINNQAPLF	0.00550301
3415_IR_d14_BrM	18	1	CASSPGRRGEQYF	0.0052177
3415_IR_d14_BrM	19	1	CASSPGGAEQFF	0.00501944
3415_IR_d14_BrM	20	1	CASSYERTGSYEQYF	0.00486953
3415_IR_d14_BrM	21	1	CASSQGTGSYEQYF	0.00485986
3415_IR_d14_BrM	22	1	CASSLTYSGNTLYF	0.00485503
3415_IR_d14_BrM	23	2	CAWSLVGANTEVFF	0.00475831
3415_IR_d14_BrM	24	1	CASSPTSSYEQYF	0.00463258
3415_IR_d14_BrM	25	1	CASSLRDRGYEQYF	0.00461808
3415_IR_d14_BrM	26	1	CASSLNQGTYEQYF	0.00451169
3415_IR_d14_BrM	27	1	CASSRDSQDTQYF	0.00441981
3415_IR_d14_BrM	28	1	CASSGTGGDTQYF	0.00439564
3415_IR_d14_BrM	29	1	CASSPGQGYQAPLF	0.00435695
3415_IR_d14_BrM	30	3	CASSGYEQYF	0.00429409
3415_IR_d14_BrM	31	1	CASSLERQYEQYF	0.00412
3415_IR_d14_BrM	32	1	CASSLAANTGQLYF	0.00408615
3415_IR_d14_BrM	33	1	CASSLGTANTGQLYF	0.00405714
3415_IR_d14_BrM	34	1	CASGRQGARSNERLFF	0.0039169
3415_IR_d14_BrM	35	1	CASSQGNSYEQYF	0.00386371
3415_IR_d14_BrM	36	1	CASSFSNERLFF	0.00385404
3415_IR_d14_BrM	37	1	CASSILSSYEQYF	0.003767
3415_IR_d14_BrM	38	1	CASSPRDRYEQYF	0.00367996
3415_IR_d14_BrM	39	1	CSSRRTQDTQYF	0.00361709
3415_IR_d14_BrM	40	1	CASRTGVISNERLFF	0.00361709
3415_IR_d14_BrM	41	1	CASTGHNSGNTLYF	0.0035639
3415_IR_d14_BrM	42	1	CASSLREDNQAPLF	0.00354939
3415_IR_d14_BrM	43	1	CASSLYGGPSYEQYF	0.00337047
3415_IR_d14_BrM	44	1	CASSLEGTVYEQYF	0.00324474
3415_IR_d14_BrM	45	1	CASSWGTGGLTYEQYF	0.00315287
3415_IR_d14_BrM	46	1	CASSDDEQYF	0.00312385
3415_IR_d14_BrM	47	1	CSSSQKTFNNQAPLF	0.00306582
3415_IR_d14_BrM	48	2	CTCSAGAEQYF	0.00306582
3415_IR_d14_BrM	49	1	CASSLQYNNQAPLF	0.00306099
3415_IR_d14_BrM	50	1	CASSGDTGQLYF	0.00304648
3415_IR_d14_BrM	51	1	CASSLGVSGNTLYF	0.00303681
3415_IR_d14_BrM	52	1	CASTPRDNQAPLF	0.00301263
3415_IR_d14_BrM	53	1	CASSPDGYEQYF	0.00298362
3415_IR_d14_BrM	54	1	CASSQGTVYAEQFF	0.00296427
3415_IR_d14_BrM	55	1	CASSQDTYNNQAPLF	0.00293042
3415_IR_d14_BrM	56	1	CASSLARVPISNERLFF	0.00292559
3415_IR_d14_BrM	57	1	CASSLGGEEVFF	0.00292075
3415_IR_d14_BrM	58	1	CASSQAPGVSNERLFF	0.00292075
3415_IR_d14_BrM	59	1	CASSEGQLSNERLFF	0.00291592
3415_IR_d14_BrM	60	1	CASSLLRVQNTLYF	0.00289174
3415_IR_d14_BrM	61	1	CASSQDRGVEQYF	0.00289174
3415_IR_d14_BrM	62	1	CASSYNQDTQYF	0.00283855
3415_IR_d14_BrM	63	1	CASSQEGQSSYEQYF	0.00282404
3415_IR_d14_BrM	64	1	CASSQDLTGGRDTQYF	0.00279986
3415_IR_d14_BrM	65	1	CASSLGQVISYEQYF	0.00274667
3415_IR_d14_BrM	66	1	CASSQEGQGAGNTLYF	0.00274183
3415_IR_d14_BrM	67	1	CASSGGAREQYF	0.00272733
3415_IR_d14_BrM	68	1	CASGDGGGEQYF	0.00268864
3415_IR_d14_BrM	69	1	CASSIGGADEQYF	0.0026838
3415_IR_d14_BrM	70	1	CASSTQYNNQAPLF	0.0026838
3415_IR_d14_BrM	71	1	CASSPRYEQYF	0.00265963
3415_IR_d14_BrM	72	1	CASSPVNQAPLF	0.00265479
3415_IR_d14_BrM	73	4	CASSLGGNSDYTF	0.00264995
3415_IR_d14_BrM	74	1	CASSYWGATGQLYF	0.0026161
3415_IR_d14_BrM	75	1	CTCSADTTNTEVFF	0.0026161
3415_IR_d14_BrM	76	1	CAWSRGTGGYEQYF	0.00257258
3415_IR_d14_BrM	77	1	CASGDAVLGGYEQYF	0.00255808
3415_IR_d14_BrM	78	1	CASSSDWGVYEQYF	0.00252906
3415_IR_d14_BrM	79	1	CASSQGLLSYEQYF	0.00252906
3415_IR_d14_BrM	80	1	CASGEGSQNTLYF	0.00251939
3415_IR_d14_BrM	81	1	CASSLGPYEQYF	0.00250972
3415_IR_d14_BrM	82	1	CAWSSGTGGYEQYF	0.00250488
3415_IR_d14_BrM	83	1	CASSKTSNSDYTF	0.00250005
3415_IR_d14_BrM	84	1	CASSLSRVNERLFF	0.00249038
3415_IR_d14_BrM	85	1	CASSFTGAETLYF	0.00248554
3415_IR_d14_BrM	86	1	CGARDWGSSYEQYF	0.00246136
3415_IR_d14_BrM	87	1	CASGEPAGLNTEVFF	0.00244686
3415_IR_d14_BrM	88	1	CSSRDGYAEQFF	0.00242751
3415_IR_d14_BrM	89	1	CASSLTGDSYEQYF	0.00241784
3415_IR_d14_BrM	90	1	CASSLYEQGANTEVFF	0.00240333
3415_IR_d14_BrM	91	1	CASSNWGGSSAETLYF	0.0023985
3415_IR_d14_BrM	92	1	CASSQVWGGYEQYF	0.00238883
3415_IR_d14_BrM	93	1	CASSYSLNTGQLYF	0.00236465
3415_IR_d14_BrM	94	1	CASSIGTGSYEQYF	0.00234047
3415_IR_d14_BrM	95	1	CASSRGQNYEQYF	0.0023308
3415_IR_d14_BrM	96	1	CASSSLGSYEQYF	0.0023308
3415_IR_d14_BrM	97	1	CASSRDPSSYEQYF	0.00232113
3415_IR_d14_BrM	98	1	CTCSADQKGQDTQYF	0.00231146
3415_IR_d14_BrM	99	3	CASSRDNQAPLF	0.00230179
3415_IR_d14_BrM	100	1	CASGGGTGGYEQYF	0.00228728
3415_IR_d14_CLN	1	7	CASSPGQYEQYF	0.00341775
3415_IR_d14_CLN	2	1	CASSDEGTGAQYF	0.00207573
3415_IR_d14_CLN	3	3	CASSPTGGYEQYF	0.00206319
3415_IR_d14_CLN	4	2	CASSLGTGVYEQYF	0.00202347
3415_IR_d14_CLN	5	1	CASSHSYEQYF	0.0020172
3415_IR_d14_CLN	6	1	CASSLGGSDYTF	0.00188342
3415_IR_d14_CLN	7	1	CASSSGSYEQYF	0.00168484
3415_IR_d14_CLN	8	1	CASSGQANSDYTF	0.0016493
3415_IR_d14_CLN	9	1	CASSLGDNYEQYF	0.00162631
3415_IR_d14_CLN	10	1	CASSLAGYAEQFF	0.0014967
3415_IR_d14_CLN	11	7	CASSLGGYEQYF	0.00146953
3415_IR_d14_CLN	12	4	CASSLAGGEQYF	0.00143399
3415_IR_d14_CLN	13	1	CASSLGTGIYEQYF	0.00140473
3415_IR_d14_CLN	14	4	CASGDAGEQYF	0.00139009
3415_IR_d14_CLN	15	12	CASSPGTGGYEQYF	0.00138382
3415_IR_d14_CLN	16	5	CASSLTGGYEQYF	0.00135456
3415_IR_d14_CLN	17	1	CASSLEGTGGYAEQFF	0.00132111
3415_IR_d14_CLN	18	1	CASSLHWGYEQYF	0.00131693
3415_IR_d14_CLN	19	1	CASSPKNSDYTF	0.00128139
3415_IR_d14_CLN	20	2	CASSGTANSDYTF	0.00125631
3415_IR_d14_CLN	21	1	CASSRDEQYF	0.00123959
3415_IR_d14_CLN	22	1	CTCSAWTGGYEQYF	0.00123541
3415_IR_d14_CLN	23	1	CASRRTGGYEQYF	0.00123541
3415_IR_d14_CLN	24	1	CASSLGQGYEQYF	0.00123123
3415_IR_d14_CLN	25	1	CASSFDRGGISYEQYF	0.0012145
3415_IR_d14_CLN	26	1	CASSLSLQGSYEQYF	0.00121241
3415_IR_d14_CLN	27	1	CASSGDSNNQAPLF	0.00121241
3415_IR_d14_CLN	28	1	CASRHTGGGYEQYF	0.00120823
3415_IR_d14_CLN	29	4	CASSLSSYEQYF	0.00120405
3415_IR_d14_CLN	30	1	CASSPGYEQYF	0.00119569
3415_IR_d14_CLN	31	3	CASSPDSYEQYF	0.00118733
3415_IR_d14_CLN	32	1	CASGDIYEQYF	0.00118733
3415_IR_d14_CLN	33	1	CGARELGYEQYF	0.00117688
3415_IR_d14_CLN	34	1	CASSLQGIEQYF	0.00117061
3415_IR_d14_CLN	35	1	CTCSADMGAEQYF	0.00116642
3415_IR_d14_CLN	36	1	CASSSGTGGHEQYF	0.00116433
3415_IR_d14_CLN	37	5	CASSLTANSDYTF	0.00115597
3415_IR_d14_CLN	38	1	CASSLGDRQEQYF	0.00114134
3415_IR_d14_CLN	39	1	CASSLGTGQDTQYF	0.00113507
3415_IR_d14_CLN	40	1	CASSPVNTGQLYF	0.00113089
3415_IR_d14_CLN	41	1	CASSLPGLGVEEQYF	0.00112462
3415_IR_d14_CLN	42	1	CASSLALRGSNQAPLF	0.00111626
3415_IR_d14_CLN	43	1	CASGDAGADGQLYF	0.00111208
3415_IR_d14_CLN	44	2	CASSLRGDSDYTF	0.00110789
3415_IR_d14_CLN	45	1	CASSSANNNQAPLF	0.0011058
3415_IR_d14_CLN	46	1	CASRTGSEQYF	0.00110162
3415_IR_d14_CLN	47	1	CASSERGQNQDTQYF	0.00109953
3415_IR_d14_CLN	48	1	CASSSGTHQAPLF	0.00109326
3415_IR_d14_CLN	49	1	CASSWGVQDTQYF	0.00109117
3415_IR_d14_CLN	50	1	CASSQTGGKNEQYF	0.00107863
3415_IR_d14_CLN	51	1	CASSQGGEQYF	0.00107654
3415_IR_d14_CLN	52	2	CASSSTGSSYEQYF	0.00107445
3415_IR_d14_CLN	53	1	CASRAETLYF	0.00107445
3415_IR_d14_CLN	54	1	CASSLPGQYEQYF	0.00106818
3415_IR_d14_CLN	55	1	CGARDPGYNNQAPLF	0.00106818
3415_IR_d14_CLN	56	1	CASSSSGSSYEQYF	0.00106609
3415_IR_d14_CLN	57	3	CASSRDWGYEQYF	0.00106609
3415_IR_d14_CLN	58	1	CASSYTDNNQAPLF	0.001064
3415_IR_d14_CLN	59	2	CASSFRDWGYEQYF	0.00105773
3415_IR_d14_CLN	60	1	CASSQEGDSGNTLYF	0.00105773
3415_IR_d14_CLN	61	1	CASSQGLGDYEQYF	0.00104309
3415_IR_d14_CLN	62	1	CASSPWTNNQAPLF	0.00104309
3415_IR_d14_CLN	63	1	CASSQGGGEQYF	0.00103473
3415_IR_d14_CLN	64	1	CASSPTGDYAEQFF	0.00102846
3415_IR_d14_CLN	65	1	CASSFWPYEQYF	0.00102637
3415_IR_d14_CLN	66	1	CASGTGVSPLYF	0.00102219
3415_IR_d14_CLN	67	3	CASSLGGSGNTLYF	0.00102219
3415_IR_d14_CLN	68	1	CASSQGQSNERLFF	0.00102219
3415_IR_d14_CLN	69	1	CASSQETGYNSPLYF	0.0010201
3415_IR_d14_CLN	70	1	CASSLGIDAEQFF	0.00101801
3415_IR_d14_CLN	71	1	CASSQQGYNNQAPLF	0.00101592
3415_IR_d14_CLN	72	1	CTCSADGTGQLYF	0.00100756
3415_IR_d14_CLN	73	1	CASSSGTDEQYF	0.00100756
3415_IR_d14_CLN	74	1	CTCSGDWGAEQYF	0.00100756
3415_IR_d14_CLN	75	1	CASSLPGGYEQYF	0.00100338
3415_IR_d14_CLN	76	1	CASSPGTGGHEQYF	0.00100338
3415_IR_d14_CLN	77	1	CTCSADWGSSYEQYF	0.00100338
3415_IR_d14_CLN	78	2	CTCSAGAEQYF	0.00100129
3415_IR_d14_CLN	79	1	CASSLSGGSYEQYF	0.000999195
3415_IR_d14_CLN	80	1	CASSLGQGTYEQYF	0.000999195
3415_IR_d14_CLN	81	1	CASSLQDSAETLYF	0.000999195
3415_IR_d14_CLN	82	4	CASSLSYEQYF	0.000995014
3415_IR_d14_CLN	83	1	CASSHRGRAEQFF	0.000986653
3415_IR_d14_CLN	84	1	CASSPGGSYEQYF	0.000986653
3415_IR_d14_CLN	85	1	CASSQVSYEQYF	0.000986653
3415_IR_d14_CLN	86	1	CASSFFQEQYF	0.000980382
3415_IR_d14_CLN	87	1	CASSLTPSNERLFF	0.000978292
3415_IR_d14_CLN	88	1	CASSLPSYEQYF	0.000978292
3415_IR_d14_CLN	89	1	CASSLLQGSSNERLFF	0.000978292
3415_IR_d14_CLN	90	1	CASSLGLGAVEQYF	0.00097202
3415_IR_d14_CLN	91	1	CASSPGTANTGQLYF	0.00096784
3415_IR_d14_CLN	92	1	CASTPPGAIERLFF	0.000965749
3415_IR_d14_CLN	93	1	CASSYLGSSYEQYF	0.000963659
3415_IR_d14_CLN	94	1	CASSSTVSYEQYF	0.000961569
3415_IR_d14_CLN	95	1	CASNQGGEQYF	0.000959478
3415_IR_d14_CLN	96	1	CASSLNSNTEVFF	0.000959478
3415_IR_d14_CLN	97	1	CASSLSDRGRDNERLFF	0.000957388
3415_IR_d14_CLN	98	1	CASSQAGGYEQYF	0.000953207
3415_IR_d14_CLN	99	1	CTCSAGGAEEQYF	0.000951117
3415_IR_d14_CLN	100	1	CASRTNSGNTLYF	0.000944846

## Sheet: Top_Rearrangements
Column1	Column2	Column3	Column4	Column5	Column6
sample_name	rank	present_in	amino_acid	productive_frequency	%
3387_IR_d14_BrM	1	1	CASSPRSSYEQYF	0.0668422	6.68422
3387_IR_d14_CLN	1	1	CASSLVGEQYF	0.00485779	0.485779
3388_IR_d14_BrM	1	1	CASSPGTGGYEQYF	0.365819	36.5819
3388_IR_d14_CLN	1	1	CASSPQGDTGQLYF	0.00223401	0.223401
3392_K_d14_BrM	1	1	CASSWTFNQAPLF	0.0759512	7.59512
3392_K_d14_CLN	1	1	CASSPSGLGIYEQYF	0.00361182	0.361182
3394_K_d14_BrM	1	1	CASSQDRQALSNERLFF	0.0725072	7.25072
3394_K_d14_CLN	1	1	CASSSPGAEQYF	0.00163814	0.163814
3401_K_d14_BrM	1	1	CASSWGQGGGTGQLYF	0.0373194	3.73194
3401_K_d14_CLN	1	1	CASSLAGGEQYF	0.00352358	0.352358
3403_IR_d14_CLN	1	1	CASSLQNQAPLF	0.00291228	0.291228
3410_K_d14_BrM	1	1	CTCSADYEQYF	0.0376901	3.76901
3410_K_d14_CLN	1	1	CASSPGSSYEQYF	0.00121427	0.121427
3411_K_d14_BrM	1	2	CTCSASGGSYEQYF	0.0824561	8.24561
3411_K_d14_CLN	1	2	CTCSASGGSYEQYF	0.00640377	0.640377
3412_IR_d14_BrM	1	1	CASSRGDSYEQYF	0.112413	11.2413
3412_IR_d14_CLN	1	1	CASSLLGEQYF	0.00189303	0.189303
3415_IR_d14_BrM	1	1	CASSQEGQLYEQYF	0.0232016	2.32016
3415_IR_d14_CLN	1	1	CASSPGQYEQYF	0.00341775	0.341775
