# Supplementary material for: The immune suppressive microenvironment affects efficacy of radio‐immunotherapy in brain metastasis
Source: EMBO Mol Med. 2021 Mar 23;13(5):e13412. doi: 10.15252/emmm.202013412 (PMC8103101; doi:10.15252/emmm.202013412)
Supplement: Supplementary file 5 — Source Data for Expanded View [file EMMM-13-e13412-s007.zip › EMM-2020-13412-V2-Figure_EV1_Source_Data-sd.xlsx]

## Sheet: Fig_EV1A+B
Myeloid cells		normal MG	normal MG	normal MG	TAM-MG	TAM-MG	TAM-MG		BL-Mono	BL-Mono	BL-Mono	TA-Mono	TA-Mono	TA-Mono		BL-Mono	BL-Mono	BL-Mono	TAM-MDM	TAM-MDM	TAM-MDM
		Replicate 1	Replicate 2	Replicate 3	Replicate 1	Replicate 2	Replicate 3		Replicate 1	Replicate 2	Replicate 3	Replicate 1	Replicate 2	Replicate 3		Replicate 1	Replicate 2	Replicate 3	Replicate 1	Replicate 2	Replicate 3
CD45		2983.59	4105.81	1922.35	1043.69	1513.74	2415.73		17387.3	11430.8	6140.09	3451.23	6222.35	3837.54		17387.3	11430.8	6140.09	3924.64	3316.67	4088.1
CD11b		2902.9	2833.56	5047.4	3490.7	4386.25	3514.87		2252.21	1349.64	786.56	1703.64	1284.96	1262.45		2252.21	1349.64	786.56	1619.91	1035.23	754.214
P2ry12		22374.3	24172.8	15157.5	1255.72	1727.34	2295.75		59.7071	234.54	0	385.261	139.711	282.005		59.7071	234.54	0	538.701	338.882	622.966
Tmem119		26778.6	25145.5	27481.4	12276.3	13565.1	9752.27		18.051	47.3195	1.89304	3345.76	2188.8	5344.35		18.051	47.3195	1.89304	4627.24	6157.82	7782.91
Cx3cr1		43331.3	38901.8	34726.1	8234.12	15394.6	12426.1		2715.98	1353.75	508.756	2043.49	2618.39	4908.8		2715.98	1353.75	508.756	4366.78	4711.55	7371.61
Itga4		21.0482	141.361	0	15.734	23.7973	14.3719		5252.84	3824.65	2561.29	208.012	610.165	347.726		5252.84	3824.65	2561.29	506.938	368.398	423.321
Runx2		5.26206	4.21974	18.621	1.49847	6.38465	9.37298		874.779	827.063	26.0294	152.346	346.901	85.4379		874.779	827.063	26.0294	123.241	114.783	68.859
Ccr2		33.3264	59.0764	15.335	8.24161	1.16085	19.9957		5295.88	4057.13	1229.06	2582.57	5229.17	4503.71		5295.88	4057.13	1229.06	574.911	787.081	1007
		BL-CD4	BL-CD4	BL-CD4	TIL-CD4	TIL-CD4	TIL-CD4		BL-CD8	BL-CD8	BL-CD8	TIL-CD8	TIL-CD8	TIL-CD8		BL-B220	BL-B220	BL-B220	TIL-B220	TIL-B220	TIL-B220
Lymphoid cells		Replicate 1	Replicate 2	Replicate 3	Replicate 1	Replicate 2	Replicate 3		Replicate 1	Replicate 2	Replicate 3	Replicate 1	Replicate 2	Replicate 3		Replicate 1	Replicate 2	Replicate 3	Replicate 1	Replicate 2	Replicate 3
CD45		5151.54	9465.32	4629.98	2501.66	2808.76	1924.02		7690.59	6374.46	3093.17	5538.15	6092.24	3402.11		2167.68	4274.69	4265.51	7022.22	8430.32	7157.07
CD3d		3403.43	7674.03	4068.73	17665.8	11974.8	7695		7595.86	5135.68	4202.11	5877.72	5359.77	13310.7		7.17934	0.587586	0	1099.08	1138.14	576.302
CD3e		4028.46	4437.5	3582.71	4112.67	2436.98	2824.07		2247.18	4988.71	4725.06	2684.11	2208.64	3116.16		0.478622	0	0.754424	135.914	594.427	190.377
CD4		3825.81	2256.92	3400.64	3111.54	2831.43	3518.13		0	0	0	0.629407	0.680735	0		1.43587	0	0.754424	167.686	116.045	125.41
CD8a		0	0	0	20.7129	1.51131	2.17404		4590.85	4879.53	7252.63	9751.72	6715.45	11972		0	0.587586	0	1887.5	1116.22	811.93
Cd8b1		505.388	666.643	204.64	105.866	222.162	4.89158		18377.4	12585.2	14887.3	8655.92	8012.25	16959.5		0	0.587586	0	3740.28	923.087	1909.91
CD19		2.44149	7.63332	0	2.30144	8.31219	0		1.75424	37.7933	9.27209	0	0	0		11587.4	16763.8	12905.9	17.0628	385.059	1285.77
CD20		0	7.63332	4.51412	0	3.02261	18.4793		1.75424	0	3.70884	0	0	0		8827.71	6714.94	13277.1	46.4814	115.234	733.064
