# Supplementary material for: The immune suppressive microenvironment affects efficacy of radio‐immunotherapy in brain metastasis
Source: EMBO Mol Med. 2021 Mar 23;13(5):e13412. doi: 10.15252/emmm.202013412 (PMC8103101; doi:10.15252/emmm.202013412)
Supplement: Supplementary file 5 — Source Data for Expanded View [file EMMM-13-e13412-s007.zip › EMM-2020-13412-V2-Figure_EV3_Source_Data-sd.xlsx]

## Sheet: Exp_3A
Frequency of Top clones in BrM analyzed by TCR profiling
sample_name	rank	present_in	amino_acid	productive_frequency	%
3387_IR_d14_BrM	1	1	CASSPRSSYEQYF	0.0668422	6.68422
3387_IR_d14_CLN	1	1	CASSLVGEQYF	0.00485779	0.485779
3388_IR_d14_BrM	1	1	CASSPGTGGYEQYF	0.365819	36.5819
3388_IR_d14_CLN	1	1	CASSPQGDTGQLYF	0.00223401	0.223401
3392_K_d14_BrM	1	1	CASSWTFNQAPLF	0.0759512	7.59512
3392_K_d14_CLN	1	1	CASSPSGLGIYEQYF	0.00361182	0.361182
3394_K_d14_BrM	1	1	CASSQDRQALSNERLFF	0.0725072	7.25072
3394_K_d14_CLN	1	1	CASSSPGAEQYF	0.00163814	0.163814
3401_K_d14_BrM	1	1	CASSWGQGGGTGQLYF	0.0373194	3.73194
3401_K_d14_CLN	1	1	CASSLAGGEQYF	0.00352358	0.352358
3403_IR_d14_CLN	1	1	CASSLQNQAPLF	0.00291228	0.291228
3410_K_d14_BrM	1	1	CTCSADYEQYF	0.0376901	3.76901
3410_K_d14_CLN	1	1	CASSPGSSYEQYF	0.00121427	0.121427
3411_K_d14_BrM	1	2	CTCSASGGSYEQYF	0.0824561	8.24561
3411_K_d14_CLN	1	2	CTCSASGGSYEQYF	0.00640377	0.640377
3412_IR_d14_BrM	1	1	CASSRGDSYEQYF	0.112413	11.2413
3412_IR_d14_CLN	1	1	CASSLLGEQYF	0.00189303	0.189303
3415_IR_d14_BrM	1	1	CASSQEGQLYEQYF	0.0232016	2.32016
3415_IR_d14_CLN	1	1	CASSPGQYEQYF	0.00341775	0.341775

## Sheet: Exp_3B
Total number of templates vs. Clonality in BrM analyzed by TCR profiling
Replicate	No. of templates	BrM Control	BrM WBRT	pooled
1	5162	0.2294		0.2294
2	3360	0.2018		0.2018
3	1846	0.1096		0.1096
4	5439	0.1286		0.1286
5	1306	0.1205		0.1205
6	2907		0.2301	0.2301
7	1091		0.3268	0.3268
8	3827		0.2104	0.2104
9	1914		0.0953	0.0953

## Sheet: Exp_3C
Clonal space homeoastsis of TCRs in 99LN-BrM samples
Replicate	Control group	(1e-04 < X <= 0.001)	Average	Large (0.001 < X <= 0.01)	Average	Hyperexpanded (0.01 < X <= 1)	Average
1	3392_Ctrl_d14_BrM	0.618752	0.724926	0.17067	0.181425	0.210577	0.0936497
2	3394_Ctrl_d14_BrM	0.641964		0.169643		0.188393
3	3401_Ctrl_d14_BrM	0.750813		0.236186		0.0130011
4	3410_Ctrl_d14_BrM	0.856591		0.115462		0.0279463
5	3411_Ctrl_d14_BrM	0.756508		0.215161		0.0283308
Replicate	WBRT group		Average		Average		Average
1	3387_WBRT_d14_BrM	0.590299	0.662884	0.224974	0.182515	0.184727	0.154601
2	3388_WBRT_d14_BrM	0.545371		0.197067		0.257562
3	3412_WBRT_d14_BrM	0.734257		0.0896263		0.176117
4	3415_WBRT_d14_BrM	0.781609		0.218391		0
