# Supplementary material for: The immune suppressive microenvironment affects efficacy of radio‐immunotherapy in brain metastasis
Source: EMBO Mol Med. 2021 Mar 23;13(5):e13412. doi: 10.15252/emmm.202013412 (PMC8103101; doi:10.15252/emmm.202013412)
Supplement: Supplementary file 5 — Source Data for Expanded View [file EMMM-13-e13412-s007.zip › EMM-2020-13412-V2-Figure_EV4_Source_Data-sd.xlsx]

## Sheet: Exp_4A
Number of BrM per mouse						BrM volume at d0 analyzed by MRI (mm3)
Replicate	Isotype	WBRT	αPD-1	αPD-1+WBRT		Replicate	Isotype	WBRT	αPD-1	αPD-1+WBRT
1	3	2	3	4		1	4.176	0.6173	1.44	1.199
2	4	2	2	3		2	9.494	6.556	7.607	0.7324
3	1	2	2	2		3	0.2926	0.8391	7.327	2.53
4	1	2	2	1		4	3.344	1.672	1.292	4.787
5	2	1	1	1		5	2.91	0.1286	0.8906	1.096
6	4	4	4	1		6	6.742	6.469	4.62	9.562
7	1	2	1	2		7	0.4983	2.534	0.6687	1.196
8	3		1	2		8	7.24		0.2026	5.884
9				5		9				3.749

## Sheet: Ext_4B
% increase in BrM volume on d14
	Isotype	WBRT	αPD-1	αPD-1+WBRT
1	253.209	-61.4612	748.611	65.9716
2	412.956	-15.4057	384.028	-37.2201
3	156.015	138.708	579.405	-42.6877
4	719.378	106.34	393.498	60.915
5	226.701	192.535	37.2109	-77.1168
6	671.878	72.8242	1634.42	73.3947
7	545.796	42.9755	297.637	-5.52345
8			1147.29	84.3958
% increase in BrM volume on d28
	Isotype	WBRT	αPD-1	αPD-1+WBRT
1	1285.06	1043.2	5352.78	100
2	1555.84	550.549	1452.63	-100
3	5979.55	639.84	161.397	487.006
4	903.093	687.679	817.302	-82.9836
5	1520.11	6672.94	7170.48	627.881
6		260.025		5.50646
7				408.936

## Sheet: Exp_4C
Survival - CD3 low vs. CD3 high (>1.6 % of total cells) quantified by IHC
	Replicate	Days	Isotype low	Isotype high	WBRT low	WBRT high	aPD-1 low	aPD-1 high	Kombi low	Kombi high
2125 (C)	1	35		1
2127 (C)	2	21	1
2213 (C)	3	56	1
2214 (C)	4	28	1
2946 (C)	5	28		1
2947 (C)	6	23	1
2962 (C)	7	42	0
2763 (C)	8	11		1
2144 (IR)	1	42			1
2149 (IR)	2	35			1
2157 (IR)	3	49			1
2181 (IR)	4	45				1
2954 (IR)	5	42				1
2958 (IR)	6	21				0
2135 (PD1)	1	35						1
2139 (PD1)	2	24					1
2147 (PD1)	3	28						1
2236 (PD1)	4	43						1
2247 (PD1)	5	50						0
2948 (PD1)	6	21					1
2999 (PD1)	7	55						1
2952 (PD1)	8	36						0
2129 (IR+PD1)	1	52							1
2158 (IR+PD1)	2	24								0
2172 (IR+PD1)	3	42							1
2209 (IR+PD1)	4	114								1
2271 (IR+PD1)	5	35								1
2950 (IR+PD1)	6	56								1
2960 (IR+PD1)	7	42							1
2138 (IR+PD1)	8	112							N/A	N/A	no BrM detectable
