# Supplementary material for: The immune suppressive microenvironment affects efficacy of radio‐immunotherapy in brain metastasis
Source: EMBO Mol Med. 2021 Mar 23;13(5):e13412. doi: 10.15252/emmm.202013412 (PMC8103101; doi:10.15252/emmm.202013412)
Supplement: Supplementary file 5 — Source Data for Expanded View [file EMMM-13-e13412-s007.zip › EMM-2020-13412-V2-Figure_EV5_Source_Data-sd.xlsx]

## Sheet: Fig_EV5B_WBRT
WBRT
Replicate 1
2149	Value		2149	Value		2149	Value
CD4+ Count	1805		CD4+ Count	1805		CD4+ Count	1805
TMEM119+/Iba-1+ Count	270		Iba-1+/TMEM119-/CD206- Count	41489		EpCAM+ Count	162524
CD4+ within 150μm of TMEM119+/Iba-1+	601		CD4+ within 150μm of Iba-1+/TMEM119-/CD206-	1805		CD4+ within 150μm of EpCAM+	1759
% CD4+ within 150μm of TMEM119+/Iba-1+	33.3		% CD4+ within 150μm of Iba-1+/TMEM119-/CD206-	100		% CD4+ within 150μm of EpCAM+	97.45
Average Distance (μm) to TMEM119+/Iba-1+	240.81		Average Distance (μm) to Iba-1+/TMEM119-/CD206-	14.52		Average Distance (μm) to EpCAM+	22.5
Number of Unique TMEM119+/Iba-1+	174		Number of Unique Iba-1+/TMEM119-/CD206-	1594		Number of Unique EpCAM+	1639
Average number of CD4+ within 150μm of TMEM119+/Iba-1+	3.45402		Average number of CD4+ within 150μm of Iba-1+/TMEM119-/CD206-	1.13237		Average number of CD4+ within 150μm of EpCAM+	1.07322
CD4+ within 0-10μm of TMEM119+/Iba-1+	22		CD4+ within 0-10μm of Iba-1+/TMEM119-/CD206-	654		CD4+ within 0-10μm of EpCAM+	1026
CD4+ within 10-20μm of TMEM119+/Iba-1+	18		CD4+ within 10-20μm of Iba-1+/TMEM119-/CD206-	805		CD4+ within 10-20μm of EpCAM+	566
CD4+ within 20-30μm of TMEM119+/Iba-1+	25		CD4+ within 20-30μm of Iba-1+/TMEM119-/CD206-	225		CD4+ within 20-30μm of EpCAM+	72
CD4+ within 30-40μm of TMEM119+/Iba-1+	19		CD4+ within 30-40μm of Iba-1+/TMEM119-/CD206-	86		CD4+ within 30-40μm of EpCAM+	34
CD4+ within 40-50μm of TMEM119+/Iba-1+	31		CD4+ within 40-50μm of Iba-1+/TMEM119-/CD206-	26		CD4+ within 40-50μm of EpCAM+	19
CD4+ within 50-60μm of TMEM119+/Iba-1+	29		CD4+ within 50-60μm of Iba-1+/TMEM119-/CD206-	6		CD4+ within 50-60μm of EpCAM+	14
CD4+ within 60-70μm of TMEM119+/Iba-1+	34		CD4+ within 60-70μm of Iba-1+/TMEM119-/CD206-	2		CD4+ within 60-70μm of EpCAM+	4
CD4+ within 70-80μm of TMEM119+/Iba-1+	42		CD4+ within 70-80μm of Iba-1+/TMEM119-/CD206-	0		CD4+ within 70-80μm of EpCAM+	4
CD4+ within 80-90μm of TMEM119+/Iba-1+	50		CD4+ within 80-90μm of Iba-1+/TMEM119-/CD206-	1		CD4+ within 80-90μm of EpCAM+	2
CD4+ within 90-100μm of TMEM119+/Iba-1+	43		CD4+ within 90-100μm of Iba-1+/TMEM119-/CD206-	0		CD4+ within 90-100μm of EpCAM+	5
CD4+ within 100-110μm of TMEM119+/Iba-1+	41		CD4+ within 100-110μm of Iba-1+/TMEM119-/CD206-	0		CD4+ within 100-110μm of EpCAM+	2
CD4+ within 110-120μm of TMEM119+/Iba-1+	68		CD4+ within 110-120μm of Iba-1+/TMEM119-/CD206-	0		CD4+ within 110-120μm of EpCAM+	5
CD4+ within 120-130μm of TMEM119+/Iba-1+	61		CD4+ within 120-130μm of Iba-1+/TMEM119-/CD206-	0		CD4+ within 120-130μm of EpCAM+	3
CD4+ within 130-140μm of TMEM119+/Iba-1+	65		CD4+ within 130-140μm of Iba-1+/TMEM119-/CD206-	0		CD4+ within 130-140μm of EpCAM+	1
CD4+ within 140-150μm of TMEM119+/Iba-1+	53		CD4+ within 140-150μm of Iba-1+/TMEM119-/CD206-	0		CD4+ within 140-150μm of EpCAM+	2
2149	Value		2149	Value		2149	Value
CD8a+ Count	1967		CD8a+ Count	1967		CD8a+ Count	1967
TMEM119+/Iba-1+ Count	270		Iba-1+/TMEM119-/CD206- Count	41489		EpCAM+ Count	162524
CD8a+ within 150μm of TMEM119+/Iba-1+	538		CD8a+ within 150μm of Iba-1+/TMEM119-/CD206-	1967		CD8a+ within 150μm of EpCAM+	1928
% CD8a+ within 150μm of TMEM119+/Iba-1+	27.35		% CD8a+ within 150μm of Iba-1+/TMEM119-/CD206-	100		% CD8a+ within 150μm of EpCAM+	98.02
Average Distance (μm) to TMEM119+/Iba-1+	266.74		Average Distance (μm) to Iba-1+/TMEM119-/CD206-	15.86		Average Distance (μm) to EpCAM+	18.32
Number of Unique TMEM119+/Iba-1+	167		Number of Unique Iba-1+/TMEM119-/CD206-	1754		Number of Unique EpCAM+	1887
Average number of CD8a+ within 150μm of TMEM119+/Iba-1+	3.22156		Average number of CD8a+ within 150μm of Iba-1+/TMEM119-/CD206-	1.12144		Average number of CD8a+ within 150μm of EpCAM+	1.02173
CD8a+ within 0-10μm of TMEM119+/Iba-1+	4		CD8a+ within 0-10μm of Iba-1+/TMEM119-/CD206-	685		CD8a+ within 0-10μm of EpCAM+	1365
CD8a+ within 10-20μm of TMEM119+/Iba-1+	15		CD8a+ within 10-20μm of Iba-1+/TMEM119-/CD206-	820		CD8a+ within 10-20μm of EpCAM+	464
CD8a+ within 20-30μm of TMEM119+/Iba-1+	28		CD8a+ within 20-30μm of Iba-1+/TMEM119-/CD206-	272		CD8a+ within 20-30μm of EpCAM+	44
CD8a+ within 30-40μm of TMEM119+/Iba-1+	17		CD8a+ within 30-40μm of Iba-1+/TMEM119-/CD206-	116		CD8a+ within 30-40μm of EpCAM+	18
CD8a+ within 40-50μm of TMEM119+/Iba-1+	24		CD8a+ within 40-50μm of Iba-1+/TMEM119-/CD206-	50		CD8a+ within 40-50μm of EpCAM+	10
CD8a+ within 50-60μm of TMEM119+/Iba-1+	36		CD8a+ within 50-60μm of Iba-1+/TMEM119-/CD206-	14		CD8a+ within 50-60μm of EpCAM+	2
CD8a+ within 60-70μm of TMEM119+/Iba-1+	29		CD8a+ within 60-70μm of Iba-1+/TMEM119-/CD206-	5		CD8a+ within 60-70μm of EpCAM+	4
CD8a+ within 70-80μm of TMEM119+/Iba-1+	37		CD8a+ within 70-80μm of Iba-1+/TMEM119-/CD206-	4		CD8a+ within 70-80μm of EpCAM+	2
CD8a+ within 80-90μm of TMEM119+/Iba-1+	44		CD8a+ within 80-90μm of Iba-1+/TMEM119-/CD206-	0		CD8a+ within 80-90μm of EpCAM+	6
CD8a+ within 90-100μm of TMEM119+/Iba-1+	52		CD8a+ within 90-100μm of Iba-1+/TMEM119-/CD206-	1		CD8a+ within 90-100μm of EpCAM+	4
CD8a+ within 100-110μm of TMEM119+/Iba-1+	48		CD8a+ within 100-110μm of Iba-1+/TMEM119-/CD206-	0		CD8a+ within 100-110μm of EpCAM+	1
CD8a+ within 110-120μm of TMEM119+/Iba-1+	48		CD8a+ within 110-120μm of Iba-1+/TMEM119-/CD206-	0		CD8a+ within 110-120μm of EpCAM+	2
CD8a+ within 120-130μm of TMEM119+/Iba-1+	61		CD8a+ within 120-130μm of Iba-1+/TMEM119-/CD206-	0		CD8a+ within 120-130μm of EpCAM+	3
CD8a+ within 130-140μm of TMEM119+/Iba-1+	55		CD8a+ within 130-140μm of Iba-1+/TMEM119-/CD206-	0		CD8a+ within 130-140μm of EpCAM+	2
CD8a+ within 140-150μm of TMEM119+/Iba-1+	40		CD8a+ within 140-150μm of Iba-1+/TMEM119-/CD206-	0		CD8a+ within 140-150μm of EpCAM+	1
Replicate 2
2144	Value		2144	Value		2144	Value
CD4+ Count	354		CD4+ Count	354		CD4+ Count	354
TMEM119+/Iba-1+ Count	148		Iba-1+/TMEM119-/CD206- Count	37719		EpCAM+ Count	94056
CD4+ within 150μm of TMEM119+/Iba-1+	126		CD4+ within 150μm of Iba-1+/TMEM119-/CD206-	354		CD4+ within 150μm of EpCAM+	320
% CD4+ within 150μm of TMEM119+/Iba-1+	35.59		% CD4+ within 150μm of Iba-1+/TMEM119-/CD206-	100		% CD4+ within 150μm of EpCAM+	90.4
Average Distance (μm) to TMEM119+/Iba-1+	233.15		Average Distance (μm) to Iba-1+/TMEM119-/CD206-	16.31		Average Distance (μm) to EpCAM+	41.38
Number of Unique TMEM119+/Iba-1+	79		Number of Unique Iba-1+/TMEM119-/CD206-	313		Number of Unique EpCAM+	298
Average number of CD4+ within 150μm of TMEM119+/Iba-1+	1.59494		Average number of CD4+ within 150μm of Iba-1+/TMEM119-/CD206-	1.13099		Average number of CD4+ within 150μm of EpCAM+	1.07383
CD4+ within 0-10μm of TMEM119+/Iba-1+	0		CD4+ within 0-10μm of Iba-1+/TMEM119-/CD206-	97		CD4+ within 0-10μm of EpCAM+	140
CD4+ within 10-20μm of TMEM119+/Iba-1+	1		CD4+ within 10-20μm of Iba-1+/TMEM119-/CD206-	170		CD4+ within 10-20μm of EpCAM+	122
CD4+ within 20-30μm of TMEM119+/Iba-1+	5		CD4+ within 20-30μm of Iba-1+/TMEM119-/CD206-	51		CD4+ within 20-30μm of EpCAM+	14
CD4+ within 30-40μm of TMEM119+/Iba-1+	5		CD4+ within 30-40μm of Iba-1+/TMEM119-/CD206-	22		CD4+ within 30-40μm of EpCAM+	11
CD4+ within 40-50μm of TMEM119+/Iba-1+	12		CD4+ within 40-50μm of Iba-1+/TMEM119-/CD206-	9		CD4+ within 40-50μm of EpCAM+	5
CD4+ within 50-60μm of TMEM119+/Iba-1+	5		CD4+ within 50-60μm of Iba-1+/TMEM119-/CD206-	5		CD4+ within 50-60μm of EpCAM+	4
CD4+ within 60-70μm of TMEM119+/Iba-1+	6		CD4+ within 60-70μm of Iba-1+/TMEM119-/CD206-	0		CD4+ within 60-70μm of EpCAM+	6
CD4+ within 70-80μm of TMEM119+/Iba-1+	11		CD4+ within 70-80μm of Iba-1+/TMEM119-/CD206-	0		CD4+ within 70-80μm of EpCAM+	2
CD4+ within 80-90μm of TMEM119+/Iba-1+	10		CD4+ within 80-90μm of Iba-1+/TMEM119-/CD206-	0		CD4+ within 80-90μm of EpCAM+	2
CD4+ within 90-100μm of TMEM119+/Iba-1+	8		CD4+ within 90-100μm of Iba-1+/TMEM119-/CD206-	0		CD4+ within 90-100μm of EpCAM+	5
CD4+ within 100-110μm of TMEM119+/Iba-1+	11		CD4+ within 100-110μm of Iba-1+/TMEM119-/CD206-	0		CD4+ within 100-110μm of EpCAM+	1
CD4+ within 110-120μm of TMEM119+/Iba-1+	11		CD4+ within 110-120μm of Iba-1+/TMEM119-/CD206-	0		CD4+ within 110-120μm of EpCAM+	3
CD4+ within 120-130μm of TMEM119+/Iba-1+	18		CD4+ within 120-130μm of Iba-1+/TMEM119-/CD206-	0		CD4+ within 120-130μm of EpCAM+	1
CD4+ within 130-140μm of TMEM119+/Iba-1+	14		CD4+ within 130-140μm of Iba-1+/TMEM119-/CD206-	0		CD4+ within 130-140μm of EpCAM+	1
CD4+ within 140-150μm of TMEM119+/Iba-1+	9		CD4+ within 140-150μm of Iba-1+/TMEM119-/CD206-	0		CD4+ within 140-150μm of EpCAM+	3
2144	Value		2144	Value		2144	Value
CD8a+ Count	298		CD8a+ Count	298		CD8a+ Count	298
TMEM119+/Iba-1+ Count	148		Iba-1+/TMEM119-/CD206- Count	37719		EpCAM+ Count	94056
CD8a+ within 150μm of TMEM119+/Iba-1+	106		CD8a+ within 150μm of Iba-1+/TMEM119-/CD206-	298		CD8a+ within 150μm of EpCAM+	286
% CD8a+ within 150μm of TMEM119+/Iba-1+	35.57		% CD8a+ within 150μm of Iba-1+/TMEM119-/CD206-	100		% CD8a+ within 150μm of EpCAM+	95.97
Average Distance (μm) to TMEM119+/Iba-1+	247.99		Average Distance (μm) to Iba-1+/TMEM119-/CD206-	14.1		Average Distance (μm) to EpCAM+	27.49
Number of Unique TMEM119+/Iba-1+	81		Number of Unique Iba-1+/TMEM119-/CD206-	265		Number of Unique EpCAM+	284
Average number of CD8a+ within 150μm of TMEM119+/Iba-1+	1.30864		Average number of CD8a+ within 150μm of Iba-1+/TMEM119-/CD206-	1.12453		Average number of CD8a+ within 150μm of EpCAM+	1.00704
CD8a+ within 0-10μm of TMEM119+/Iba-1+	5		CD8a+ within 0-10μm of Iba-1+/TMEM119-/CD206-	133		CD8a+ within 0-10μm of EpCAM+	197
CD8a+ within 10-20μm of TMEM119+/Iba-1+	14		CD8a+ within 10-20μm of Iba-1+/TMEM119-/CD206-	115		CD8a+ within 10-20μm of EpCAM+	60
CD8a+ within 20-30μm of TMEM119+/Iba-1+	8		CD8a+ within 20-30μm of Iba-1+/TMEM119-/CD206-	31		CD8a+ within 20-30μm of EpCAM+	7
CD8a+ within 30-40μm of TMEM119+/Iba-1+	8		CD8a+ within 30-40μm of Iba-1+/TMEM119-/CD206-	13		CD8a+ within 30-40μm of EpCAM+	5
CD8a+ within 40-50μm of TMEM119+/Iba-1+	9		CD8a+ within 40-50μm of Iba-1+/TMEM119-/CD206-	4		CD8a+ within 40-50μm of EpCAM+	5
CD8a+ within 50-60μm of TMEM119+/Iba-1+	5		CD8a+ within 50-60μm of Iba-1+/TMEM119-/CD206-	0		CD8a+ within 50-60μm of EpCAM+	2
CD8a+ within 60-70μm of TMEM119+/Iba-1+	6		CD8a+ within 60-70μm of Iba-1+/TMEM119-/CD206-	0		CD8a+ within 60-70μm of EpCAM+	1
CD8a+ within 70-80μm of TMEM119+/Iba-1+	9		CD8a+ within 70-80μm of Iba-1+/TMEM119-/CD206-	2		CD8a+ within 70-80μm of EpCAM+	4
CD8a+ within 80-90μm of TMEM119+/Iba-1+	4		CD8a+ within 80-90μm of Iba-1+/TMEM119-/CD206-	0		CD8a+ within 80-90μm of EpCAM+	0
CD8a+ within 90-100μm of TMEM119+/Iba-1+	5		CD8a+ within 90-100μm of Iba-1+/TMEM119-/CD206-	0		CD8a+ within 90-100μm of EpCAM+	2
CD8a+ within 100-110μm of TMEM119+/Iba-1+	5		CD8a+ within 100-110μm of Iba-1+/TMEM119-/CD206-	0		CD8a+ within 100-110μm of EpCAM+	0
CD8a+ within 110-120μm of TMEM119+/Iba-1+	11		CD8a+ within 110-120μm of Iba-1+/TMEM119-/CD206-	0		CD8a+ within 110-120μm of EpCAM+	0
CD8a+ within 120-130μm of TMEM119+/Iba-1+	10		CD8a+ within 120-130μm of Iba-1+/TMEM119-/CD206-	0		CD8a+ within 120-130μm of EpCAM+	3
CD8a+ within 130-140μm of TMEM119+/Iba-1+	2		CD8a+ within 130-140μm of Iba-1+/TMEM119-/CD206-	0		CD8a+ within 130-140μm of EpCAM+	0
CD8a+ within 140-150μm of TMEM119+/Iba-1+	5		CD8a+ within 140-150μm of Iba-1+/TMEM119-/CD206-	0		CD8a+ within 140-150μm of EpCAM+	0
Replicate 3
2954	Value		2954	Value		2954	Value
CD4+ Count	93		CD4+ Count	93		CD4+ Count	93
TMEM119+/Iba-1+ Count	192		Iba-1+/TMEM119-/CD206- Count	8178		EpCAM+ Count	26444
CD4+ within 150μm of TMEM119+/Iba-1+	59		CD4+ within 150μm of Iba-1+/TMEM119-/CD206-	93		CD4+ within 150μm of EpCAM+	88
% CD4+ within 150μm of TMEM119+/Iba-1+	63.44		% CD4+ within 150μm of Iba-1+/TMEM119-/CD206-	100		% CD4+ within 150μm of EpCAM+	94.62
Average Distance (μm) to TMEM119+/Iba-1+	152.86		Average Distance (μm) to Iba-1+/TMEM119-/CD206-	18.64		Average Distance (μm) to EpCAM+	26.02
Number of Unique TMEM119+/Iba-1+	47		Number of Unique Iba-1+/TMEM119-/CD206-	85		Number of Unique EpCAM+	88
Average number of CD4+ within 150μm of TMEM119+/Iba-1+	1.25532		Average number of CD4+ within 150μm of Iba-1+/TMEM119-/CD206-	1.09412		Average number of CD4+ within 150μm of EpCAM+	1
CD4+ within 0-10μm of TMEM119+/Iba-1+	4		CD4+ within 0-10μm of Iba-1+/TMEM119-/CD206-	27		CD4+ within 0-10μm of EpCAM+	46
CD4+ within 10-20μm of TMEM119+/Iba-1+	4		CD4+ within 10-20μm of Iba-1+/TMEM119-/CD206-	37		CD4+ within 10-20μm of EpCAM+	28
CD4+ within 20-30μm of TMEM119+/Iba-1+	6		CD4+ within 20-30μm of Iba-1+/TMEM119-/CD206-	16		CD4+ within 20-30μm of EpCAM+	4
CD4+ within 30-40μm of TMEM119+/Iba-1+	4		CD4+ within 30-40μm of Iba-1+/TMEM119-/CD206-	5		CD4+ within 30-40μm of EpCAM+	4
CD4+ within 40-50μm of TMEM119+/Iba-1+	0		CD4+ within 40-50μm of Iba-1+/TMEM119-/CD206-	3		CD4+ within 40-50μm of EpCAM+	1
CD4+ within 50-60μm of TMEM119+/Iba-1+	3		CD4+ within 50-60μm of Iba-1+/TMEM119-/CD206-	2		CD4+ within 50-60μm of EpCAM+	0
CD4+ within 60-70μm of TMEM119+/Iba-1+	2		CD4+ within 60-70μm of Iba-1+/TMEM119-/CD206-	0		CD4+ within 60-70μm of EpCAM+	1
CD4+ within 70-80μm of TMEM119+/Iba-1+	4		CD4+ within 70-80μm of Iba-1+/TMEM119-/CD206-	3		CD4+ within 70-80μm of EpCAM+	2
CD4+ within 80-90μm of TMEM119+/Iba-1+	6		CD4+ within 80-90μm of Iba-1+/TMEM119-/CD206-	0		CD4+ within 80-90μm of EpCAM+	1
CD4+ within 90-100μm of TMEM119+/Iba-1+	11		CD4+ within 90-100μm of Iba-1+/TMEM119-/CD206-	0		CD4+ within 90-100μm of EpCAM+	0
CD4+ within 100-110μm of TMEM119+/Iba-1+	5		CD4+ within 100-110μm of Iba-1+/TMEM119-/CD206-	0		CD4+ within 100-110μm of EpCAM+	0
CD4+ within 110-120μm of TMEM119+/Iba-1+	4		CD4+ within 110-120μm of Iba-1+/TMEM119-/CD206-	0		CD4+ within 110-120μm of EpCAM+	0
CD4+ within 120-130μm of TMEM119+/Iba-1+	2		CD4+ within 120-130μm of Iba-1+/TMEM119-/CD206-	0		CD4+ within 120-130μm of EpCAM+	1
CD4+ within 130-140μm of TMEM119+/Iba-1+	3		CD4+ within 130-140μm of Iba-1+/TMEM119-/CD206-	0		CD4+ within 130-140μm of EpCAM+	0
CD4+ within 140-150μm of TMEM119+/Iba-1+	1		CD4+ within 140-150μm of Iba-1+/TMEM119-/CD206-	0		CD4+ within 140-150μm of EpCAM+	0
2954	Value		2954	Value		2954	Value
CD8a+ Count	276		CD8a+ Count	276		CD8a+ Count	276
TMEM119+/Iba-1+ Count	192		Iba-1+/TMEM119-/CD206- Count	8178		EpCAM+ Count	26444
CD8a+ within 150μm of TMEM119+/Iba-1+	174		CD8a+ within 150μm of Iba-1+/TMEM119-/CD206-	276		CD8a+ within 150μm of EpCAM+	269
% CD8a+ within 150μm of TMEM119+/Iba-1+	63.04		% CD8a+ within 150μm of Iba-1+/TMEM119-/CD206-	100		% CD8a+ within 150μm of EpCAM+	97.46
Average Distance (μm) to TMEM119+/Iba-1+	143.58		Average Distance (μm) to Iba-1+/TMEM119-/CD206-	19.03		Average Distance (μm) to EpCAM+	21.41
Number of Unique TMEM119+/Iba-1+	88		Number of Unique Iba-1+/TMEM119-/CD206-	249		Number of Unique EpCAM+	266
Average number of CD8a+ within 150μm of TMEM119+/Iba-1+	1.97727		Average number of CD8a+ within 150μm of Iba-1+/TMEM119-/CD206-	1.10843		Average number of CD8a+ within 150μm of EpCAM+	1.01128
CD8a+ within 0-10μm of TMEM119+/Iba-1+	12		CD8a+ within 0-10μm of Iba-1+/TMEM119-/CD206-	83		CD8a+ within 0-10μm of EpCAM+	201
CD8a+ within 10-20μm of TMEM119+/Iba-1+	10		CD8a+ within 10-20μm of Iba-1+/TMEM119-/CD206-	97		CD8a+ within 10-20μm of EpCAM+	42
CD8a+ within 20-30μm of TMEM119+/Iba-1+	7		CD8a+ within 20-30μm of Iba-1+/TMEM119-/CD206-	50		CD8a+ within 20-30μm of EpCAM+	10
CD8a+ within 30-40μm of TMEM119+/Iba-1+	9		CD8a+ within 30-40μm of Iba-1+/TMEM119-/CD206-	26		CD8a+ within 30-40μm of EpCAM+	3
CD8a+ within 40-50μm of TMEM119+/Iba-1+	5		CD8a+ within 40-50μm of Iba-1+/TMEM119-/CD206-	10		CD8a+ within 40-50μm of EpCAM+	1
CD8a+ within 50-60μm of TMEM119+/Iba-1+	8		CD8a+ within 50-60μm of Iba-1+/TMEM119-/CD206-	5		CD8a+ within 50-60μm of EpCAM+	4
CD8a+ within 60-70μm of TMEM119+/Iba-1+	11		CD8a+ within 60-70μm of Iba-1+/TMEM119-/CD206-	1		CD8a+ within 60-70μm of EpCAM+	1
CD8a+ within 70-80μm of TMEM119+/Iba-1+	10		CD8a+ within 70-80μm of Iba-1+/TMEM119-/CD206-	2		CD8a+ within 70-80μm of EpCAM+	2
CD8a+ within 80-90μm of TMEM119+/Iba-1+	19		CD8a+ within 80-90μm of Iba-1+/TMEM119-/CD206-	1		CD8a+ within 80-90μm of EpCAM+	1
CD8a+ within 90-100μm of TMEM119+/Iba-1+	14		CD8a+ within 90-100μm of Iba-1+/TMEM119-/CD206-	0		CD8a+ within 90-100μm of EpCAM+	0
CD8a+ within 100-110μm of TMEM119+/Iba-1+	22		CD8a+ within 100-110μm of Iba-1+/TMEM119-/CD206-	1		CD8a+ within 100-110μm of EpCAM+	0
CD8a+ within 110-120μm of TMEM119+/Iba-1+	17		CD8a+ within 110-120μm of Iba-1+/TMEM119-/CD206-	0		CD8a+ within 110-120μm of EpCAM+	0
CD8a+ within 120-130μm of TMEM119+/Iba-1+	7		CD8a+ within 120-130μm of Iba-1+/TMEM119-/CD206-	0		CD8a+ within 120-130μm of EpCAM+	1
CD8a+ within 130-140μm of TMEM119+/Iba-1+	13		CD8a+ within 130-140μm of Iba-1+/TMEM119-/CD206-	0		CD8a+ within 130-140μm of EpCAM+	1
CD8a+ within 140-150μm of TMEM119+/Iba-1+	10		CD8a+ within 140-150μm of Iba-1+/TMEM119-/CD206-	0		CD8a+ within 140-150μm of EpCAM+	2

## Sheet: FigEV5B_aPD-1
aPD-1
Replicate 1
2139	Value		2139	Value		2139	Value
CD4+ Count	227		CD4+ Count	227		CD4+ Count	227
TMEM119+/Iba-1+ Count	1751		Iba-1+/TMEM119-/CD206- Count	18737		EpCAM+ Count	46312
CD4+ within 150μm of TMEM119+/Iba-1+	210		CD4+ within 150μm of Iba-1+/TMEM119-/CD206-	227		CD4+ within 150μm of EpCAM+	190
% CD4+ within 150μm of TMEM119+/Iba-1+	92.51		% CD4+ within 150μm of Iba-1+/TMEM119-/CD206-	100		% CD4+ within 150μm of EpCAM+	83.7
Average Distance (μm) to TMEM119+/Iba-1+	64.25		Average Distance (μm) to Iba-1+/TMEM119-/CD206-	14.57		Average Distance (μm) to EpCAM+	116.12
Number of Unique TMEM119+/Iba-1+	125		Number of Unique Iba-1+/TMEM119-/CD206-	199		Number of Unique EpCAM+	189
Average number of CD4+ within 150μm of TMEM119+/Iba-1+	1.68		Average number of CD4+ within 150μm of Iba-1+/TMEM119-/CD206-	1.1407		Average number of CD4+ within 150μm of EpCAM+	1.00529
CD4+ within 0-10μm of TMEM119+/Iba-1+	19		CD4+ within 0-10μm of Iba-1+/TMEM119-/CD206-	90		CD4+ within 0-10μm of EpCAM+	103
CD4+ within 10-20μm of TMEM119+/Iba-1+	27		CD4+ within 10-20μm of Iba-1+/TMEM119-/CD206-	101		CD4+ within 10-20μm of EpCAM+	63
CD4+ within 20-30μm of TMEM119+/Iba-1+	16		CD4+ within 20-30μm of Iba-1+/TMEM119-/CD206-	23		CD4+ within 20-30μm of EpCAM+	6
CD4+ within 30-40μm of TMEM119+/Iba-1+	25		CD4+ within 30-40μm of Iba-1+/TMEM119-/CD206-	4		CD4+ within 30-40μm of EpCAM+	3
CD4+ within 40-50μm of TMEM119+/Iba-1+	18		CD4+ within 40-50μm of Iba-1+/TMEM119-/CD206-	2		CD4+ within 40-50μm of EpCAM+	5
CD4+ within 50-60μm of TMEM119+/Iba-1+	25		CD4+ within 50-60μm of Iba-1+/TMEM119-/CD206-	5		CD4+ within 50-60μm of EpCAM+	0
CD4+ within 60-70μm of TMEM119+/Iba-1+	19		CD4+ within 60-70μm of Iba-1+/TMEM119-/CD206-	0		CD4+ within 60-70μm of EpCAM+	1
CD4+ within 70-80μm of TMEM119+/Iba-1+	16		CD4+ within 70-80μm of Iba-1+/TMEM119-/CD206-	0		CD4+ within 70-80μm of EpCAM+	1
CD4+ within 80-90μm of TMEM119+/Iba-1+	9		CD4+ within 80-90μm of Iba-1+/TMEM119-/CD206-	1		CD4+ within 80-90μm of EpCAM+	2
CD4+ within 90-100μm of TMEM119+/Iba-1+	5		CD4+ within 90-100μm of Iba-1+/TMEM119-/CD206-	0		CD4+ within 90-100μm of EpCAM+	0
CD4+ within 100-110μm of TMEM119+/Iba-1+	4		CD4+ within 100-110μm of Iba-1+/TMEM119-/CD206-	1		CD4+ within 100-110μm of EpCAM+	0
CD4+ within 110-120μm of TMEM119+/Iba-1+	6		CD4+ within 110-120μm of Iba-1+/TMEM119-/CD206-	0		CD4+ within 110-120μm of EpCAM+	1
CD4+ within 120-130μm of TMEM119+/Iba-1+	7		CD4+ within 120-130μm of Iba-1+/TMEM119-/CD206-	0		CD4+ within 120-130μm of EpCAM+	2
CD4+ within 130-140μm of TMEM119+/Iba-1+	6		CD4+ within 130-140μm of Iba-1+/TMEM119-/CD206-	0		CD4+ within 130-140μm of EpCAM+	2
CD4+ within 140-150μm of TMEM119+/Iba-1+	8		CD4+ within 140-150μm of Iba-1+/TMEM119-/CD206-	0		CD4+ within 140-150μm of EpCAM+	1
Replicate 1
2139	Value		2139	Value		2139	Value
CD8a+ Count	580		CD8a+ Count	580		CD8a+ Count	580
TMEM119+/Iba-1+ Count	1751		Iba-1+/TMEM119-/CD206- Count	18737		EpCAM+ Count	46312
CD8a+ within 150μm of TMEM119+/Iba-1+	528		CD8a+ within 150μm of Iba-1+/TMEM119-/CD206-	580		CD8a+ within 150μm of EpCAM+	568
% CD8a+ within 150μm of TMEM119+/Iba-1+	91.03		% CD8a+ within 150μm of Iba-1+/TMEM119-/CD206-	100		% CD8a+ within 150μm of EpCAM+	97.93
Average Distance (μm) to TMEM119+/Iba-1+	66.98		Average Distance (μm) to Iba-1+/TMEM119-/CD206-	14.32		Average Distance (μm) to EpCAM+	26.28
Number of Unique TMEM119+/Iba-1+	288		Number of Unique Iba-1+/TMEM119-/CD206-	502		Number of Unique EpCAM+	506
Average number of CD8a+ within 150μm of TMEM119+/Iba-1+	1.83333		Average number of CD8a+ within 150μm of Iba-1+/TMEM119-/CD206-	1.15538		Average number of CD8a+ within 150μm of EpCAM+	1.12253
CD8a+ within 0-10μm of TMEM119+/Iba-1+	30		CD8a+ within 0-10μm of Iba-1+/TMEM119-/CD206-	256		CD8a+ within 0-10μm of EpCAM+	363
CD8a+ within 10-20μm of TMEM119+/Iba-1+	61		CD8a+ within 10-20μm of Iba-1+/TMEM119-/CD206-	220		CD8a+ within 10-20μm of EpCAM+	113
CD8a+ within 20-30μm of TMEM119+/Iba-1+	55		CD8a+ within 20-30μm of Iba-1+/TMEM119-/CD206-	62		CD8a+ within 20-30μm of EpCAM+	17
CD8a+ within 30-40μm of TMEM119+/Iba-1+	62		CD8a+ within 30-40μm of Iba-1+/TMEM119-/CD206-	29		CD8a+ within 30-40μm of EpCAM+	10
CD8a+ within 40-50μm of TMEM119+/Iba-1+	55		CD8a+ within 40-50μm of Iba-1+/TMEM119-/CD206-	6		CD8a+ within 40-50μm of EpCAM+	7
CD8a+ within 50-60μm of TMEM119+/Iba-1+	66		CD8a+ within 50-60μm of Iba-1+/TMEM119-/CD206-	5		CD8a+ within 50-60μm of EpCAM+	5
CD8a+ within 60-70μm of TMEM119+/Iba-1+	49		CD8a+ within 60-70μm of Iba-1+/TMEM119-/CD206-	0		CD8a+ within 60-70μm of EpCAM+	6
CD8a+ within 70-80μm of TMEM119+/Iba-1+	34		CD8a+ within 70-80μm of Iba-1+/TMEM119-/CD206-	1		CD8a+ within 70-80μm of EpCAM+	7
CD8a+ within 80-90μm of TMEM119+/Iba-1+	25		CD8a+ within 80-90μm of Iba-1+/TMEM119-/CD206-	1		CD8a+ within 80-90μm of EpCAM+	11
CD8a+ within 90-100μm of TMEM119+/Iba-1+	22		CD8a+ within 90-100μm of Iba-1+/TMEM119-/CD206-	0		CD8a+ within 90-100μm of EpCAM+	8
CD8a+ within 100-110μm of TMEM119+/Iba-1+	20		CD8a+ within 100-110μm of Iba-1+/TMEM119-/CD206-	0		CD8a+ within 100-110μm of EpCAM+	12
CD8a+ within 110-120μm of TMEM119+/Iba-1+	16		CD8a+ within 110-120μm of Iba-1+/TMEM119-/CD206-	0		CD8a+ within 110-120μm of EpCAM+	3
CD8a+ within 120-130μm of TMEM119+/Iba-1+	16		CD8a+ within 120-130μm of Iba-1+/TMEM119-/CD206-	0		CD8a+ within 120-130μm of EpCAM+	2
CD8a+ within 130-140μm of TMEM119+/Iba-1+	7		CD8a+ within 130-140μm of Iba-1+/TMEM119-/CD206-	0		CD8a+ within 130-140μm of EpCAM+	1
CD8a+ within 140-150μm of TMEM119+/Iba-1+	10		CD8a+ within 140-150μm of Iba-1+/TMEM119-/CD206-	0		CD8a+ within 140-150μm of EpCAM+	3
Replicate 2
2999	Value		2999	Value		2999	Value
CD4+ Count	122		CD4+ Count	122		CD4+ Count	122
TMEM119+/Iba-1+ Count	13		Iba-1+/TMEM119-/CD206- Count	6414		EpCAM+ Count	23673
CD4+ within 150μm of TMEM119+/Iba-1+	2		CD4+ within 150μm of Iba-1+/TMEM119-/CD206-	122		CD4+ within 150μm of EpCAM+	106
% CD4+ within 150μm of TMEM119+/Iba-1+	1.64		% CD4+ within 150μm of Iba-1+/TMEM119-/CD206-	100		% CD4+ within 150μm of EpCAM+	86.89
Average Distance (μm) to TMEM119+/Iba-1+	945.15		Average Distance (μm) to Iba-1+/TMEM119-/CD206-	21.46		Average Distance (μm) to EpCAM+	55
Number of Unique TMEM119+/Iba-1+	7		Number of Unique Iba-1+/TMEM119-/CD206-	109		Number of Unique EpCAM+	108
Average number of CD4+ within 150μm of TMEM119+/Iba-1+	0.285714		Average number of CD4+ within 150μm of Iba-1+/TMEM119-/CD206-	1.11927		Average number of CD4+ within 150μm of EpCAM+	0.981482
CD4+ within 0-10μm of TMEM119+/Iba-1+	0		CD4+ within 0-10μm of Iba-1+/TMEM119-/CD206-	15		CD4+ within 0-10μm of EpCAM+	36
CD4+ within 10-20μm of TMEM119+/Iba-1+	0		CD4+ within 10-20μm of Iba-1+/TMEM119-/CD206-	50		CD4+ within 10-20μm of EpCAM+	46
CD4+ within 20-30μm of TMEM119+/Iba-1+	0		CD4+ within 20-30μm of Iba-1+/TMEM119-/CD206-	27		CD4+ within 20-30μm of EpCAM+	5
CD4+ within 30-40μm of TMEM119+/Iba-1+	0		CD4+ within 30-40μm of Iba-1+/TMEM119-/CD206-	23		CD4+ within 30-40μm of EpCAM+	3
CD4+ within 40-50μm of TMEM119+/Iba-1+	0		CD4+ within 40-50μm of Iba-1+/TMEM119-/CD206-	2		CD4+ within 40-50μm of EpCAM+	3
CD4+ within 50-60μm of TMEM119+/Iba-1+	0		CD4+ within 50-60μm of Iba-1+/TMEM119-/CD206-	5		CD4+ within 50-60μm of EpCAM+	2
CD4+ within 60-70μm of TMEM119+/Iba-1+	0		CD4+ within 60-70μm of Iba-1+/TMEM119-/CD206-	0		CD4+ within 60-70μm of EpCAM+	1
CD4+ within 70-80μm of TMEM119+/Iba-1+	0		CD4+ within 70-80μm of Iba-1+/TMEM119-/CD206-	0		CD4+ within 70-80μm of EpCAM+	2
CD4+ within 80-90μm of TMEM119+/Iba-1+	0		CD4+ within 80-90μm of Iba-1+/TMEM119-/CD206-	0		CD4+ within 80-90μm of EpCAM+	2
CD4+ within 90-100μm of TMEM119+/Iba-1+	0		CD4+ within 90-100μm of Iba-1+/TMEM119-/CD206-	0		CD4+ within 90-100μm of EpCAM+	1
CD4+ within 100-110μm of TMEM119+/Iba-1+	1		CD4+ within 100-110μm of Iba-1+/TMEM119-/CD206-	0		CD4+ within 100-110μm of EpCAM+	1
CD4+ within 110-120μm of TMEM119+/Iba-1+	0		CD4+ within 110-120μm of Iba-1+/TMEM119-/CD206-	0		CD4+ within 110-120μm of EpCAM+	1
CD4+ within 120-130μm of TMEM119+/Iba-1+	0		CD4+ within 120-130μm of Iba-1+/TMEM119-/CD206-	0		CD4+ within 120-130μm of EpCAM+	1
CD4+ within 130-140μm of TMEM119+/Iba-1+	1		CD4+ within 130-140μm of Iba-1+/TMEM119-/CD206-	0		CD4+ within 130-140μm of EpCAM+	0
CD4+ within 140-150μm of TMEM119+/Iba-1+	0		CD4+ within 140-150μm of Iba-1+/TMEM119-/CD206-	0		CD4+ within 140-150μm of EpCAM+	2
Replicate 2
2999	Value		2999	Value		2999	Value
CD8a+ Count	170		CD8a+ Count	170		CD8a+ Count	170
TMEM119+/Iba-1+ Count	13		Iba-1+/TMEM119-/CD206- Count	6414		EpCAM+ Count	23673
CD8a+ within 150μm of TMEM119+/Iba-1+	2		CD8a+ within 150μm of Iba-1+/TMEM119-/CD206-	170		CD8a+ within 150μm of EpCAM+	162
% CD8a+ within 150μm of TMEM119+/Iba-1+	1.18		% CD8a+ within 150μm of Iba-1+/TMEM119-/CD206-	100		% CD8a+ within 150μm of EpCAM+	95.29
Average Distance (μm) to TMEM119+/Iba-1+	864.83		Average Distance (μm) to Iba-1+/TMEM119-/CD206-	20.58		Average Distance (μm) to EpCAM+	37.02
Number of Unique TMEM119+/Iba-1+	6		Number of Unique Iba-1+/TMEM119-/CD206-	139		Number of Unique EpCAM+	141
Average number of CD8a+ within 150μm of TMEM119+/Iba-1+	0.333333		Average number of CD8a+ within 150μm of Iba-1+/TMEM119-/CD206-	1.22302		Average number of CD8a+ within 150μm of EpCAM+	1.14894
CD8a+ within 0-10μm of TMEM119+/Iba-1+	0		CD8a+ within 0-10μm of Iba-1+/TMEM119-/CD206-	31		CD8a+ within 0-10μm of EpCAM+	80
CD8a+ within 10-20μm of TMEM119+/Iba-1+	0		CD8a+ within 10-20μm of Iba-1+/TMEM119-/CD206-	67		CD8a+ within 10-20μm of EpCAM+	38
CD8a+ within 20-30μm of TMEM119+/Iba-1+	0		CD8a+ within 20-30μm of Iba-1+/TMEM119-/CD206-	40		CD8a+ within 20-30μm of EpCAM+	6
CD8a+ within 30-40μm of TMEM119+/Iba-1+	0		CD8a+ within 30-40μm of Iba-1+/TMEM119-/CD206-	20		CD8a+ within 30-40μm of EpCAM+	6
CD8a+ within 40-50μm of TMEM119+/Iba-1+	0		CD8a+ within 40-50μm of Iba-1+/TMEM119-/CD206-	9		CD8a+ within 40-50μm of EpCAM+	5
CD8a+ within 50-60μm of TMEM119+/Iba-1+	0		CD8a+ within 50-60μm of Iba-1+/TMEM119-/CD206-	0		CD8a+ within 50-60μm of EpCAM+	4
CD8a+ within 60-70μm of TMEM119+/Iba-1+	0		CD8a+ within 60-70μm of Iba-1+/TMEM119-/CD206-	2		CD8a+ within 60-70μm of EpCAM+	8
CD8a+ within 70-80μm of TMEM119+/Iba-1+	1		CD8a+ within 70-80μm of Iba-1+/TMEM119-/CD206-	0		CD8a+ within 70-80μm of EpCAM+	4
CD8a+ within 80-90μm of TMEM119+/Iba-1+	0		CD8a+ within 80-90μm of Iba-1+/TMEM119-/CD206-	1		CD8a+ within 80-90μm of EpCAM+	0
CD8a+ within 90-100μm of TMEM119+/Iba-1+	0		CD8a+ within 90-100μm of Iba-1+/TMEM119-/CD206-	0		CD8a+ within 90-100μm of EpCAM+	2
CD8a+ within 100-110μm of TMEM119+/Iba-1+	0		CD8a+ within 100-110μm of Iba-1+/TMEM119-/CD206-	0		CD8a+ within 100-110μm of EpCAM+	2
CD8a+ within 110-120μm of TMEM119+/Iba-1+	0		CD8a+ within 110-120μm of Iba-1+/TMEM119-/CD206-	0		CD8a+ within 110-120μm of EpCAM+	2
CD8a+ within 120-130μm of TMEM119+/Iba-1+	1		CD8a+ within 120-130μm of Iba-1+/TMEM119-/CD206-	0		CD8a+ within 120-130μm of EpCAM+	3
CD8a+ within 130-140μm of TMEM119+/Iba-1+	0		CD8a+ within 130-140μm of Iba-1+/TMEM119-/CD206-	0		CD8a+ within 130-140μm of EpCAM+	2
CD8a+ within 140-150μm of TMEM119+/Iba-1+	0		CD8a+ within 140-150μm of Iba-1+/TMEM119-/CD206-	0		CD8a+ within 140-150μm of EpCAM+	0
Replicate 3
2135	Value		2135	Value		2135	Value
CD4+ Count	204		CD4+ Count	204		CD4+ Count	204
TMEM119+/Iba-1+ Count	190		Iba-1+/TMEM119-/CD206- Count	5551		EpCAM+ Count	13989
CD4+ within 150μm of TMEM119+/Iba-1+	88		CD4+ within 150μm of Iba-1+/TMEM119-/CD206-	204		CD4+ within 150μm of EpCAM+	195
% CD4+ within 150μm of TMEM119+/Iba-1+	43.14		% CD4+ within 150μm of Iba-1+/TMEM119-/CD206-	100		% CD4+ within 150μm of EpCAM+	95.59
Average Distance (μm) to TMEM119+/Iba-1+	191.25		Average Distance (μm) to Iba-1+/TMEM119-/CD206-	16		Average Distance (μm) to EpCAM+	39.43
Number of Unique TMEM119+/Iba-1+	49		Number of Unique Iba-1+/TMEM119-/CD206-	176		Number of Unique EpCAM+	140
Average number of CD4+ within 150μm of TMEM119+/Iba-1+	1.79592		Average number of CD4+ within 150μm of Iba-1+/TMEM119-/CD206-	1.15909		Average number of CD4+ within 150μm of EpCAM+	1.39286
CD4+ within 0-10μm of TMEM119+/Iba-1+	3		CD4+ within 0-10μm of Iba-1+/TMEM119-/CD206-	82		CD4+ within 0-10μm of EpCAM+	55
CD4+ within 10-20μm of TMEM119+/Iba-1+	5		CD4+ within 10-20μm of Iba-1+/TMEM119-/CD206-	74		CD4+ within 10-20μm of EpCAM+	70
CD4+ within 20-30μm of TMEM119+/Iba-1+	5		CD4+ within 20-30μm of Iba-1+/TMEM119-/CD206-	24		CD4+ within 20-30μm of EpCAM+	14
CD4+ within 30-40μm of TMEM119+/Iba-1+	5		CD4+ within 30-40μm of Iba-1+/TMEM119-/CD206-	11		CD4+ within 30-40μm of EpCAM+	10
CD4+ within 40-50μm of TMEM119+/Iba-1+	9		CD4+ within 40-50μm of Iba-1+/TMEM119-/CD206-	8		CD4+ within 40-50μm of EpCAM+	11
CD4+ within 50-60μm of TMEM119+/Iba-1+	10		CD4+ within 50-60μm of Iba-1+/TMEM119-/CD206-	1		CD4+ within 50-60μm of EpCAM+	8
CD4+ within 60-70μm of TMEM119+/Iba-1+	8		CD4+ within 60-70μm of Iba-1+/TMEM119-/CD206-	2		CD4+ within 60-70μm of EpCAM+	6
CD4+ within 70-80μm of TMEM119+/Iba-1+	4		CD4+ within 70-80μm of Iba-1+/TMEM119-/CD206-	2		CD4+ within 70-80μm of EpCAM+	7
CD4+ within 80-90μm of TMEM119+/Iba-1+	7		CD4+ within 80-90μm of Iba-1+/TMEM119-/CD206-	0		CD4+ within 80-90μm of EpCAM+	0
CD4+ within 90-100μm of TMEM119+/Iba-1+	5		CD4+ within 90-100μm of Iba-1+/TMEM119-/CD206-	0		CD4+ within 90-100μm of EpCAM+	4
CD4+ within 100-110μm of TMEM119+/Iba-1+	5		CD4+ within 100-110μm of Iba-1+/TMEM119-/CD206-	0		CD4+ within 100-110μm of EpCAM+	2
CD4+ within 110-120μm of TMEM119+/Iba-1+	2		CD4+ within 110-120μm of Iba-1+/TMEM119-/CD206-	0		CD4+ within 110-120μm of EpCAM+	2
CD4+ within 120-130μm of TMEM119+/Iba-1+	6		CD4+ within 120-130μm of Iba-1+/TMEM119-/CD206-	0		CD4+ within 120-130μm of EpCAM+	3
CD4+ within 130-140μm of TMEM119+/Iba-1+	6		CD4+ within 130-140μm of Iba-1+/TMEM119-/CD206-	0		CD4+ within 130-140μm of EpCAM+	3
CD4+ within 140-150μm of TMEM119+/Iba-1+	8		CD4+ within 140-150μm of Iba-1+/TMEM119-/CD206-	0		CD4+ within 140-150μm of EpCAM+	0
Replicate 2
2135	Value		2135	Value		2135	Value
CD8a+ Count	121		CD8a+ Count	121		CD8a+ Count	121
TMEM119+/Iba-1+ Count	190		Iba-1+/TMEM119-/CD206- Count	5551		EpCAM+ Count	13989
CD8a+ within 150μm of TMEM119+/Iba-1+	59		CD8a+ within 150μm of Iba-1+/TMEM119-/CD206-	121		CD8a+ within 150μm of EpCAM+	112
% CD8a+ within 150μm of TMEM119+/Iba-1+	48.76		% CD8a+ within 150μm of Iba-1+/TMEM119-/CD206-	100		% CD8a+ within 150μm of EpCAM+	92.56
Average Distance (μm) to TMEM119+/Iba-1+	182.45		Average Distance (μm) to Iba-1+/TMEM119-/CD206-	17.02		Average Distance (μm) to EpCAM+	42.98
Number of Unique TMEM119+/Iba-1+	40		Number of Unique Iba-1+/TMEM119-/CD206-	112		Number of Unique EpCAM+	108
Average number of CD8a+ within 150μm of TMEM119+/Iba-1+	1.475		Average number of CD8a+ within 150μm of Iba-1+/TMEM119-/CD206-	1.08036		Average number of CD8a+ within 150μm of EpCAM+	1.03704
CD8a+ within 0-10μm of TMEM119+/Iba-1+	2		CD8a+ within 0-10μm of Iba-1+/TMEM119-/CD206-	46		CD8a+ within 0-10μm of EpCAM+	53
CD8a+ within 10-20μm of TMEM119+/Iba-1+	2		CD8a+ within 10-20μm of Iba-1+/TMEM119-/CD206-	40		CD8a+ within 10-20μm of EpCAM+	37
CD8a+ within 20-30μm of TMEM119+/Iba-1+	3		CD8a+ within 20-30μm of Iba-1+/TMEM119-/CD206-	21		CD8a+ within 20-30μm of EpCAM+	10
CD8a+ within 30-40μm of TMEM119+/Iba-1+	4		CD8a+ within 30-40μm of Iba-1+/TMEM119-/CD206-	6		CD8a+ within 30-40μm of EpCAM+	4
CD8a+ within 40-50μm of TMEM119+/Iba-1+	1		CD8a+ within 40-50μm of Iba-1+/TMEM119-/CD206-	5		CD8a+ within 40-50μm of EpCAM+	2
CD8a+ within 50-60μm of TMEM119+/Iba-1+	5		CD8a+ within 50-60μm of Iba-1+/TMEM119-/CD206-	0		CD8a+ within 50-60μm of EpCAM+	0
CD8a+ within 60-70μm of TMEM119+/Iba-1+	8		CD8a+ within 60-70μm of Iba-1+/TMEM119-/CD206-	0		CD8a+ within 60-70μm of EpCAM+	1
CD8a+ within 70-80μm of TMEM119+/Iba-1+	4		CD8a+ within 70-80μm of Iba-1+/TMEM119-/CD206-	1		CD8a+ within 70-80μm of EpCAM+	1
CD8a+ within 80-90μm of TMEM119+/Iba-1+	7		CD8a+ within 80-90μm of Iba-1+/TMEM119-/CD206-	2		CD8a+ within 80-90μm of EpCAM+	2
CD8a+ within 90-100μm of TMEM119+/Iba-1+	5		CD8a+ within 90-100μm of Iba-1+/TMEM119-/CD206-	0		CD8a+ within 90-100μm of EpCAM+	1
CD8a+ within 100-110μm of TMEM119+/Iba-1+	4		CD8a+ within 100-110μm of Iba-1+/TMEM119-/CD206-	0		CD8a+ within 100-110μm of EpCAM+	0
CD8a+ within 110-120μm of TMEM119+/Iba-1+	4		CD8a+ within 110-120μm of Iba-1+/TMEM119-/CD206-	0		CD8a+ within 110-120μm of EpCAM+	0
CD8a+ within 120-130μm of TMEM119+/Iba-1+	7		CD8a+ within 120-130μm of Iba-1+/TMEM119-/CD206-	0		CD8a+ within 120-130μm of EpCAM+	1
CD8a+ within 130-140μm of TMEM119+/Iba-1+	2		CD8a+ within 130-140μm of Iba-1+/TMEM119-/CD206-	0		CD8a+ within 130-140μm of EpCAM+	0
CD8a+ within 140-150μm of TMEM119+/Iba-1+	1		CD8a+ within 140-150μm of Iba-1+/TMEM119-/CD206-	0		CD8a+ within 140-150μm of EpCAM+	0

## Sheet: FigEV5B_aPD-1+WBRT
aPD-1+WBRT
Replicate 1
2209	Value		2209	Value		2209	Value
CD4+ Count	1366		CD4+ Count	1366		CD4+ Count	1366
TMEM119+/Iba-1+ Count	2034		Iba-1+/TMEM119-/CD206- Count	83802		EpCAM+ Count	207618
CD4+ within 150μm of TMEM119+/Iba-1+	818		CD4+ within 150μm of Iba-1+/TMEM119-/CD206-	1366		CD4+ within 150μm of EpCAM+	1332
% CD4+ within 150μm of TMEM119+/Iba-1+	59.88		% CD4+ within 150μm of Iba-1+/TMEM119-/CD206-	100		% CD4+ within 150μm of EpCAM+	97.51
Average Distance (μm) to TMEM119+/Iba-1+	138.66		Average Distance (μm) to Iba-1+/TMEM119-/CD206-	13.66		Average Distance (μm) to EpCAM+	23.61
Number of Unique TMEM119+/Iba-1+	431		Number of Unique Iba-1+/TMEM119-/CD206-	1170		Number of Unique EpCAM+	1213
Average number of CD4+ within 150μm of TMEM119+/Iba-1+	1.89791		Average number of CD4+ within 150μm of Iba-1+/TMEM119-/CD206-	1.16752		Average number of CD4+ within 150μm of EpCAM+	1.0981
CD4+ within 0-10μm of TMEM119+/Iba-1+	11		CD4+ within 0-10μm of Iba-1+/TMEM119-/CD206-	557		CD4+ within 0-10μm of EpCAM+	651
CD4+ within 10-20μm of TMEM119+/Iba-1+	50		CD4+ within 10-20μm of Iba-1+/TMEM119-/CD206-	620		CD4+ within 10-20μm of EpCAM+	514
CD4+ within 20-30μm of TMEM119+/Iba-1+	50		CD4+ within 20-30μm of Iba-1+/TMEM119-/CD206-	116		CD4+ within 20-30μm of EpCAM+	76
CD4+ within 30-40μm of TMEM119+/Iba-1+	62		CD4+ within 30-40μm of Iba-1+/TMEM119-/CD206-	32		CD4+ within 30-40μm of EpCAM+	39
CD4+ within 40-50μm of TMEM119+/Iba-1+	51		CD4+ within 40-50μm of Iba-1+/TMEM119-/CD206-	20		CD4+ within 40-50μm of EpCAM+	12
CD4+ within 50-60μm of TMEM119+/Iba-1+	60		CD4+ within 50-60μm of Iba-1+/TMEM119-/CD206-	10		CD4+ within 50-60μm of EpCAM+	8
CD4+ within 60-70μm of TMEM119+/Iba-1+	64		CD4+ within 60-70μm of Iba-1+/TMEM119-/CD206-	8		CD4+ within 60-70μm of EpCAM+	5
CD4+ within 70-80μm of TMEM119+/Iba-1+	70		CD4+ within 70-80μm of Iba-1+/TMEM119-/CD206-	3		CD4+ within 70-80μm of EpCAM+	3
CD4+ within 80-90μm of TMEM119+/Iba-1+	73		CD4+ within 80-90μm of Iba-1+/TMEM119-/CD206-	0		CD4+ within 80-90μm of EpCAM+	7
CD4+ within 90-100μm of TMEM119+/Iba-1+	61		CD4+ within 90-100μm of Iba-1+/TMEM119-/CD206-	0		CD4+ within 90-100μm of EpCAM+	6
CD4+ within 100-110μm of TMEM119+/Iba-1+	41		CD4+ within 100-110μm of Iba-1+/TMEM119-/CD206-	0		CD4+ within 100-110μm of EpCAM+	4
CD4+ within 110-120μm of TMEM119+/Iba-1+	62		CD4+ within 110-120μm of Iba-1+/TMEM119-/CD206-	0		CD4+ within 110-120μm of EpCAM+	2
CD4+ within 120-130μm of TMEM119+/Iba-1+	47		CD4+ within 120-130μm of Iba-1+/TMEM119-/CD206-	0		CD4+ within 120-130μm of EpCAM+	1
CD4+ within 130-140μm of TMEM119+/Iba-1+	60		CD4+ within 130-140μm of Iba-1+/TMEM119-/CD206-	0		CD4+ within 130-140μm of EpCAM+	3
CD4+ within 140-150μm of TMEM119+/Iba-1+	56		CD4+ within 140-150μm of Iba-1+/TMEM119-/CD206-	0		CD4+ within 140-150μm of EpCAM+	1
Replicate 1
2209	Value		2209	Value		2209	Value
CD8a+ Count	2111		CD8a+ Count	2111		CD8a+ Count	2111
TMEM119+/Iba-1+ Count	2034		Iba-1+/TMEM119-/CD206- Count	83802		EpCAM+ Count	207618
CD8a+ within 150μm of TMEM119+/Iba-1+	1374		CD8a+ within 150μm of Iba-1+/TMEM119-/CD206-	2111		CD8a+ within 150μm of EpCAM+	2054
% CD8a+ within 150μm of TMEM119+/Iba-1+	65.09		% CD8a+ within 150μm of Iba-1+/TMEM119-/CD206-	100		% CD8a+ within 150μm of EpCAM+	97.3
Average Distance (μm) to TMEM119+/Iba-1+	130.21		Average Distance (μm) to Iba-1+/TMEM119-/CD206-	13.41		Average Distance (μm) to EpCAM+	24.31
Number of Unique TMEM119+/Iba-1+	645		Number of Unique Iba-1+/TMEM119-/CD206-	1916		Number of Unique EpCAM+	1933
Average number of CD8a+ within 150μm of TMEM119+/Iba-1+	2.13023		Average number of CD8a+ within 150μm of Iba-1+/TMEM119-/CD206-	1.10177		Average number of CD8a+ within 150μm of EpCAM+	1.0626
CD8a+ within 0-10μm of TMEM119+/Iba-1+	22		CD8a+ within 0-10μm of Iba-1+/TMEM119-/CD206-	865		CD8a+ within 0-10μm of EpCAM+	1286
CD8a+ within 10-20μm of TMEM119+/Iba-1+	76		CD8a+ within 10-20μm of Iba-1+/TMEM119-/CD206-	956		CD8a+ within 10-20μm of EpCAM+	537
CD8a+ within 20-30μm of TMEM119+/Iba-1+	100		CD8a+ within 20-30μm of Iba-1+/TMEM119-/CD206-	209		CD8a+ within 20-30μm of EpCAM+	59
CD8a+ within 30-40μm of TMEM119+/Iba-1+	104		CD8a+ within 30-40μm of Iba-1+/TMEM119-/CD206-	47		CD8a+ within 30-40μm of EpCAM+	41
CD8a+ within 40-50μm of TMEM119+/Iba-1+	121		CD8a+ within 40-50μm of Iba-1+/TMEM119-/CD206-	14		CD8a+ within 40-50μm of EpCAM+	25
CD8a+ within 50-60μm of TMEM119+/Iba-1+	126		CD8a+ within 50-60μm of Iba-1+/TMEM119-/CD206-	14		CD8a+ within 50-60μm of EpCAM+	23
CD8a+ within 60-70μm of TMEM119+/Iba-1+	119		CD8a+ within 60-70μm of Iba-1+/TMEM119-/CD206-	4		CD8a+ within 60-70μm of EpCAM+	11
CD8a+ within 70-80μm of TMEM119+/Iba-1+	107		CD8a+ within 70-80μm of Iba-1+/TMEM119-/CD206-	2		CD8a+ within 70-80μm of EpCAM+	15
CD8a+ within 80-90μm of TMEM119+/Iba-1+	106		CD8a+ within 80-90μm of Iba-1+/TMEM119-/CD206-	0		CD8a+ within 80-90μm of EpCAM+	9
CD8a+ within 90-100μm of TMEM119+/Iba-1+	105		CD8a+ within 90-100μm of Iba-1+/TMEM119-/CD206-	0		CD8a+ within 90-100μm of EpCAM+	13
CD8a+ within 100-110μm of TMEM119+/Iba-1+	95		CD8a+ within 100-110μm of Iba-1+/TMEM119-/CD206-	0		CD8a+ within 100-110μm of EpCAM+	5
CD8a+ within 110-120μm of TMEM119+/Iba-1+	87		CD8a+ within 110-120μm of Iba-1+/TMEM119-/CD206-	0		CD8a+ within 110-120μm of EpCAM+	7
CD8a+ within 120-130μm of TMEM119+/Iba-1+	64		CD8a+ within 120-130μm of Iba-1+/TMEM119-/CD206-	0		CD8a+ within 120-130μm of EpCAM+	8
CD8a+ within 130-140μm of TMEM119+/Iba-1+	82		CD8a+ within 130-140μm of Iba-1+/TMEM119-/CD206-	0		CD8a+ within 130-140μm of EpCAM+	6
CD8a+ within 140-150μm of TMEM119+/Iba-1+	60		CD8a+ within 140-150μm of Iba-1+/TMEM119-/CD206-	0		CD8a+ within 140-150μm of EpCAM+	9
Replicate 2
2129	Value		2129	Value		2129	Value
CD4+ Count	511		CD4+ Count	511		CD4+ Count	511
TMEM119+/Iba-1+ Count	223		Iba-1+/TMEM119-/CD206- Count	30422		EpCAM+ Count	102120
CD4+ within 150μm of TMEM119+/Iba-1+	204		CD4+ within 150μm of Iba-1+/TMEM119-/CD206-	511		CD4+ within 150μm of EpCAM+	482
% CD4+ within 150μm of TMEM119+/Iba-1+	39.92		% CD4+ within 150μm of Iba-1+/TMEM119-/CD206-	100		% CD4+ within 150μm of EpCAM+	94.32
Average Distance (μm) to TMEM119+/Iba-1+	261.29		Average Distance (μm) to Iba-1+/TMEM119-/CD206-	14.45		Average Distance (μm) to EpCAM+	44.48
Number of Unique TMEM119+/Iba-1+	92		Number of Unique Iba-1+/TMEM119-/CD206-	355		Number of Unique EpCAM+	401
Average number of CD4+ within 150μm of TMEM119+/Iba-1+	2.21739		Average number of CD4+ within 150μm of Iba-1+/TMEM119-/CD206-	1.43944		Average number of CD4+ within 150μm of EpCAM+	1.20199
CD4+ within 0-10μm of TMEM119+/Iba-1+	3		CD4+ within 0-10μm of Iba-1+/TMEM119-/CD206-	207		CD4+ within 0-10μm of EpCAM+	274
CD4+ within 10-20μm of TMEM119+/Iba-1+	9		CD4+ within 10-20μm of Iba-1+/TMEM119-/CD206-	193		CD4+ within 10-20μm of EpCAM+	122
CD4+ within 20-30μm of TMEM119+/Iba-1+	8		CD4+ within 20-30μm of Iba-1+/TMEM119-/CD206-	84		CD4+ within 20-30μm of EpCAM+	23
CD4+ within 30-40μm of TMEM119+/Iba-1+	8		CD4+ within 30-40μm of Iba-1+/TMEM119-/CD206-	20		CD4+ within 30-40μm of EpCAM+	14
CD4+ within 40-50μm of TMEM119+/Iba-1+	15		CD4+ within 40-50μm of Iba-1+/TMEM119-/CD206-	5		CD4+ within 40-50μm of EpCAM+	6
CD4+ within 50-60μm of TMEM119+/Iba-1+	14		CD4+ within 50-60μm of Iba-1+/TMEM119-/CD206-	0		CD4+ within 50-60μm of EpCAM+	1
CD4+ within 60-70μm of TMEM119+/Iba-1+	20		CD4+ within 60-70μm of Iba-1+/TMEM119-/CD206-	1		CD4+ within 60-70μm of EpCAM+	3
CD4+ within 70-80μm of TMEM119+/Iba-1+	17		CD4+ within 70-80μm of Iba-1+/TMEM119-/CD206-	0		CD4+ within 70-80μm of EpCAM+	1
CD4+ within 80-90μm of TMEM119+/Iba-1+	17		CD4+ within 80-90μm of Iba-1+/TMEM119-/CD206-	0		CD4+ within 80-90μm of EpCAM+	6
CD4+ within 90-100μm of TMEM119+/Iba-1+	17		CD4+ within 90-100μm of Iba-1+/TMEM119-/CD206-	1		CD4+ within 90-100μm of EpCAM+	12
CD4+ within 100-110μm of TMEM119+/Iba-1+	16		CD4+ within 100-110μm of Iba-1+/TMEM119-/CD206-	0		CD4+ within 100-110μm of EpCAM+	11
CD4+ within 110-120μm of TMEM119+/Iba-1+	17		CD4+ within 110-120μm of Iba-1+/TMEM119-/CD206-	0		CD4+ within 110-120μm of EpCAM+	6
CD4+ within 120-130μm of TMEM119+/Iba-1+	22		CD4+ within 120-130μm of Iba-1+/TMEM119-/CD206-	0		CD4+ within 120-130μm of EpCAM+	2
CD4+ within 130-140μm of TMEM119+/Iba-1+	12		CD4+ within 130-140μm of Iba-1+/TMEM119-/CD206-	0		CD4+ within 130-140μm of EpCAM+	1
CD4+ within 140-150μm of TMEM119+/Iba-1+	9		CD4+ within 140-150μm of Iba-1+/TMEM119-/CD206-	0		CD4+ within 140-150μm of EpCAM+	0
Replicate 2
2129	Value		2129	Value		2129	Value
CD8+ Count	460		CD8+ Count	460		CD8+ Count	460
TMEM119+/Iba-1+ Count	223		Iba-1+/TMEM119-/CD206- Count	30422		EpCAM+ Count	102120
CD8+ within 150μm of TMEM119+/Iba-1+	211		CD8+ within 150μm of Iba-1+/TMEM119-/CD206-	460		CD8+ within 150μm of EpCAM+	434
% CD8+ within 150μm of TMEM119+/Iba-1+	45.87		% CD8+ within 150μm of Iba-1+/TMEM119-/CD206-	100		% CD8+ within 150μm of EpCAM+	94.35
Average Distance (μm) to TMEM119+/Iba-1+	230.46		Average Distance (μm) to Iba-1+/TMEM119-/CD206-	15.65		Average Distance (μm) to EpCAM+	37.58
Number of Unique TMEM119+/Iba-1+	113		Number of Unique Iba-1+/TMEM119-/CD206-	355		Number of Unique EpCAM+	396
Average number of CD8+ within 150μm of TMEM119+/Iba-1+	1.86726		Average number of CD8+ within 150μm of Iba-1+/TMEM119-/CD206-	1.29577		Average number of CD8+ within 150μm of EpCAM+	1.09596
CD8+ within 0-10μm of TMEM119+/Iba-1+	4		CD8+ within 0-10μm of Iba-1+/TMEM119-/CD206-	177		CD8+ within 0-10μm of EpCAM+	280
CD8+ within 10-20μm of TMEM119+/Iba-1+	10		CD8+ within 10-20μm of Iba-1+/TMEM119-/CD206-	171		CD8+ within 10-20μm of EpCAM+	100
CD8+ within 20-30μm of TMEM119+/Iba-1+	8		CD8+ within 20-30μm of Iba-1+/TMEM119-/CD206-	72		CD8+ within 20-30μm of EpCAM+	14
CD8+ within 30-40μm of TMEM119+/Iba-1+	13		CD8+ within 30-40μm of Iba-1+/TMEM119-/CD206-	27		CD8+ within 30-40μm of EpCAM+	7
CD8+ within 40-50μm of TMEM119+/Iba-1+	16		CD8+ within 40-50μm of Iba-1+/TMEM119-/CD206-	10		CD8+ within 40-50μm of EpCAM+	4
CD8+ within 50-60μm of TMEM119+/Iba-1+	11		CD8+ within 50-60μm of Iba-1+/TMEM119-/CD206-	0		CD8+ within 50-60μm of EpCAM+	5
CD8+ within 60-70μm of TMEM119+/Iba-1+	16		CD8+ within 60-70μm of Iba-1+/TMEM119-/CD206-	2		CD8+ within 60-70μm of EpCAM+	5
CD8+ within 70-80μm of TMEM119+/Iba-1+	21		CD8+ within 70-80μm of Iba-1+/TMEM119-/CD206-	0		CD8+ within 70-80μm of EpCAM+	3
CD8+ within 80-90μm of TMEM119+/Iba-1+	20		CD8+ within 80-90μm of Iba-1+/TMEM119-/CD206-	0		CD8+ within 80-90μm of EpCAM+	4
CD8+ within 90-100μm of TMEM119+/Iba-1+	11		CD8+ within 90-100μm of Iba-1+/TMEM119-/CD206-	1		CD8+ within 90-100μm of EpCAM+	6
CD8+ within 100-110μm of TMEM119+/Iba-1+	16		CD8+ within 100-110μm of Iba-1+/TMEM119-/CD206-	0		CD8+ within 100-110μm of EpCAM+	2
CD8+ within 110-120μm of TMEM119+/Iba-1+	18		CD8+ within 110-120μm of Iba-1+/TMEM119-/CD206-	0		CD8+ within 110-120μm of EpCAM+	2
CD8+ within 120-130μm of TMEM119+/Iba-1+	22		CD8+ within 120-130μm of Iba-1+/TMEM119-/CD206-	0		CD8+ within 120-130μm of EpCAM+	1
CD8+ within 130-140μm of TMEM119+/Iba-1+	9		CD8+ within 130-140μm of Iba-1+/TMEM119-/CD206-	0		CD8+ within 130-140μm of EpCAM+	0
CD8+ within 140-150μm of TMEM119+/Iba-1+	16		CD8+ within 140-150μm of Iba-1+/TMEM119-/CD206-	0		CD8+ within 140-150μm of EpCAM+	1
Replicate 3
2960	Value		2960	Value		2960	Value
CD4+ Count	562		CD4+ Count	562		CD4+ Count	562
TMEM119+/Iba-1+ Count	364		Iba-1+/TMEM119-/CD206- Count	19124		EpCAM+ Count	71777
CD4+ within 150μm of TMEM119+/Iba-1+	295		CD4+ within 150μm of Iba-1+/TMEM119-/CD206-	562		CD4+ within 150μm of EpCAM+	525
% CD4+ within 150μm of TMEM119+/Iba-1+	52.49		% CD4+ within 150μm of Iba-1+/TMEM119-/CD206-	100		% CD4+ within 150μm of EpCAM+	93.42
Average Distance (μm) to TMEM119+/Iba-1+	178.67		Average Distance (μm) to Iba-1+/TMEM119-/CD206-	16.37		Average Distance (μm) to EpCAM+	40.3
Number of Unique TMEM119+/Iba-1+	143		Number of Unique Iba-1+/TMEM119-/CD206-	482		Number of Unique EpCAM+	457
Average number of CD4+ within 150μm of TMEM119+/Iba-1+	2.06294		Average number of CD4+ within 150μm of Iba-1+/TMEM119-/CD206-	1.16597		Average number of CD4+ within 150μm of EpCAM+	1.1488
CD4+ within 0-10μm of TMEM119+/Iba-1+	0		CD4+ within 0-10μm of Iba-1+/TMEM119-/CD206-	157		CD4+ within 0-10μm of EpCAM+	228
CD4+ within 10-20μm of TMEM119+/Iba-1+	13		CD4+ within 10-20μm of Iba-1+/TMEM119-/CD206-	260		CD4+ within 10-20μm of EpCAM+	155
CD4+ within 20-30μm of TMEM119+/Iba-1+	9		CD4+ within 20-30μm of Iba-1+/TMEM119-/CD206-	96		CD4+ within 20-30μm of EpCAM+	34
CD4+ within 30-40μm of TMEM119+/Iba-1+	15		CD4+ within 30-40μm of Iba-1+/TMEM119-/CD206-	29		CD4+ within 30-40μm of EpCAM+	23
CD4+ within 40-50μm of TMEM119+/Iba-1+	25		CD4+ within 40-50μm of Iba-1+/TMEM119-/CD206-	13		CD4+ within 40-50μm of EpCAM+	20
CD4+ within 50-60μm of TMEM119+/Iba-1+	21		CD4+ within 50-60μm of Iba-1+/TMEM119-/CD206-	3		CD4+ within 50-60μm of EpCAM+	9
CD4+ within 60-70μm of TMEM119+/Iba-1+	25		CD4+ within 60-70μm of Iba-1+/TMEM119-/CD206-	4		CD4+ within 60-70μm of EpCAM+	6
CD4+ within 70-80μm of TMEM119+/Iba-1+	27		CD4+ within 70-80μm of Iba-1+/TMEM119-/CD206-	0		CD4+ within 70-80μm of EpCAM+	9
CD4+ within 80-90μm of TMEM119+/Iba-1+	25		CD4+ within 80-90μm of Iba-1+/TMEM119-/CD206-	0		CD4+ within 80-90μm of EpCAM+	16
CD4+ within 90-100μm of TMEM119+/Iba-1+	26		CD4+ within 90-100μm of Iba-1+/TMEM119-/CD206-	0		CD4+ within 90-100μm of EpCAM+	11
CD4+ within 100-110μm of TMEM119+/Iba-1+	21		CD4+ within 100-110μm of Iba-1+/TMEM119-/CD206-	0		CD4+ within 100-110μm of EpCAM+	3
CD4+ within 110-120μm of TMEM119+/Iba-1+	16		CD4+ within 110-120μm of Iba-1+/TMEM119-/CD206-	0		CD4+ within 110-120μm of EpCAM+	1
CD4+ within 120-130μm of TMEM119+/Iba-1+	25		CD4+ within 120-130μm of Iba-1+/TMEM119-/CD206-	0		CD4+ within 120-130μm of EpCAM+	1
CD4+ within 130-140μm of TMEM119+/Iba-1+	23		CD4+ within 130-140μm of Iba-1+/TMEM119-/CD206-	0		CD4+ within 130-140μm of EpCAM+	2
CD4+ within 140-150μm of TMEM119+/Iba-1+	24		CD4+ within 140-150μm of Iba-1+/TMEM119-/CD206-	0		CD4+ within 140-150μm of EpCAM+	7
Replicate 3
2960	Value		2960	Value		2960	Value
CD8a+ Count	345		CD8a+ Count	345		CD8a+ Count	345
TMEM119+/Iba-1+ Count	364		Iba-1+/TMEM119-/CD206- Count	19124		EpCAM+ Count	71777
CD8a+ within 150μm of TMEM119+/Iba-1+	192		CD8a+ within 150μm of Iba-1+/TMEM119-/CD206-	345		CD8a+ within 150μm of EpCAM+	334
% CD8a+ within 150μm of TMEM119+/Iba-1+	55.65		% CD8a+ within 150μm of Iba-1+/TMEM119-/CD206-	100		% CD8a+ within 150μm of EpCAM+	96.81
Average Distance (μm) to TMEM119+/Iba-1+	164.4		Average Distance (μm) to Iba-1+/TMEM119-/CD206-	16.36		Average Distance (μm) to EpCAM+	30.09
Number of Unique TMEM119+/Iba-1+	123		Number of Unique Iba-1+/TMEM119-/CD206-	313		Number of Unique EpCAM+	315
Average number of CD8a+ within 150μm of TMEM119+/Iba-1+	1.56098		Average number of CD8a+ within 150μm of Iba-1+/TMEM119-/CD206-	1.10224		Average number of CD8a+ within 150μm of EpCAM+	1.06032
CD8a+ within 0-10μm of TMEM119+/Iba-1+	1		CD8a+ within 0-10μm of Iba-1+/TMEM119-/CD206-	105		CD8a+ within 0-10μm of EpCAM+	179
CD8a+ within 10-20μm of TMEM119+/Iba-1+	9		CD8a+ within 10-20μm of Iba-1+/TMEM119-/CD206-	141		CD8a+ within 10-20μm of EpCAM+	79
CD8a+ within 20-30μm of TMEM119+/Iba-1+	14		CD8a+ within 20-30μm of Iba-1+/TMEM119-/CD206-	67		CD8a+ within 20-30μm of EpCAM+	17
CD8a+ within 30-40μm of TMEM119+/Iba-1+	12		CD8a+ within 30-40μm of Iba-1+/TMEM119-/CD206-	25		CD8a+ within 30-40μm of EpCAM+	9
CD8a+ within 40-50μm of TMEM119+/Iba-1+	10		CD8a+ within 40-50μm of Iba-1+/TMEM119-/CD206-	6		CD8a+ within 40-50μm of EpCAM+	7
CD8a+ within 50-60μm of TMEM119+/Iba-1+	12		CD8a+ within 50-60μm of Iba-1+/TMEM119-/CD206-	1		CD8a+ within 50-60μm of EpCAM+	13
CD8a+ within 60-70μm of TMEM119+/Iba-1+	19		CD8a+ within 60-70μm of Iba-1+/TMEM119-/CD206-	0		CD8a+ within 60-70μm of EpCAM+	5
CD8a+ within 70-80μm of TMEM119+/Iba-1+	11		CD8a+ within 70-80μm of Iba-1+/TMEM119-/CD206-	0		CD8a+ within 70-80μm of EpCAM+	4
CD8a+ within 80-90μm of TMEM119+/Iba-1+	18		CD8a+ within 80-90μm of Iba-1+/TMEM119-/CD206-	0		CD8a+ within 80-90μm of EpCAM+	5
CD8a+ within 90-100μm of TMEM119+/Iba-1+	13		CD8a+ within 90-100μm of Iba-1+/TMEM119-/CD206-	0		CD8a+ within 90-100μm of EpCAM+	5
CD8a+ within 100-110μm of TMEM119+/Iba-1+	16		CD8a+ within 100-110μm of Iba-1+/TMEM119-/CD206-	0		CD8a+ within 100-110μm of EpCAM+	6
CD8a+ within 110-120μm of TMEM119+/Iba-1+	18		CD8a+ within 110-120μm of Iba-1+/TMEM119-/CD206-	0		CD8a+ within 110-120μm of EpCAM+	2
CD8a+ within 120-130μm of TMEM119+/Iba-1+	16		CD8a+ within 120-130μm of Iba-1+/TMEM119-/CD206-	0		CD8a+ within 120-130μm of EpCAM+	1
CD8a+ within 130-140μm of TMEM119+/Iba-1+	14		CD8a+ within 130-140μm of Iba-1+/TMEM119-/CD206-	0		CD8a+ within 130-140μm of EpCAM+	2
CD8a+ within 140-150μm of TMEM119+/Iba-1+	9		CD8a+ within 140-150μm of Iba-1+/TMEM119-/CD206-	0		CD8a+ within 140-150μm of EpCAM+	0
