# Supplementary material for: The immune suppressive microenvironment affects efficacy of radio‐immunotherapy in brain metastasis
Source: EMBO Mol Med. 2021 Mar 23;13(5):e13412. doi: 10.15252/emmm.202013412 (PMC8103101; doi:10.15252/emmm.202013412)
Supplement: Supplementary file 7 — Source Data for Figure 1 [file EMMM-13-e13412-s002.xlsx]

## Sheet: Figure 1A
DC-/ tumor cell panel (flow cytometry of BrM)
Replicate	CD45+ immune cells (% of viable)	Tumor cells (% of viable)	CD45- non immune cells (% of viable)
1	9.97	58.4	31.3
2	16.5	46.4	36.7
3	40	17.3	42.4
4	21.3	75.7	2.81
Average	21.9425	49.45	28.3025

## Sheet: Figure 1B
Myeloid panel (flow cytometry of BrM)
Replicate	Total myeloid (% of viable)	Non-myeloid/lymphoid (% of viable)	Total CD45+
1	7.98	4.45	12.43
2	13.1	4.03	17.13
3	23.1	12.5	35.6
4	13.6	11.2	24.8
5	19.1	2.5	21.6
Average	15.376	6.936	22.312
% of CD45+ immune cells	69.8909	31.5273

## Sheet: Figure 1C
Myeloid panel (flow cytometry of BrM)
Replicate	MDM (% of CD45+)	MG (% of CD45+)	Monocytes (% of CD45+)	Granulocytes (% of CD45+)
1	14.4853	25.3676	8.01471	9.70588
2	8.98396	45.4545	11.3904	2.78075
3	3.02326	51.6796	2.5323	0.22739
4	10.3249	32.8881	2.67148	2.63538
5	4.87705	69.2623	2.2541	1.31148
Average	8.33889	44.9304	5.37259	3.33218
cDC1 cDC2 panel (flow cytometry of BrM)
Replicate	cDC1 (% of CD11c+MHCII+)	cDC2 (% of CD11c+MHCII+)	pDC (% of CD45+)
1	2.42	15.8	10.2
2	2.19	15.3	13.8
3	3.12	10.4	11
4	0.65	4.86	4.81
5	1.91	10.6	11.3
6	2.45	14.6	7.96
7	1.09	5.63	4.4
Average	1.97571	11.0271	9.06714
T cell panel (flow cytometry of BrM)
Replicate	CD4+ T cells (% of CD45+)	CD8+ T cells (% of CD45+)	DX5+ CD4-CD8- NKT cells (% of CD45+)	gd+ CD4-CD8- T cells (% of CD45+)	other CD4-CD8- T cells (% of CD45+)
1	5.49	7.16	1.72	0.29	0.75
2	1.26	2.5	1.49	0.207	1.19
3	0.95	2.13	1.65	0.27	1.24
4	5.68	5.78	2.9	2.01	0.94
5	0.59	1.93	1.06	0.29	0.67
6	8.49	5.05	4.27	0.62	2.12
Average	3.74333	4.09167	2.18167	0.6145	1.15167
T and B cell panel (flow cytometry of BrM)
Replicate	CD3+ T cells	B220+ B cells
1	9.67	7.43
2	8.49	11.9
3	15.4	5.62
Average
