# Supplementary material for: The immune suppressive microenvironment affects efficacy of radio‐immunotherapy in brain metastasis
Source: EMBO Mol Med. 2021 Mar 23;13(5):e13412. doi: 10.15252/emmm.202013412 (PMC8103101; doi:10.15252/emmm.202013412)
Supplement: Supplementary file 8 — Source Data for Figure 2 [file EMMM-13-e13412-s012.zip › EMM-2020-13412-V2-Figure_2_Source_Data-sd.xlsx]

## Sheet: Fig_2D
CD3+ cells in BrM (% nuclei)				Iba1+ cells in BrM (% positve pixel)
	Treatment group				Treatment group
Replicate	Isotype	αCD4/αCD8		Replicate	Isotype	αCD4/αCD8
1	0.808886	0.579806		1	9.73227	11.2435
2	1.13139	0.138623		2	7.38105	8.83936
3	3.38171	0.265375		3	17.8536	8.59979
4	0.402687	0.202821		4	11.0015	12.0717
5	0.539719	0.270677		5	11.2222	19.9376
6	1.77985	0.496246		6	15.1457	13.4965
7	0.864883	0.228795		7	24.8788	12.9386
8	1.02821			8	14.9645
9	0.334792			9	10.0446

## Sheet: Fig_2F
BrM-free survival after T cell depletion
IgG2b group				αCD4+αCD8 group
Replicate	Days till BrM detection	1:BrM detection, 0: no BrM		Replicate	Days till BrM detection	1:BrM detection, 0: no BrM
1	26	1		1	26	1
2	47	1		2	18	1
3	11	1		3	33	1
4	60	0		4	18	1
5	18	1		5	11	1
6	33	1		6	60	0
7	26	1		7	26	1
8	26	1		8	11	1
9	18	1		9	11	1
10	26	1		10	33	1
11	33	1		11	33	1
12	26	1		12	18	1
13	18	1		13	11	1
14	40	1		14	33	1
15	26	1		15	26	1
16	33	1		16	40	1
17	33	1		17	47	1
18	33	1		18	26	1
19	33	1		19	60	0

## Sheet: Fig_2G
Tumorvolumes at different timepoints after ICI (mm3)
Isotype group									αCD4+αCD8 group
Days after ICI	11	18	26	33	40	47	54		Days after ICI	11	18	26	33	40	47	54
Replicate									Replicate
1			0.09002	0.3858	2.987	10.93	48.55		1			0.3826	0.6302	0.598	3.736	7.768
2						0.6752	1.228		2		1.212	0.6977	2.032	11.45	43.84	91.94
3	0.4083	0.7684	0.9999	3	7.012	15.47	61.22		3				0.09967	0.7427	3.897	13.78
4				0.2026	0.5466	0.9581	0.2122		4		0.3279	0.8038	2.202	5.919	21.24	46.84
5		0.05466	0.1157	0.2154	0.4019	2.752	1.878		5	0.553	0.3794	0.852	3.839	16.54	49.56
6				0.2122	1.62	3.042	4.935		6						0.1543
7			0.7395	4.678	31.95	152.5			7			0.03537	1.132	8.507	30.31	170.3
8			0.4212	1.527	12.9	40.73	126.3		8	0.4373	0.2026	0.4598	1.402	3.591	6.919
9		0.1511	0.3376	1.707	4.543	12.93	20.58		9	0.3858	0.1125	0.344	0.3219	1.151	6.151
10			0.6816	0.2315	1.244	14.48	66.35		10				1.17	1.624	13.91	40.41
11				0.2026	0.7073	3.167	17.88		11				0.1833	0.4791	1.723	11.24
12			0.1511	0.8038	2.386	9.568	14.94		12		0.1897	0.3215	0.3515	1.389	5.482	16.73
13		0.1704	0.2958	1.058	3.447	9.134	17.56		13	0.4405	0.7138	0.9485	1.145	5.598	11.93
14					0.3191	1.614	5.395		14				0.5112	3.106	5.064
15			0.08038	0.1543	1.122	5.964	23.56		15			0.1415	0.3987	1.45	5.89	21.47
16				0.4598	4.238	26.07	80.78		16					0.463	2.929
17				1.27	3.636	24.49	101.4		17						1.44	1.058
18				0.1543	1.653	6.671	29.66		18			0.2251	1.717	6.247	23.99	77.24
19				0.5241		8.15	14.78		19							0.2746

## Sheet: Fig_2H
	average vst
	BL-CD4	TIL-CD4	padj		BL-CD8	TIL-CD8	padj
2B4/CD244	-0.497145	4.92974	0.006778	**	-1.66249	8.66885	3,27x10^-6	***
CTLA-4	1.65249	12.1346	0.0039	**	-1.66249	10.427	1,05x10^-7	***
Lag-3	-0.497145	6.62355	0.000122	***	-1.66249	6.60067	0.000642	***
PD-1	2.36489	11.5676	n.s.		-1.66249	12.1865	2,99x10^-10	***
TIGIT	-0.497145	8.93903	5,5x10^-7	***	-1.66249	9.20756	n.s.
CD7	8.00826	6.09805	n.s		9.27318	10.1754	n.s.
Areg	0.036046	8.70713	4,06x10^-5	***	-1.66249	3.12014	n.s.
IFN-gamma	-0.497145	8.53952	4,91x10^-6	***	-1.66249	8.19402	3,1x10^-5	***
IL-2	1.05172	4.68705	n.s.		1.74931	2.761	n.s.
IL-10	-0.497145	7.99841	5,51x10^-6	***	-1.66249	-0.826607	n.s.
IL-21	-0.497145	4.23489	n.s		-1.66249	-1.66249	n.s.
TNF	0.161628	7.80685	1,27x10^-5		-1.66249	6.19166	0.00113	**
CCL3	0.92614	4.56622	0.046	*	-1.66249	7.2507	0.0002107	***
CXCL10	-0.497145	8.11073	4,75x10^-6	***	-1.66249	9.1101	8,54x10^-7
XCL-1	-0.497145	8.78369	2.29x10^-7		-1.66249	10.1466	2,27x10^-7
CCR7	12.8616	9.2595	0.001	**	12.9111	11.1254	0.124438
CXCR5	0.392949	3.58297	n.s		0.552639	3.60767	0.1072
CD127/IL7R	10.5319	9.00751	n.s		10.8927	9.38613	n.s.
CD38	-0.497145	5.74597	0.0015	**	1.12136	7.92003	0.000196	***
CD39/EntPD1	0.036046	7.43522	1,53x10^-5	***	-1.66249	8.52334	4,01x10^-6
CD73/Nt5E	6.17164	8.35116	n.s		3.83342	9.01088	n.s.
Eomes	-0.497145	2.1572	n.s		2.12574	7.56015	n.s.
Helios	0.381609	8.42426	8,17x10^-6	***	-1.66249	6.91084	0.00014	***
TCF1	11.8539	8.37024	n.s.		12.2101	9.90626	0.04714	*
TOX	7.60555	8.95365	n.s		6.16336	8.99849	n.s.
Granzyme B	-0.497145	9.01763	2,71x10^-7	***	-1.66249	10.8092	2,04x10^-7	***
Granzyme K	-0.497145	7.98512	8,81x10^-6	***	-1.66249	9.18618	1,03x10^-6	***
Ptger2	0.529098	7.44189	0.00078	***	-1.66249	2.56479	n.s.
