# Supplementary material for: The immune suppressive microenvironment affects efficacy of radio‐immunotherapy in brain metastasis
Source: EMBO Mol Med. 2021 Mar 23;13(5):e13412. doi: 10.15252/emmm.202013412 (PMC8103101; doi:10.15252/emmm.202013412)
Supplement: Supplementary file 9 — Source Data for Figure 3 [file EMMM-13-e13412-s013.xlsx]

## Sheet: Fig_3A
PD-1+ cells (% of population)
Replicate	Tumor cells	Myeloid cells	T cells
1	5.26	7.42	47.2
2	1.14	0.84	25
3	0.46	0.75	34.2
Average	2.28667	3.00333	35.4667

## Sheet: Fig_3B
PD-L1+ cells (% of population)
Replicate	Tumor cells	Myeloid cells	T cells
1	44.3	25.4	9.36
2	22.2	12.4	5.45
3	13.5	7.92	22.6
Average	26.6667	15.24	12.47

## Sheet: Fig_3C
PD-L1+ cells (% of CD11b+)
Replicate	Tumor-free	99LN-BrM
1	0.045	25.4
2	0.67	12.4
3	0.89	7.92
Average	0.535	15.24

## Sheet: Fig_3D
PD-L1+ cells (% of population)
Replicate	MG	Granulocytes	Monocytes	BMDM
1	5.42	30.8	36.1	35.7
2	6.63	11.6	35.2	42.6
3	1.51	43.7	41.5	51.2
4	3.08	13.5	21	27.5
5	4.67	27.5	43	54.1
6	4.32	12	53	61.5
Average	4.27167	23.1833	38.3	45.4333

## Sheet: Fig_3E+F
	TAM-MG			TAM-MDM					TIL-CD4			TIL-CD8
	Replicate 1	Replicate 2	Replicate 3	Replicate 1	Replicate 2	Replicate 3			Replicate 1	Replicate 2	Replicate 3	Replicate 1	Replicate 2	Replicate 3
H2-Q4	143.912	76.2547	144.772	102.689	108.345	54.6569		Cd40lg	0	346.297	584.126	27.9647	16.4611	0
H2-K2	242.446	136.936	301.237	194.025	139.181	135.826		Cd244a	105.878	17.1976	58.3065	497.15	273.323	693.987
H2-Ob	133.54	315.222	181.522	391.662	759.246	378.519		Cd28	599.225	1091.27	2548	1102.12	1428	197.937
H2-Oa	174.38	223.931	180.965	723.465	1503.49	554.319		Cd27	1389.93	845.027	1343.17	769.028	1031.56	1611.26
H2-M3	803.831	1303.85	886.449	767.327	885.093	815.366		Icos	4428.86	5202.27	4381.47	1137.54	1068.26	1157.45
H2-DMb2	83.6244	154.12	64.0337	924.714	1425.98	953.232		Tnfrsf9	3572.82	3554.43	2215.12	1204.66	966.403	5046.19
H2-DMb1	672.236	1229.2	802.37	3282.94	4049.59	4607.49
H2-DMa	2309.72	3017.43	1310.74	4655.56	7141.58	4500.63		Tim3	40.5491	60.9733	25.4429	9.63228	55.2132	96.5547
H2-Aa	1201.86	3596.86	2079.15	57623.3	100769	50859.9		Pvrig	58.5709	179.011	131.455	68.0474	76.4755	284.836
H2-D1	51680.5	69050.2	45514.6	33687.6	40025.9	29822.3		Insr	358.184	101.622	168.559	9.32156	62.7579	25.9491
								Lag3	214.009	197.772	98.061	58.4151	52.8126	405.53
Tnfsf9	215.219	67.1256	172.613	237.371	143.348	414.821		Btla	164.449	243.111	398.075	148.523	293.899	68.7953
Cd40	243.094	199.229	167.601	653.802	1110.95	726.039		Cd226	65.3291	115.693	131.455	935.263	773.328	392.857
Icosl	431.087	567.077	503.917	436.04	275.862	1106.6		Tigit	378.458	1026.38	1365.96	455.513	864.893	735.023
Cd48	1055.35	2100.76	1236.69	1537.75	1721.85	2353.92		Cd160	428.018	114.911	227.396	1528.74	908.103	1440.48
								Cd96	741.147	223.569	518.928	1819.57	1376.56	1092.28
Pd-l2	1.2965	1.07401	0	11.8685	52.5055	7.74986		Ctla4	8587.39	8236.08	5821.64	886.169	1116.95	3700.46
Cd200	0	17.1842	1.67044	46.4421	102.511	19.1707		Pd-1	8393.66	3376.98	4464.69	5108.83	2573.07	10825.6
# Cd80	20.0958	25.7762	11.6931	146.035	59.1729	95.4456
Cd276	70.6594	55.8485	85.1926	127.974	112.512	252.074
# Cd155	215.868	78.9397	157.579	598.071	415.877	510.675
Pd-l1	173.731	404.902	155.351	223.438	360.871	283.889
# Cd112	919.22	932.24	863.619	185.252	106.678	117.879
# Cd86	1131.85	2194.74	1597.5	2023.84	1281.8	1961.94
Vista	5895.2	4983.94	3991.25	2595.08	1992.71	2661.46
Lgals9	9197.39	8548.04	6663.4	4020.34	4497.97	6755.83

## Sheet: Fig_3I
Replicate 1
2127	Value		2127	Value		2127	Value
CD4+ Count	459		CD4+ Count	459		CD4+ Count	459
TMEM119+/Iba-1+ Count	958		Iba-1+/TMEM119-/CD206- Count	12899		EpCAM+ Count	52982
CD4+ within 150μm of TMEM119+/Iba-1+	358		CD4+ within 150μm of Iba-1+/TMEM119-/CD206-	459		CD4+ within 150μm of EpCAM+	443
% CD4+ within 150μm of TMEM119+/Iba-1+	78		% CD4+ within 150μm of Iba-1+/TMEM119-/CD206-	100		% CD4+ within 150μm of EpCAM+	96.51
Average Distance (μm) to TMEM119+/Iba-1+	104.07		Average Distance (μm) to Iba-1+/TMEM119-/CD206-	17.2		Average Distance (μm) to EpCAM+	30.21
Number of Unique TMEM119+/Iba-1+	178		Number of Unique Iba-1+/TMEM119-/CD206-	398		Number of Unique EpCAM+	384
Average number of CD4+ within 150μm of TMEM119+/Iba-1+	2.01124		Average number of CD4+ within 150μm of Iba-1+/TMEM119-/CD206-	1.15327		Average number of CD4+ within 150μm of EpCAM+	1.15365
CD4+ within 0-10μm of TMEM119+/Iba-1+	3		CD4+ within 0-10μm of Iba-1+/TMEM119-/CD206-	157		CD4+ within 0-10μm of EpCAM+	156
CD4+ within 10-20μm of TMEM119+/Iba-1+	17		CD4+ within 10-20μm of Iba-1+/TMEM119-/CD206-	186		CD4+ within 10-20μm of EpCAM+	182
CD4+ within 20-30μm of TMEM119+/Iba-1+	26		CD4+ within 20-30μm of Iba-1+/TMEM119-/CD206-	52		CD4+ within 20-30μm of EpCAM+	38
CD4+ within 30-40μm of TMEM119+/Iba-1+	28		CD4+ within 30-40μm of Iba-1+/TMEM119-/CD206-	32		CD4+ within 30-40μm of EpCAM+	20
CD4+ within 40-50μm of TMEM119+/Iba-1+	29		CD4+ within 40-50μm of Iba-1+/TMEM119-/CD206-	12		CD4+ within 40-50μm of EpCAM+	18
CD4+ within 50-60μm of TMEM119+/Iba-1+	39		CD4+ within 50-60μm of Iba-1+/TMEM119-/CD206-	10		CD4+ within 50-60μm of EpCAM+	6
CD4+ within 60-70μm of TMEM119+/Iba-1+	33		CD4+ within 60-70μm of Iba-1+/TMEM119-/CD206-	8		CD4+ within 60-70μm of EpCAM+	5
CD4+ within 70-80μm of TMEM119+/Iba-1+	30		CD4+ within 70-80μm of Iba-1+/TMEM119-/CD206-	0		CD4+ within 70-80μm of EpCAM+	1
CD4+ within 80-90μm of TMEM119+/Iba-1+	26		CD4+ within 80-90μm of Iba-1+/TMEM119-/CD206-	1		CD4+ within 80-90μm of EpCAM+	4
CD4+ within 90-100μm of TMEM119+/Iba-1+	29		CD4+ within 90-100μm of Iba-1+/TMEM119-/CD206-	0		CD4+ within 90-100μm of EpCAM+	6
CD4+ within 100-110μm of TMEM119+/Iba-1+	22		CD4+ within 100-110μm of Iba-1+/TMEM119-/CD206-	1		CD4+ within 100-110μm of EpCAM+	1
CD4+ within 110-120μm of TMEM119+/Iba-1+	22		CD4+ within 110-120μm of Iba-1+/TMEM119-/CD206-	0		CD4+ within 110-120μm of EpCAM+	2
CD4+ within 120-130μm of TMEM119+/Iba-1+	15		CD4+ within 120-130μm of Iba-1+/TMEM119-/CD206-	0		CD4+ within 120-130μm of EpCAM+	0
CD4+ within 130-140μm of TMEM119+/Iba-1+	20		CD4+ within 130-140μm of Iba-1+/TMEM119-/CD206-	0		CD4+ within 130-140μm of EpCAM+	1
CD4+ within 140-150μm of TMEM119+/Iba-1+	19		CD4+ within 140-150μm of Iba-1+/TMEM119-/CD206-	0		CD4+ within 140-150μm of EpCAM+	3
Replicate 1
2127	Value		2127	Value		2127	Value
CD8a+ Count	460		CD8a+ Count	460		CD8a+ Count	460
TMEM119+/Iba-1+ Count	958		Iba-1+/TMEM119-/CD206- Count	12899		EpCAM+ Count	52982
CD8a+ within 150μm of TMEM119+/Iba-1+	362		CD8a+ within 150μm of Iba-1+/TMEM119-/CD206-	460		CD8a+ within 150μm of EpCAM+	449
% CD8a+ within 150μm of TMEM119+/Iba-1+	78.7		% CD8a+ within 150μm of Iba-1+/TMEM119-/CD206-	100		% CD8a+ within 150μm of EpCAM+	97.61
Average Distance (μm) to TMEM119+/Iba-1+	103.44		Average Distance (μm) to Iba-1+/TMEM119-/CD206-	20.16		Average Distance (μm) to EpCAM+	20.85
Number of Unique TMEM119+/Iba-1+	189		Number of Unique Iba-1+/TMEM119-/CD206-	390		Number of Unique EpCAM+	448
Average number of CD8a+ within 150μm of TMEM119+/Iba-1+	1.91534		Average number of CD8a+ within 150μm of Iba-1+/TMEM119-/CD206-	1.17949		Average number of CD8a+ within 150μm of EpCAM+	1.00223
CD8a+ within 0-10μm of TMEM119+/Iba-1+	7		CD8a+ within 0-10μm of Iba-1+/TMEM119-/CD206-	103		CD8a+ within 0-10μm of EpCAM+	272
CD8a+ within 10-20μm of TMEM119+/Iba-1+	22		CD8a+ within 10-20μm of Iba-1+/TMEM119-/CD206-	186		CD8a+ within 10-20μm of EpCAM+	142
CD8a+ within 20-30μm of TMEM119+/Iba-1+	16		CD8a+ within 20-30μm of Iba-1+/TMEM119-/CD206-	96		CD8a+ within 20-30μm of EpCAM+	11
CD8a+ within 30-40μm of TMEM119+/Iba-1+	20		CD8a+ within 30-40μm of Iba-1+/TMEM119-/CD206-	36		CD8a+ within 30-40μm of EpCAM+	4
CD8a+ within 40-50μm of TMEM119+/Iba-1+	24		CD8a+ within 40-50μm of Iba-1+/TMEM119-/CD206-	20		CD8a+ within 40-50μm of EpCAM+	5
CD8a+ within 50-60μm of TMEM119+/Iba-1+	39		CD8a+ within 50-60μm of Iba-1+/TMEM119-/CD206-	12		CD8a+ within 50-60μm of EpCAM+	2
CD8a+ within 60-70μm of TMEM119+/Iba-1+	31		CD8a+ within 60-70μm of Iba-1+/TMEM119-/CD206-	2		CD8a+ within 60-70μm of EpCAM+	2
CD8a+ within 70-80μm of TMEM119+/Iba-1+	40		CD8a+ within 70-80μm of Iba-1+/TMEM119-/CD206-	1		CD8a+ within 70-80μm of EpCAM+	2
CD8a+ within 80-90μm of TMEM119+/Iba-1+	36		CD8a+ within 80-90μm of Iba-1+/TMEM119-/CD206-	2		CD8a+ within 80-90μm of EpCAM+	1
CD8a+ within 90-100μm of TMEM119+/Iba-1+	17		CD8a+ within 90-100μm of Iba-1+/TMEM119-/CD206-	1		CD8a+ within 90-100μm of EpCAM+	2
CD8a+ within 100-110μm of TMEM119+/Iba-1+	24		CD8a+ within 100-110μm of Iba-1+/TMEM119-/CD206-	1		CD8a+ within 100-110μm of EpCAM+	3
CD8a+ within 110-120μm of TMEM119+/Iba-1+	27		CD8a+ within 110-120μm of Iba-1+/TMEM119-/CD206-	0		CD8a+ within 110-120μm of EpCAM+	3
CD8a+ within 120-130μm of TMEM119+/Iba-1+	25		CD8a+ within 120-130μm of Iba-1+/TMEM119-/CD206-	0		CD8a+ within 120-130μm of EpCAM+	0
CD8a+ within 130-140μm of TMEM119+/Iba-1+	16		CD8a+ within 130-140μm of Iba-1+/TMEM119-/CD206-	0		CD8a+ within 130-140μm of EpCAM+	0
CD8a+ within 140-150μm of TMEM119+/Iba-1+	18		CD8a+ within 140-150μm of Iba-1+/TMEM119-/CD206-	0		CD8a+ within 140-150μm of EpCAM+	0
Replicate 2
2125	Value		2125	Value		2125	Value
CD4+ Count	707		CD4+ Count	707		CD4+ Count	707
TMEM119+/Iba-1+ Count	592		Iba-1+/TMEM119-/CD206- Count	41881		EpCAM+ Count	67268
CD4+ within 150μm of TMEM119+/Iba-1+	401		CD4+ within 150μm of Iba-1+/TMEM119-/CD206-	707		CD4+ within 150μm of EpCAM+	700
% CD4+ within 150μm of TMEM119+/Iba-1+	56.72		% CD4+ within 150μm of Iba-1+/TMEM119-/CD206-	100		% CD4+ within 150μm of EpCAM+	99.01
Average Distance (μm) to TMEM119+/Iba-1+	155.34		Average Distance (μm) to Iba-1+/TMEM119-/CD206-	11.29		Average Distance (μm) to EpCAM+	15.92
Number of Unique TMEM119+/Iba-1+	202		Number of Unique Iba-1+/TMEM119-/CD206-	667		Number of Unique EpCAM+	659
Average number of CD4+ within 150μm of TMEM119+/Iba-1+	1.98515		Average number of CD4+ within 150μm of Iba-1+/TMEM119-/CD206-	1.05997		Average number of CD4+ within 150μm of EpCAM+	1.06221
CD4+ within 0-10μm of TMEM119+/Iba-1+	9		CD4+ within 0-10μm of Iba-1+/TMEM119-/CD206-	382		CD4+ within 0-10μm of EpCAM+	350
CD4+ within 10-20μm of TMEM119+/Iba-1+	23		CD4+ within 10-20μm of Iba-1+/TMEM119-/CD206-	279		CD4+ within 10-20μm of EpCAM+	264
CD4+ within 20-30μm of TMEM119+/Iba-1+	31		CD4+ within 20-30μm of Iba-1+/TMEM119-/CD206-	32		CD4+ within 20-30μm of EpCAM+	52
CD4+ within 30-40μm of TMEM119+/Iba-1+	24		CD4+ within 30-40μm of Iba-1+/TMEM119-/CD206-	11		CD4+ within 30-40μm of EpCAM+	10
CD4+ within 40-50μm of TMEM119+/Iba-1+	25		CD4+ within 40-50μm of Iba-1+/TMEM119-/CD206-	1		CD4+ within 40-50μm of EpCAM+	6
CD4+ within 50-60μm of TMEM119+/Iba-1+	30		CD4+ within 50-60μm of Iba-1+/TMEM119-/CD206-	1		CD4+ within 50-60μm of EpCAM+	9
CD4+ within 60-70μm of TMEM119+/Iba-1+	29		CD4+ within 60-70μm of Iba-1+/TMEM119-/CD206-	0		CD4+ within 60-70μm of EpCAM+	1
CD4+ within 70-80μm of TMEM119+/Iba-1+	30		CD4+ within 70-80μm of Iba-1+/TMEM119-/CD206-	0		CD4+ within 70-80μm of EpCAM+	5
CD4+ within 80-90μm of TMEM119+/Iba-1+	33		CD4+ within 80-90μm of Iba-1+/TMEM119-/CD206-	0		CD4+ within 80-90μm of EpCAM+	1
CD4+ within 90-100μm of TMEM119+/Iba-1+	34		CD4+ within 90-100μm of Iba-1+/TMEM119-/CD206-	1		CD4+ within 90-100μm of EpCAM+	0
CD4+ within 100-110μm of TMEM119+/Iba-1+	24		CD4+ within 100-110μm of Iba-1+/TMEM119-/CD206-	0		CD4+ within 100-110μm of EpCAM+	0
CD4+ within 110-120μm of TMEM119+/Iba-1+	28		CD4+ within 110-120μm of Iba-1+/TMEM119-/CD206-	0		CD4+ within 110-120μm of EpCAM+	1
CD4+ within 120-130μm of TMEM119+/Iba-1+	19		CD4+ within 120-130μm of Iba-1+/TMEM119-/CD206-	0		CD4+ within 120-130μm of EpCAM+	0
CD4+ within 130-140μm of TMEM119+/Iba-1+	40		CD4+ within 130-140μm of Iba-1+/TMEM119-/CD206-	0		CD4+ within 130-140μm of EpCAM+	1
CD4+ within 140-150μm of TMEM119+/Iba-1+	22		CD4+ within 140-150μm of Iba-1+/TMEM119-/CD206-	0		CD4+ within 140-150μm of EpCAM+	0
Replicate 2
2125	Value		2125	Value		2125	Value
CD8+ Count	552		CD8+ Count	552		CD8+ Count	552
TMEM119+/Iba-1+ Count	592		Iba-1+/TMEM119-/CD206- Count	41881		EpCAM+ Count	67268
CD8+ within 150μm of TMEM119+/Iba-1+	321		CD8+ within 150μm of Iba-1+/TMEM119-/CD206-	552		CD8+ within 150μm of EpCAM+	548
% CD8+ within 150μm of TMEM119+/Iba-1+	58.15		% CD8+ within 150μm of Iba-1+/TMEM119-/CD206-	100		% CD8+ within 150μm of EpCAM+	99.28
Average Distance (μm) to TMEM119+/Iba-1+	153.13		Average Distance (μm) to Iba-1+/TMEM119-/CD206-	11.47		Average Distance (μm) to EpCAM+	14.29
Number of Unique TMEM119+/Iba-1+	204		Number of Unique Iba-1+/TMEM119-/CD206-	530		Number of Unique EpCAM+	535
Average number of CD8+ within 150μm of TMEM119+/Iba-1+	1.57353		Average number of CD8+ within 150μm of Iba-1+/TMEM119-/CD206-	1.04151		Average number of CD8+ within 150μm of EpCAM+	1.0243
CD8+ within 0-10μm of TMEM119+/Iba-1+	9		CD8+ within 0-10μm of Iba-1+/TMEM119-/CD206-	315		CD8+ within 0-10μm of EpCAM+	349
CD8+ within 10-20μm of TMEM119+/Iba-1+	26		CD8+ within 10-20μm of Iba-1+/TMEM119-/CD206-	186		CD8+ within 10-20μm of EpCAM+	142
CD8+ within 20-30μm of TMEM119+/Iba-1+	15		CD8+ within 20-30μm of Iba-1+/TMEM119-/CD206-	37		CD8+ within 20-30μm of EpCAM+	23
CD8+ within 30-40μm of TMEM119+/Iba-1+	23		CD8+ within 30-40μm of Iba-1+/TMEM119-/CD206-	10		CD8+ within 30-40μm of EpCAM+	13
CD8+ within 40-50μm of TMEM119+/Iba-1+	20		CD8+ within 40-50μm of Iba-1+/TMEM119-/CD206-	3		CD8+ within 40-50μm of EpCAM+	6
CD8+ within 50-60μm of TMEM119+/Iba-1+	21		CD8+ within 50-60μm of Iba-1+/TMEM119-/CD206-	0		CD8+ within 50-60μm of EpCAM+	5
CD8+ within 60-70μm of TMEM119+/Iba-1+	23		CD8+ within 60-70μm of Iba-1+/TMEM119-/CD206-	0		CD8+ within 60-70μm of EpCAM+	3
CD8+ within 70-80μm of TMEM119+/Iba-1+	26		CD8+ within 70-80μm of Iba-1+/TMEM119-/CD206-	1		CD8+ within 70-80μm of EpCAM+	2
CD8+ within 80-90μm of TMEM119+/Iba-1+	27		CD8+ within 80-90μm of Iba-1+/TMEM119-/CD206-	0		CD8+ within 80-90μm of EpCAM+	3
CD8+ within 90-100μm of TMEM119+/Iba-1+	14		CD8+ within 90-100μm of Iba-1+/TMEM119-/CD206-	0		CD8+ within 90-100μm of EpCAM+	0
CD8+ within 100-110μm of TMEM119+/Iba-1+	25		CD8+ within 100-110μm of Iba-1+/TMEM119-/CD206-	0		CD8+ within 100-110μm of EpCAM+	1
CD8+ within 110-120μm of TMEM119+/Iba-1+	25		CD8+ within 110-120μm of Iba-1+/TMEM119-/CD206-	0		CD8+ within 110-120μm of EpCAM+	0
CD8+ within 120-130μm of TMEM119+/Iba-1+	18		CD8+ within 120-130μm of Iba-1+/TMEM119-/CD206-	0		CD8+ within 120-130μm of EpCAM+	1
CD8+ within 130-140μm of TMEM119+/Iba-1+	28		CD8+ within 130-140μm of Iba-1+/TMEM119-/CD206-	0		CD8+ within 130-140μm of EpCAM+	0
CD8+ within 140-150μm of TMEM119+/Iba-1+	21		CD8+ within 140-150μm of Iba-1+/TMEM119-/CD206-	0		CD8+ within 140-150μm of EpCAM+	0
Replicate 3
2962	Value		2962	Value		2962	Value
CD4+ Count	379		CD4+ Count	379		CD4+ Count	379
TMEM119+/Iba-1+ Count	483		Iba-1+/TMEM119-/CD206- Count	26842		EpCAM+ Count	45913
CD4+ within 150μm of TMEM119+/Iba-1+	166		CD4+ within 150μm of Iba-1+/TMEM119-/CD206-	379		CD4+ within 150μm of EpCAM+	348
% CD4+ within 150μm of TMEM119+/Iba-1+	43.8		% CD4+ within 150μm of Iba-1+/TMEM119-/CD206-	100		% CD4+ within 150μm of EpCAM+	91.82
Average Distance (μm) to TMEM119+/Iba-1+	181.68		Average Distance (μm) to Iba-1+/TMEM119-/CD206-	16.57		Average Distance (μm) to EpCAM+	53.42
Number of Unique TMEM119+/Iba-1+	92		Number of Unique Iba-1+/TMEM119-/CD206-	324		Number of Unique EpCAM+	310
Average number of CD4+ within 150μm of TMEM119+/Iba-1+	1.80435		Average number of CD4+ within 150μm of Iba-1+/TMEM119-/CD206-	1.16975		Average number of CD4+ within 150μm of EpCAM+	1.12258
CD4+ within 0-10μm of TMEM119+/Iba-1+	6		CD4+ within 0-10μm of Iba-1+/TMEM119-/CD206-	162		CD4+ within 0-10μm of EpCAM+	134
CD4+ within 10-20μm of TMEM119+/Iba-1+	14		CD4+ within 10-20μm of Iba-1+/TMEM119-/CD206-	129		CD4+ within 10-20μm of EpCAM+	140
CD4+ within 20-30μm of TMEM119+/Iba-1+	10		CD4+ within 20-30μm of Iba-1+/TMEM119-/CD206-	33		CD4+ within 20-30μm of EpCAM+	23
CD4+ within 30-40μm of TMEM119+/Iba-1+	12		CD4+ within 30-40μm of Iba-1+/TMEM119-/CD206-	26		CD4+ within 30-40μm of EpCAM+	19
CD4+ within 40-50μm of TMEM119+/Iba-1+	9		CD4+ within 40-50μm of Iba-1+/TMEM119-/CD206-	16		CD4+ within 40-50μm of EpCAM+	8
CD4+ within 50-60μm of TMEM119+/Iba-1+	12		CD4+ within 50-60μm of Iba-1+/TMEM119-/CD206-	8		CD4+ within 50-60μm of EpCAM+	3
CD4+ within 60-70μm of TMEM119+/Iba-1+	9		CD4+ within 60-70μm of Iba-1+/TMEM119-/CD206-	2		CD4+ within 60-70μm of EpCAM+	3
CD4+ within 70-80μm of TMEM119+/Iba-1+	9		CD4+ within 70-80μm of Iba-1+/TMEM119-/CD206-	2		CD4+ within 70-80μm of EpCAM+	0
CD4+ within 80-90μm of TMEM119+/Iba-1+	8		CD4+ within 80-90μm of Iba-1+/TMEM119-/CD206-	1		CD4+ within 80-90μm of EpCAM+	4
CD4+ within 90-100μm of TMEM119+/Iba-1+	11		CD4+ within 90-100μm of Iba-1+/TMEM119-/CD206-	0		CD4+ within 90-100μm of EpCAM+	5
CD4+ within 100-110μm of TMEM119+/Iba-1+	11		CD4+ within 100-110μm of Iba-1+/TMEM119-/CD206-	0		CD4+ within 100-110μm of EpCAM+	2
CD4+ within 110-120μm of TMEM119+/Iba-1+	9		CD4+ within 110-120μm of Iba-1+/TMEM119-/CD206-	0		CD4+ within 110-120μm of EpCAM+	1
CD4+ within 120-130μm of TMEM119+/Iba-1+	14		CD4+ within 120-130μm of Iba-1+/TMEM119-/CD206-	0		CD4+ within 120-130μm of EpCAM+	3
CD4+ within 130-140μm of TMEM119+/Iba-1+	13		CD4+ within 130-140μm of Iba-1+/TMEM119-/CD206-	0		CD4+ within 130-140μm of EpCAM+	1
CD4+ within 140-150μm of TMEM119+/Iba-1+	19		CD4+ within 140-150μm of Iba-1+/TMEM119-/CD206-	0		CD4+ within 140-150μm of EpCAM+	2
Replicate 3
2962	Value		2962	Value		2962	Value
CD8a+ Count	386		CD8a+ Count	386		CD8a+ Count	386
TMEM119+/Iba-1+ Count	483		Iba-1+/TMEM119-/CD206- Count	26842		EpCAM+ Count	45913
CD8a+ within 150μm of TMEM119+/Iba-1+	173		CD8a+ within 150μm of Iba-1+/TMEM119-/CD206-	386		CD8a+ within 150μm of EpCAM+	370
% CD8a+ within 150μm of TMEM119+/Iba-1+	44.82		% CD8a+ within 150μm of Iba-1+/TMEM119-/CD206-	100		% CD8a+ within 150μm of EpCAM+	95.85
Average Distance (μm) to TMEM119+/Iba-1+	185.28		Average Distance (μm) to Iba-1+/TMEM119-/CD206-	18.18		Average Distance (μm) to EpCAM+	35.09
Number of Unique TMEM119+/Iba-1+	101		Number of Unique Iba-1+/TMEM119-/CD206-	342		Number of Unique EpCAM+	335
Average number of CD8a+ within 150μm of TMEM119+/Iba-1+	1.71287		Average number of CD8a+ within 150μm of Iba-1+/TMEM119-/CD206-	1.12865		Average number of CD8a+ within 150μm of EpCAM+	1.10448
CD8a+ within 0-10μm of TMEM119+/Iba-1+	8		CD8a+ within 0-10μm of Iba-1+/TMEM119-/CD206-	148		CD8a+ within 0-10μm of EpCAM+	162
CD8a+ within 10-20μm of TMEM119+/Iba-1+	9		CD8a+ within 10-20μm of Iba-1+/TMEM119-/CD206-	129		CD8a+ within 10-20μm of EpCAM+	129
CD8a+ within 20-30μm of TMEM119+/Iba-1+	9		CD8a+ within 20-30μm of Iba-1+/TMEM119-/CD206-	49		CD8a+ within 20-30μm of EpCAM+	32
CD8a+ within 30-40μm of TMEM119+/Iba-1+	12		CD8a+ within 30-40μm of Iba-1+/TMEM119-/CD206-	23		CD8a+ within 30-40μm of EpCAM+	14
CD8a+ within 40-50μm of TMEM119+/Iba-1+	17		CD8a+ within 40-50μm of Iba-1+/TMEM119-/CD206-	14		CD8a+ within 40-50μm of EpCAM+	5
CD8a+ within 50-60μm of TMEM119+/Iba-1+	2		CD8a+ within 50-60μm of Iba-1+/TMEM119-/CD206-	15		CD8a+ within 50-60μm of EpCAM+	7
CD8a+ within 60-70μm of TMEM119+/Iba-1+	11		CD8a+ within 60-70μm of Iba-1+/TMEM119-/CD206-	4		CD8a+ within 60-70μm of EpCAM+	6
CD8a+ within 70-80μm of TMEM119+/Iba-1+	10		CD8a+ within 70-80μm of Iba-1+/TMEM119-/CD206-	3		CD8a+ within 70-80μm of EpCAM+	5
CD8a+ within 80-90μm of TMEM119+/Iba-1+	11		CD8a+ within 80-90μm of Iba-1+/TMEM119-/CD206-	1		CD8a+ within 80-90μm of EpCAM+	1
CD8a+ within 90-100μm of TMEM119+/Iba-1+	11		CD8a+ within 90-100μm of Iba-1+/TMEM119-/CD206-	0		CD8a+ within 90-100μm of EpCAM+	3
CD8a+ within 100-110μm of TMEM119+/Iba-1+	20		CD8a+ within 100-110μm of Iba-1+/TMEM119-/CD206-	0		CD8a+ within 100-110μm of EpCAM+	2
CD8a+ within 110-120μm of TMEM119+/Iba-1+	16		CD8a+ within 110-120μm of Iba-1+/TMEM119-/CD206-	0		CD8a+ within 110-120μm of EpCAM+	1
CD8a+ within 120-130μm of TMEM119+/Iba-1+	7		CD8a+ within 120-130μm of Iba-1+/TMEM119-/CD206-	0		CD8a+ within 120-130μm of EpCAM+	1
CD8a+ within 130-140μm of TMEM119+/Iba-1+	13		CD8a+ within 130-140μm of Iba-1+/TMEM119-/CD206-	0		CD8a+ within 130-140μm of EpCAM+	1
CD8a+ within 140-150μm of TMEM119+/Iba-1+	17		CD8a+ within 140-150μm of Iba-1+/TMEM119-/CD206-	0		CD8a+ within 140-150μm of EpCAM+	1
