# Supplementary material for: The immune suppressive microenvironment affects efficacy of radio‐immunotherapy in brain metastasis
Source: EMBO Mol Med. 2021 Mar 23;13(5):e13412. doi: 10.15252/emmm.202013412 (PMC8103101; doi:10.15252/emmm.202013412)
Supplement: Supplementary file 10 — Source Data for Figure 4 [file EMMM-13-e13412-s005.zip › EMM-2020-13412-V2-Figure_4_Source_Data-sd.xlsx]

## Sheet: Fig_4C
IHC of Iba1+ cells (% positive pixel)
Replikate	Control	WBRT
1	11.0549	8.55882
2	7.12829	4.849
3	12.6857	3.88897
4	8.16965	10.7363
5	10.8941	5.96056
6	20.6511	11.6839
7	7.24233	15.013
8	9.92163	15.6011
9	11.6778	6.58595
10	10.9654	3.48812
11	12.6819	11.8678
12	25.7272	12.3705
13	9.74599	9.47449
14	6.88876	14.2916
15	7.78273	10.2626
16	6.62815	8.43798
17	11.2132	15.6606
18	14.4626	8.43745
19	10.306
20	5.36244
21	12.6695
22	6.6006
23	13.5368
24	13.1418
25	10.0331
26	11.0747
27	8.54937

## Sheet: Fig_4E
Flow cytometry of myeloid cells in BrM (% of viable)
Group/Replicate	Control 1	Control 2	Control 3	Control 4	Control 5	Average Controls	WBRT 1	WBRT 2	WBRT 3	WBRT 4	Average WBRT
Microglia	20	9.11	3.45	8.5	16.9	11.592	6.26	19	10.3	8.25	10.9525
BMDMs	1.17	2.86	1.97	1.68	1.19	1.774	5.67	1.05	0.33	3.06	2.5275
Monocytes	0.98	0.74	1.09	2.13	0.55	1.098	11.3	0.97	0.15	1.08	3.375
Granulocytes	0.09	0.73	1.32	0.52	0.32	0.596	2.18	0.43	0.1	0.4	0.7775

## Sheet: Fig_4GHIJ
Flow cytometric analysis of dendritic cells in BrM
CD11c+ MHCII+ cells (% of CD45+ cells)				CD24+ CD11b- cells (% of CD11c+ MHCII+ cells)				CD11b+ cells (% of CD11c+ MHCII+ cells)				cDC1:cDC2 ratio
Replicate	Control	WBRT		Replicate	Control	WBRT		Replicate	Control	WBRT		Replicate	Control	WBRT
1	28.3	11		1	8.56	9.65		1	55.6	36.5		1	0.153957	0.264384
2	31.2	24.1		2	7.01	8.83		2	49.1	60.6		2	0.14277	0.14571
3	24.4	17.8		3	12.8	7.45		3	42.4	51.2		3	0.301887	0.145508
4	23.8	27.6		4	8.03	7.58		4	44.8	62.6		4	0.179241	0.121086
5	25	21.1		5	9.81	7.55		5	58.4	55.8		5	0.167979	0.135305
6	11.1	5.42		6	9.81	10.4		6	50.7	59.2		6	0.193491	0.175676
7		10.3		7		6.3		7		47.1		7		0.133758
Average	23.9667	16.76		Average	9.33667	8.25143		Average	50.1667	53.2857		Average	0.189888	0.160204

## Sheet: Fig_4LMN
IHC of CD3+ cells (% total cells)				IHC FoxP3:CD3 ratio				IHC CD8:CD3 ratio
Replicate	Control	WBRT		Replicate	Control	WBRT		Replicate	Control	WBRT
1	1.616	0.433019		1	0.313931	0.269106		1	0.570691	0.667737
2	0.700599	1.59807		2	0.191499	0.160243		2	0.942659	0.597508
3	1.08823	0.919194		3	0.372794	0.10179		3	0.410391	0.221434
4	0.824957	3.60352		4	0.613183	0.211426		4	0.196022	0.387155
5	1.65194	0.662007		5	0.394298	0.316406		5	0.247951	0.258231
6	5.79694	1.61935		6	0.1004	0.11369		6	0.407506	1.23988
7	1.02335	1.1562		7	0.316505	0.83673		7	0.678411	0.709139
8	0.852076	1.34236		8	0.18519	0.0501931		8	0.643464	0.901889
9	1.17861	0.405997		9	0.234801	0.050039		9	0.509788	1.21776
10	0.331099	1.32972		10	0.114766	0.077663		10	0.672264	0.233486
11	1.86997	6.66858		11	0.198905	0.0945222		11	0.276604	0.924809
12	8.0365	1.11585		12	0.107872	0.0946857		12	0.488091	0.962809
13	1.14119	0.664505		13	0.0424865	1.13258		13	0.55423	1.2363
14	0.768801	2.40964		14	0.447551	0.147926		14	0.515005	0.863751
15	0.576526	1.28728		15	0.409978	0.0827916		15	0.653997	0.939811
16	0.92115	0.580468		16	0.20073	0.140052		16	0.574548	0.684288
17	1.52312	0.880389		17	0.23611	0.127364		17	1.06592	0.546252
18	1.47094	4.46019		18	0.044988	0.216168		18	1.18075	0.976497
19	0.942563			19	0.108964			19	0.635768
20	1.1757			20	0.12434			20	0.270727
21	1.60536			21	0.159781			21	0.483543
22	1.08441			22	0.427137			22	0.551265
23	2.7962			23	0.185511			23	0.542819
24	3.07173			24	0.0477229			24	0.173089
25	2.69581			25	0.25516			25	0.277708
26	3.28215							26	0.795607
Average	1.84715	1.7298		Average	0.233384	0.234632		Average	0.550724	0.753819

## Sheet: Fig_4OPQR
Flow cytometric analysis of T cells in BrM
CD45+ CD3+ cells (% of viable)				CD4+ (% of CD45+ CD3+ cells)				CD8+ (% of CD45+ CD3+ cells)				CD8:CD4 ratio
Replicate	Control	WBRT		Replicate	Control	WBRT		Replicate	Control	WBRT		Replicate	Control	WBRT
1	7.84	6		1	37	18.9		1	23.7	22.4		1	0.640541	1.18519
2	1.63	4.21		2	19.9	18.3		2	9.95	68.2		2	0.5	3.72678
3	1.13	2.68		3	32.7	16.3		3	8.3	65.7		3	0.253823	4.03067
4	1.03	2.36		4	42.5	25.4		4	13.6	42.2		4	0.32	1.66142
5	4.69	3.5		5	32.3	23.4		5	42.2	44.1		5	1.3065	1.88462
6	1.85	6.22		6	18.6	33.1		6	36.8	34		6	1.97849	1.02719
7	0.97	1.2		7	15	29.4		7	33.5	34.5		7	2.23333	1.17347
8	6.02	1.07		8	30.9	21.1		8	31.4	53.8		8	1.01618	2.54976
9	0.6	2.97		9	12.8	30.5		9	41.6	39.7		9	3.25	1.30164
10	3.7	1.56		10	39.7	36.5		10	23.6	33.6		10	0.594458	0.920548
Average	2.946	3.177		Average	28.14	25.29		Average	26.465	43.82		Average	1.20933	1.94613
