# Supplementary material for: The immune suppressive microenvironment affects efficacy of radio‐immunotherapy in brain metastasis
Source: EMBO Mol Med. 2021 Mar 23;13(5):e13412. doi: 10.15252/emmm.202013412 (PMC8103101; doi:10.15252/emmm.202013412)
Supplement: Supplementary file 11 — Source Data for Figure 5 [file EMMM-13-e13412-s003.xlsx]

## Sheet: Fig_5B
								T cells quantified in BrM and CLN by TCR profiling (% of estimated cells)
								Control group				WBRT group
								Replicate	BrM samples	CLN samples		Replicate	BrM samples	CLN samples
								1	0.2959	53.217		1	0.2364	19.9046
								2	0.9541	21.123		2	0.9747	37.8431
								3	0.2023	41.6007		3	0.3279	37.9609
								4	0.5468	20.7012		4	0.6995	44.3851
								5	0.8715	52.1764		5		21.2161
								Average	0.57412	37.7637		Average	0.559625	32.262

## Sheet: Fig_5C
Maximal productive frequency of clones in BrM and CLN (% of total TCR sequences)
Control group				WBRT group
Replicate	BrM samples	CLN samples		Replicate	BrM samples	CLN samples
1	7.58947	0.361182		1	6.67969	0.311142
2	7.24321	0.163578		2	36.5202	0.223401
3	3.72695	0.34776		3	11.2316	0.291228
4	3.7673	0.116555		4	2.31823	0.188385
5	8.23828	0.639824		5		0.207155
Average	6.11304	0.32578		Average	14.1874	0.244262

## Sheet: Fig_5D
Productive clonality in BrM and CLN samples validated by TCR sequencing
Control group				WBRT group
Replicate	BrM samples	CLN samples		Replicate	BrM samples	CLN samples
1	0.1286	0.0338		1	0.3268	0.0378
2	0.1096	0.0368		2	0.2301	0.0343
3	0.2018	0.0322		3	0.2104	0.0343
4	0.1205	0.0292		4	0.0953	0.0411
5	0.2294	0.0771		5		0.038
Average	0.15798	0.04182		Average	0.21565	0.0371

## Sheet: Fig_5E
Clonal space homeoastsis of TCRs in 99LN-BrM samples
Replicate	Control group	(1e-04 < X <= 0.001)	Large (0.001 < X <= 0.01)	Hyperexpanded (0.01 < X <= 1)
1	3392_Ctrl_d14_BrM	0.618752	0.17067	0.210577
2	3394_Ctrl_d14_BrM	0.641964	0.169643	0.188393
3	3401_Ctrl_d14_BrM	0.750813	0.236186	0.0130011
4	3410_Ctrl_d14_BrM	0.856591	0.115462	0.0279463
5	3411_Ctrl_d14_BrM	0.756508	0.215161	0.0283308
Replicate	WBRT group
1	3387_WBRT_d14_BrM	0.590299	0.224974	0.184727
2	3388_WBRT_d14_BrM	0.545371	0.197067	0.257562
3	3412_WBRT_d14_BrM	0.734257	0.0896263	0.176117
4	3415_WBRT_d14_BrM	0.781609	0.218391	0

## Sheet: Fig_5G
Gini indices calculated from Lorenz curves
Control group				WBRT group
Replicate	BrM samples	CLN samples		Replicate	BrM samples	CLN samples
1	0.78	0.61		1	0.791	0.478
2	0.75	0.447		2	0.701	0.471
3	0.632	0.446		3	0.76	0.461
4	0.654	0.428		4	0.615	0.462
5	0.617	0.451		5		0.464
Average	0.6866	0.4764		Average	0.71675	0.4672

## Sheet: Fig_5H
Volume of BrM vs. % estimated T cells quantified by TCR profiling
Group	Replicate	Volume (mm3)	T cells (% of estimated cells)
Control	1	18.73	0.8715
	2	26.29	0.5468
	3	85.55	0.2959
	4	54.1	0.9541
	5	84.58	0.2023
WBRT	1	17.98	0.6995
	2	50.21	0.2364
	3	12.5	0.9747
	4	64.83	0.3279

## Sheet: Fig_5I
Volume of BrM vs. Gini indices calculated from Lorenz curves
Group	Replicate	Volume (mm3)	Gini index
Control	1	18.73	0.78
	2	26.29	0.75
	3	85.55	0.632
	4	54.1	0.654
	5	84.58	0.617
WBRT	1	17.98	0.791
	2	50.21	0.701
	3	12.5	0.76
	4	64.83	0.615
