# Supplementary material for: The immune suppressive microenvironment affects efficacy of radio‐immunotherapy in brain metastasis
Source: EMBO Mol Med. 2021 Mar 23;13(5):e13412. doi: 10.15252/emmm.202013412 (PMC8103101; doi:10.15252/emmm.202013412)
Supplement: Supplementary file 12 — Source Data for Figure 6 [file EMMM-13-e13412-s006.xlsx]

## Sheet: Fig_6C+E
Relative tumor volume (%)
Isotype group												WBRT group
Days after treatment start	-2	7	Response	14	Response	21	Response	28	Response	35		Days after treatment start	-2	7		14		21		28		35
Replicate												Replicate
1	0	155.508	PD	253.209	PD	759.914	PD	1285.06	PD	2905.27		1	0	-59.3715	SD	-61.4612	SD	247.967	PD	1043.2	PD	8659.11
2	0	180.388	PD	412.956	PD	1114.45	PD					2	0	-68.2276	PR	-15.4057	SD	106.986	PD	550.549	PD	1814.28
3	0	50.5468	PD	156.015	PD	560.287	PD	1555.84	PD	2387.7		3	0	96.9968	PD	138.708	PD	125.718	PD	639.84	PD	1454.05
4	0	157.775	PD	719.378	PD	2182.6	PD	5979.55	PD			4	0	-45.5801	SD	106.34	PD	527.99	PD	687.679	PD	2352.15
5	0	70.9278	PD	226.701	PD	452.234	PD	903.093	PD			5	0	507.543	PD	192.535	PD	922.551	PD	6672.94	PD
6	0	199.763	PD	671.878	PD	2227.2	PD					6	0	4.76117	SD	72.8242	PD	91.5288	PD	260.025	PD	556.67
7	0	183.965	PD	545.796	PD	834.377	PD	1520.11	PD	5063.56		7	0	0	SD	42.9755	PD	-24.4672	SD
8	0	499.309	PD
aPD-1 group												WBRT+aPD-1 group
Days after treatment start	-2	7		14		21		28		35		Days after treatment start	-2	7		14		21		28		35
Replicate												Replicate
1	0	167.708	PD	748.611	PD	1971.53	PD	5352.78	PD	13837.5		1	0	-16.0967	SD	65.9716	PD	119.683	PD	100	PD	481.651
2	0	170.935	PD	384.028	PD	930.235	PD					2	0	41.3162	SD	-37.2201	SD	-100	CR	-100	CR	-65.7564
3	0	127.242	PD	579.405	PD							3	0	-26.2846	SD	-42.6877	SD	20.9881	SD
4	0	116.718	PD	393.498	PD	1375.23	PD	1452.63	PD	3066.41		4	0	27.2196	SD	60.915	SD	193.085	PD	487.006	PD	1537.14
5	0	14.4172	SD	37.2109	PD	95.7108	PD	161.397	PD	305.457		5	0	-60.9854	SD	-77.1168	PR	-87.6825	PR	-82.9836	PR	-69.781
6	0	308.442	PD	1634.42	PD	3778.79	PD					6	0	30.2029	SD	73.3947	PD	176.407	PD	627.881	PD	1239.68
7	0	161.104	PD	297.637	PD	600.763	PD	817.302	PD	1797.71		7	0	126.589	PD
8	0	234.847	PD	1147.29	PD	3265.75	PD	7170.48	PD	19919.7		8	0	-2.46431	SD	-5.52345	SD	-29.4018	SD	5.50646	SD	130.625
												9	0	24.0864	SD	84.3958	PD	144.145	PD	408.936	PD	1619.39

## Sheet: Fig_6D
Area under the curve
Replicate	Isotype	WBRT+IgG2a	αPD-1	WBRT+αPD-1
1	5595.8	7791	21709.6	707.4
2	2483	2109	2210.67	-325.8
3	5065.8	2481.8	1515	-148.933
4	11276.2	3475.2	6941.6	2192.2
5	2197.25	9607.75	654	-501.4
6	4208.33	1002.8	8135.33	2193
7	7989.2	61.3	3962.8	280.3
8	2238		31131.4	40.02
9				2089.6

## Sheet: Fig_6G
BrM-related survival
IgG2a group				WBRT+IgG2a group
Replicate	Days after treatment start	1:died of BrM, 0: censored		Replicate	Days after treatment start	1:died of BrM, 0: censored
1	35	1		1	42	1
2	21	1		2	35	1
3	56	1		3	49	1
4	28	1		4	45	1
5	11	1		5	31	1
6	28	1		6	42	1
7	23	1		7	21	0
8	42	0
aPD-1 group				WBRT+aPD-1 group
Replicate	Days after treatment start	1:died of BrM, 0: censored		Replicate	Days after treatment start	1:died of BrM, 0: censored
1	35	1		1	52	1
2	24	1		2	112	0
3	28	1		3	24	0
4	43	1		4	42	1
5	50	0		5	114	1
6	21	1		6	35	1
7	55	1		7	56	1
8	36	0		8	42	1
				9	12	0
