# Supplementary material for: The immune suppressive microenvironment affects efficacy of radio‐immunotherapy in brain metastasis
Source: EMBO Mol Med. 2021 Mar 23;13(5):e13412. doi: 10.15252/emmm.202013412 (PMC8103101; doi:10.15252/emmm.202013412)
Supplement: Supplementary file 13 — Source Data for Figure 7 [file EMMM-13-e13412-s009.xlsx]

## Sheet: Fig_7A
CD45+ immune cells quantified by flow cytometry (% of viable)
Replicate	Isotype	WBRT	αPD1	WBRT+αPD-1
1	42.73	45.3	23.93	44.27
2	27.7	28.67	42.63	32.13
3	13.12	17.6	45.93	55.27
4	18.7	25.6	35	34.5
5	24.4
Average	25.33	29.2925	36.8725	41.5425

## Sheet: Fig_7B
CD11c+CD83+ DC quantified by flow cytometry (% of viable)
Replicate	Control	WBRT	αPD1	WBRT+αPD-1
1	1.84	4.02	2.11	5.52
2	2.25	1.26	2.51	0.88
3	1.94	0.45	3.97	2.67
4	1.17
Average	1.8	1.91	2.86333	3.02333

## Sheet: Fig_7C
CD3+ cells quantified by IHC (% of total cells)
Replicate	Isotype	WBRT	αPD-1	WBRT+αPD-1
1	1.616	0.433019	3.0892	0.43208
2	0.700599	1.59807	1.4776	2.69581
3	1.08823	0.919194	1.87392	1.10247
4	0.824957	3.60352	5.04091	1.71429
5	1.65194	0.662007	6.00569	3.27967
6	5.79694	1.61935	1.22414	1.23413
7	1.02335	1.1562	1.9209	7.10461
8	0.852076		2.86989	2.43049
9	1.17861		2.492
10	0.331099		0.59816
Average	1.50638	1.42734	2.65924	2.49919

## Sheet: Fig_7D
T cell populations quantified by flow cytometry (% of viable cells)
CD4+ T cells						CD8+ T cells						other T cells
Replicate	Isotype	WBRT	αPD-1	WBRT+αPD-1		Replicate	Isotype	WBRT	αPD-1	WBRT+αPD-1		Replicate	Isotype	WBRT	αPD-1	WBRT+αPD-1
1	2.9	1.13	1.45	4.22		1	1.86	1.34	0.22	1.25		1	4.24	3.53	2.43	5.73
2	0.32	0.77	3.53	0.75		2	0.16	2.87	0.19	2.32		2	1.22	0.57	4.62	0.78
3	0.37	0.44	3.88	2.26		3	0.094	1.76	0.89	2.39		3	0.666	0.48	6.23	3.09
4	0.44					4	0.14					4	0.45
Average	1.0075	0.78	2.95333	2.41		Average	0.5635	1.99	0.433333	1.98667		Average	1.644	1.52667	4.42667	3.2
								p=0.038		p=0.0232
								WBRT vs aPD1		aPD-1 vs aPD1+WBRT

## Sheet: Fig_7E
FoxP3+ cells quantified by IHC (% of total cells)
Replicate	Isotype	WBRT	αPD-1	WBRT+αPD-1
1	0.507312	0.116528	0.811649	0.189266
2	0.134164	0.256079	0.32647	0.152478
3	0.405686	0.0935645	0.794544	0.212805
4	0.50585	0.761879	2.40437	0.371807
5	0.651356	0.209463	0.934104	0.340893
6	0.582012	0.184104	0.0921412	0.219327
7	0.323895	0.967427	0.262142	1.93372
8	0.0675685		0.48238	0.181983
9	0.218267		0.480421
10	0.0777		0.1866
Average	0.347381	0.369864	0.677482	0.450285

## Sheet: Fig_7F
PD1+ cells quantified by flow cytometry (% of CD45+CD3+)
Replicate	Isotype	WBRT	αPD1	WBRT+αPD-1
1	55.9	64.2	65.3	74.6
2	56.2	42.7	66.3	47.9
3	56.4	60.6	72.6	60.4
4	66.4
Average	58.725	55.8333	68.0667	60.9667

## Sheet: Fig_7G
Myeloid populations quantified by flow cytometry (% of viable cells)
MDM						Granulocytes						Other immune cells
Replicate	Isotype	WBRT	αPD-1	WBRT+αPD-1		Replicate	Isotype	WBRT	αPD-1	WBRT+αPD-1		Replicate	Isotype	WBRT	αPD-1	WBRT+αPD-1
1	1.17	5.67	2.32	5.92		1	0.09	2.18	0.97	0.48		1	12.5	17.2	10.1	17.3
2	2.86	1.05	3.16	0.58		2	0.73	0.43	0.76	0.1		2	11.2	1.98	16	3.09
3	1.19	0.33	4.35	3.06		3	0.32	0.1	1.13	0.12		3	2.5	1.9	18.2	16.6
4	1.97	3.06	2.27	6.2		4	1.32	0.4	0.64	0.56		4	4.45	9.12	5.41	11.3
5	1.68					5	0.52					5	4.03
Average	1.774	2.5275	3.025	3.94		Average	0.596	0.7775	0.875	0.315		Average	6.936	7.55	12.4275	12.0725
MG						Monocytes
Replicate	Isotype	WBRT	αPD-1	WBRT+αPD-1		Replicate	Isotype	WBRT	αPD-1	WBRT+αPD-1
1	20	6.26	5.45	11.3		1	0.98	11.3	2.13	3.47
2	9.11	19	10.4	16.3		2	0.74	0.97	7.55	0.74
3	16.9	10.3	15.3	23.4		3	0.55	0.15	4.42	1.63
4	3.45	8.25	20.9	8.66		4	1.09	1.08	1.09	1.62
5	8.5					5	2.13
Average	11.592	10.9525	13.0125	14.915		Average	1.098	3.375	3.7975	1.865

## Sheet: Fig_7H
PD-L1+ Myeloid populations quantified by flow cytometry (% of viable cells)
MDM						Granulocytes						Other immune cells
Replicate	Isotype	WBRT	αPD-1	WBRT+αPD-1		Replicate	Isotype	WBRT	αPD-1	WBRT+αPD-1		Replicate	Isotype	WBRT	αPD-1	WBRT+αPD-1
1	0.6	2.41	0.97	3.89		1	0.04	0.49	0.22	0.22		1	1.59	1.27	0.59	1.99
2	0.79	0.41	1.35	0.3		2	0.1	0.21	0.34	0.04		2	0.36	0.22	1.23	0.41
3	0.7	0.15	2.67	1.75		3	0.41	0.08	0.44	0.04		3	0.4	0.21	1.52	1.21
4	0.72	2.61	1.53	5.54		4	0.06	0.13	0.24	0.24		4	0.35	1.21	0.76	3.78
5	0.65					5	0.09					5	0.21
Average	0.692	1.395	1.63	2.87		Average	0.14	0.2275	0.31	0.135		Average	0.582	0.7275	1.025	1.8475
			p=0.0230
			Isotype vs aPD-1
MG						Monocytes
Replicate	Isotype	WBRT	αPD-1	WBRT+αPD-1		Replicate	Isotype	WBRT	αPD-1	WBRT+αPD-1
1	0.3	0.41	0.39	0.57		1	0.41	4.1	0.63	1.26
2	0.28	0.13	0.65	0.16		2	0.15	0.29	3.48	0.33
3	0.19	0.14	0.73	0.54		3	0.39	0.05	1.47	0.58
4	0.56	1.13	3.26	1.99		4	0.75	0.45	0.56	1.08
5	0.79					5	0.24
Average	0.424	0.4525	1.2575	0.815		Average	0.388	1.2225	1.535	0.8125

## Sheet: Fig_7J
Relative CD69 expression on T cells quantified by flow cytometry
Replicate	act. T cells	+99LN	+EOC2	+BMDM	+cond. EOC2	+cond. BMDM	+cond. EOC2 +99LN	+cond. BMDM +99LN
1	1	1.04992	1.44283	0.711353	1.04227	0.640499	0.72343	0.749597
2	1	0.711691	1.28377	0.69126	1.09648	0.791146	0.581158	0.5437
3	1	0.937046	1.82809	0.977401	1.6707	0.774818	0.775626	0.576271
Average	1	0.899552	1.51823	0.793338	1.26982	0.735488	0.693404	0.62319

## Sheet: Fig_7K
Relative IFNg expression on CD4+ T cells quantified by flow cytometry
Replicate	unact. T cells -aPD1	unact. T cells +aPD1	act. T cells -aPD1	act. T cells +aPD1	+99LN -aPD1	+99LN +aPD1	+EOC2 -aPD1	+BMDM -aPD1	+EOC2 +aPD1	+BMDM +aPD1	+cond. EOC2 -aPD1	+cond. BMDM -aPD1	+cond. EOC2 +aPD1	+cond. BMDM +aPD1	+cond. EOC2 +99LN -aPD1	+cond. BMDM +99LN -aPD1	+cond. EOC2 +99LN +aPD1	+cond. BMDM +99LN +aPD1
1	0.00225807	0.00725807	1	1.17204	1.21774	0.70672	1.15054	0.472043	1.07796	0.519624	1.04032	0.345968	0.948925	0.321774	0.30457	0.143548	0.273387	0.268548
2	0	0	1	1.07845	1.07473	0.817674	0.771473	0.395969	0.857364	0.39938	0.673488	0.793798	0.671318	0.802791	0.0762791	0.207752	0.178605	0.794729
3	0	0.062543	1	0.928522	0.254296	0.617182	1.24811	1.07285	1.50172	0.397938	1.28797	0.741581	1.62405	0.815808	0.395189	0.479381	0.956701	0.343643
4	0	0	1	1.23298	0.543982	0.459698	0.863084	0.475156	0.979021	0.373942	0.924181	0.464115	0.994111	0.421789	0.783953	0.18329	0.953257	0.39124
5	0	0	1	1.00262	1.19948	1.20997	0.91916		1.08399		0.594488		0.822572		0.134121		0.0913386
Median	0	0	1	1.07845	1.07473	0.70672	0.91916	0.4736	1.07796	0.398659	0.924181	0.602848	0.948925	0.61229	0.30457	0.195521	0.273387	0.367441
Relative IFNg expression on CD8+ T cells quantified by flow cytometry
Replicate	unact. T cells -aPD1	unact. T cells +aPD1	act. T cells -aPD1	act. T cells +aPD1	+99LN -aPD1	+99LN +aPD1	+EOC2 -aPD1	+BMDM -aPD1	+EOC2 +aPD1	+BMDM +aPD1	+cond. EOC2 -aPD1	+cond. BMDM -aPD1	+cond. EOC2 +aPD1	+cond. BMDM +aPD1	+cond. EOC2 +99LN -aPD1	+cond. BMDM +99LN -aPD1	+cond. EOC2 +99LN +aPD1	+cond. BMDM +99LN +aPD1
1	0.0752419	0.0990323	1	0.857258	1.36613	0.817742	1.0621	0.741935	0.916129	0.791935	0.973387	0.512097	0.95	0.497581	0.405161	0.212903	0.475806	0.451613
2	0.0404494	0.0292135	1	0.848747	1.06223	0.877269	0.846154	0.605013	0.835782	0.747623	0.707001	1.0726	0.679343	1.15125	0.122904	0.252377	0.26223	1.01642
3	0.509426	0.407787	1	1.10246	0.644262	1.38525	1.70902	1.16393	1.66803	0.642828	1.72951	0.928279	2.08402	1.31762	0.839139	0.697746	1.33135	0.658811
4	0.160472	0.127037	1	0.968012	0.622239	0.546839	0.838538	0.435644	0.942117	0.408225	0.862909	0.515613	0.939071	0.431683	0.812643	0.351866	1.131	0.577304
5	0.060054	0.0780702	1	0.97031	1.14238	1.17139	0.842105		0.937922		0.537045		0.635695		0.114372		0.0992578
Median	0.0752419	0.0990323	1	0.968012	1.06223	0.877269	0.846154	0.673474	0.937922	0.695226	0.862909	0.721946	0.939071	0.824417	0.405161	0.302121	0.475806	0.618058
Relative Grzmb expression on CD4+ T cells quantified by flow cytometry
Replicate	unact. T cells -aPD1	unact. T cells +aPD1	act. T cells -aPD1	act. T cells +aPD1	+99LN -aPD1	+99LN +aPD1	+EOC2 -aPD1	+BMDM -aPD1	+EOC2 +aPD1	+BMDM +aPD1	+cond. EOC2 -aPD1	+cond. BMDM -aPD1	+cond. EOC2 +aPD1	+cond. BMDM +aPD1	+cond. EOC2 +99LN -aPD1	+cond. BMDM +99LN -aPD1	+cond. EOC2 +99LN +aPD1	+cond. BMDM +99LN +aPD1
1	0.010948	0.0232416	1	1.15474	1.27034	1.0789	1.19144	1.2	1.14128	1.23119	1.10398	1.21101	1.12722	1.1896	0.603058	0.522936	0.635474	0.964526
2	0.0158488	0.00782493	1	1.07692	1.15186	1.06034	0.984748	1.0935	1.01459	1.20491	0.820292	1.11804	0.776525	1.13793	0.265584	0.582228	0.439655	1.11538
3	0	0.0329114	1	1.26582	0.462025	1.52984	1.96564	1.783	2.00904	0.911392	1.79566	1.42676	2.14467	2.27848	1.18264	1.26944	1.65823	1.56239
4	0.00414673	0.0100478	1	1.29346	0.722488	0.676236	1.18421	0.827751	1.16906	0.870016	1.13876	1.11085	1.18581	0.898724	1.12759	0.800638	1.36284	1.1874
5	0.00611855	0.00184831	1	1.01976	1.34863	1.35118	1.01211		1.14914		0.757808		0.792862		0.242957		0.236902
Median	0.00611855	0.0100478	1	1.15474	1.15186	1.0789	1.18421	1.14675	1.14914	1.05815	1.10398	1.16452	1.12722	1.16377	0.603058	0.691433	0.635474	1.15139
Relative Grzmb expression on CD8+ T cells quantified by flow cytometry
Replicate	unact. T cells -aPD1	unact. T cells +aPD1	act. T cells -aPD1	act. T cells +aPD1	+99LN -aPD1	+99LN +aPD1	+EOC2 -aPD1	+BMDM -aPD1	+EOC2 +aPD1	+BMDM +aPD1	+cond. EOC2 -aPD1	+cond. BMDM -aPD1	+cond. EOC2 +aPD1	+cond. BMDM +aPD1	+cond. EOC2 +99LN -aPD1	+cond. BMDM +99LN -aPD1	+cond. EOC2 +99LN +aPD1	+cond. BMDM +99LN +aPD1
1	0.0333679	0.0512953	1	1.00587	0.964767	0.859067	1.00345	0.987565	0.986528	0.98791	0.995855	0.992055	0.995164	0.988256	0.733333	0.66943	0.777547	0.898791
2	0.019765	0.0168091	1	0.985399	0.84651	0.816952	0.963319	0.934473	0.946937	0.977208	0.88141	0.97151	0.863604	1.00463	0.325499	0.562322	0.480057	0.89067
3	0.0788828	0.0607735	1	0.956415	0.374463	0.81461	1.33149	1.17066	1.38797	0.986495	1.25292	1.10374	1.44813	1.30325	0.809085	0.857274	0.880295	0.73849
4	0.0317798	0.0263158	1	1.01286	0.65006	0.565287	1.01366	0.810366	1.03053	0.804741	1.0233	0.887907	1.03857	0.799116	0.891924	0.728405	0.977903	0.830052
5	0.0214966	0.0339216	1	0.996117	0.927992	0.936816	0.932227		0.974232		0.687963		0.767384		0.236851		0.202612
Median	0.0317798	0.0339216	1	0.996117	0.84651	0.816952	1.00345	0.961019	0.986528	0.981851	0.995855	0.981783	0.995164	0.996443	0.733333	0.698918	0.777547	0.860361
